# Supplementary material for: Translational Regulation of Specific mRNAs Controls Feedback Inhibition and Survival during Macrophage Activation
Source: PLoS Genet. 2014 Jun 19;10(6):e1004368. doi: 10.1371/journal.pgen.1004368 (PMC4063670; doi:10.1371/journal.pgen.1004368)
Supplement: Dataset S1 — Polysome association in 1 h LPS-stimulated RAW264.7 macrophages. Association of RNA with polysomes was measured by microarray analysis from polysome fractions of three biological replicates. For each protein-coding gene, pre-processed signal intensities (log2), calculated association with each pool of polysome fractions (F: free, S: 40S, L: light, H: heavy), the orthogonal distance from the regression line as a measure for individual regulation beyond the general trend (Fig. 3B) and the maximum ORF length are listed. (XLSX) [file pgen.1004368.s012.xlsx]

## Sheet: Tabelle1
Gene symbol (RefSeq)	RefSeq	C_ctrl1 expression	C_LPS1 expression	C_ctrl2 expression	C_LPS2 expression	C_ctrl3 expression	C_LPS3 expression	F_ctrl1 expression	F_LPS1 expression	F_ctrl2 expression	F_LPS2 expression	F_ctrl3 expression	F_LPS3 expression	S_ctrl1 expression	S_LPS1 expression	S_ctrl2 expression	S_LPS2 expression	S_ctrl3 expression	S_LPS3 expression	L_ctrl1 expression	L_LPS1 expression	L_ctrl2 expression	L_LPS2 expression	L_ctrl3 expression	L_LPS3 expression	H_ctrl1 expression	H_LPS1 expression	H_ctrl2 expression	H_LPS2 expression	H_ctrl3 expression	H_LPS3 expression	F_ctrl1 proportion	F_LPS1 proportion	F_ctrl2 proportion	F_LPS2 proportion	F_ctrl3 proportion	F_LPS3 proportion	S_ctrl1 proportion	S_LPS1 proportion	S_ctrl2 proportion	S_LPS2 proportion	S_ctrl3 proportion	S_LPS3 proportion	L_ctrl1 proportion	L_LPS1 proportion	L_ctrl2 proportion	L_LPS2 proportion	L_ctrl3 proportion	L_LPS3 proportion
0610007P14Rik	NM_021446	9.06528	8.99783	8.61373	8.83593	8.79109	8.90306	8.4089	8.03881	7.8861	7.77247	8.33432	8.02978	6.76708	6.90892	6.93703	6.54708	7.32806	6.8134	10.0494	9.44184	9.16726	9.4198	9.72631	9.61269	8.38603	8.89494	8.73765	8.9	8.94777	8.80615	0.0140331	0.0177379	0.47789	0.490339	0.00995038	0.0146237	0.260951	0.714475	0.0106783	0.0218168	0.283476	0.684029	0.008326	0.0114525	0.258642	0.721579	0.0116357	0.0228488
0610009B22Rik	NM_025319	7.1231	7.20227	6.53875	6.42878	6.94583	6.39146	8.59544	6.77845	7.43288	6.95688	7.38588	6.60487	5.88303	5.48808	5.06889	4.9797	5.25767	4.96287	7.84852	7.07132	6.78658	6.85387	7.0003	6.83181	6.7497	6.99507	6.50305	6.29312	6.21784	6.26493	0.0555952	0.0334585	0.361858	0.549088	0.0165135	0.0217142	0.200617	0.761156	0.0365232	0.0279847	0.254893	0.680599	0.0277093	0.0226349	0.255848	0.693808	0.0383699	0.0346197
0610009D07Rik	NM_025323	8.02553	7.92879	7.51777	7.34076	7.63085	7.57372	8.53708	8.08276	7.72646	8.07464	8.04318	8.07492	5.34421	5.67376	4.75515	4.75176	4.64341	5.01864	8.89942	7.56255	6.92715	7.54656	7.83035	8.19116	8.3087	8.9205	8.01517	8.08183	8.03912	8.07575	0.0218458	0.00942326	0.306752	0.661979	0.0125922	0.00762549	0.08707	0.892712	0.0195524	0.00983404	0.122724	0.84789	0.020806	0.00668724	0.143082	0.829425	0.0216456	0.00808953
0610009O20Rik	NM_024179	6.82443	6.55889	6.79292	6.88968	6.71198	6.93346	6.76732	7.07791	7.46656	7.12447	7.08389	7.03246	5.22888	5.36294	5.45755	5.69167	5.41672	5.75841	6.88692	6.6942	6.78465	6.76674	7.07315	6.53362	6.82212	6.81821	7.03629	7.08334	7.11635	6.84902	0.0195696	0.0265738	0.232237	0.72162	0.0234124	0.0229368	0.177952	0.775699	0.0284625	0.0278924	0.193794	0.749851	0.0206262	0.0245725	0.159624	0.795178	0.0202463	0.0251457
0610010F05Rik	NM_027860	6.72723	7.04938	6.73158	6.67614	7.17265	6.73642	6.60037	6.22538	6.20588	6.19937	6.5297	6.55447	4.93628	4.91347	4.55841	4.54879	4.52729	5.18072	7.40209	7.06688	7.15626	7.1121	7.09104	7.43974	7.17098	7.33179	6.9253	6.83526	6.86033	7.05945	0.0135119	0.0168175	0.257279	0.712391	0.00948127	0.0122825	0.16848	0.809757	0.0122222	0.0153885	0.257981	0.714408	0.0121461	0.0124425	0.226756	0.748655	0.0159372	0.0156896
0610010K14Rik	NM_001177603|NM_001177606|NM_001177601|NM_026757|NM_145758|NM_001177607	8.67808	8.24691	8.67443	8.67312	8.24873	8.57041	8.89615	8.97661	9.18569	9.36542	8.88342	8.85817	6.72808	7.2965	7.05607	7.18535	6.72775	6.97311	9.11694	8.81933	8.97357	9.3124	9.07527	9.10217	8.03501	8.8184	8.8426	8.97721	8.50465	8.47299	0.0292822	0.0257002	0.372746	0.572272	0.0215319	0.0216105	0.19147	0.765387	0.0254339	0.0229257	0.239831	0.71181	0.0240519	0.0170697	0.229907	0.728971	0.0240011	0.021247
0610011F06Rik	NM_026686	6.82153	6.57019	6.89924	6.75124	6.47264	6.85144	7.19933	7.05254	7.16281	7.12954	7.0422	6.64094	4.8155	4.38816	5.18216	4.96521	4.98392	4.86962	7.32642	6.57962	6.88952	6.67651	6.82702	6.53925	6.98349	7.17636	7.39338	7.48266	7.3391	7.10333	0.0225979	0.0170785	0.26957	0.690753	0.0192776	0.00978001	0.137738	0.833204	0.018979	0.0189682	0.171535	0.790518	0.0167704	0.0120327	0.121488	0.849709	0.0181923	0.0172293
0610012H03Rik	NM_028747|NM_001159638	4.46782	4.32285	4.48442	4.42009	4.54697	4.5763	4.88111	5.13053	5.17473	5.27947	5.18502	5.11126	3.06196	3.17656	3.21499	2.99601	3.37699	3.15462	4.59191	4.59472	4.563	4.41929	4.55567	4.46624	4.56494	4.64752	4.27249	4.7061	4.57903	4.41871	0.0252714	0.0282486	0.225901	0.720579	0.0269897	0.0224047	0.184616	0.76599	0.0355156	0.0360134	0.253872	0.674599	0.0296021	0.019556	0.161715	0.789127	0.0307577	0.0346473
0610030E20Rik	NM_026696	6.71692	6.54748	6.71246	6.41342	6.60099	6.73394	6.71551	7.03379	6.94376	6.99515	6.80938	6.94406	5.95739	4.99393	4.95055	5.05015	4.57074	5.36301	8.01482	8.11507	8.14325	8.18628	8.22267	8.11607	6.35074	6.39287	6.58039	6.63921	6.47166	6.34388	0.0173058	0.0403608	0.46523	0.477103	0.0207455	0.016226	0.435299	0.52773	0.0182907	0.0181219	0.458837	0.50475	0.0180271	0.0150581	0.408186	0.558729	0.0169435	0.0141609
0610031J06Rik	NM_020003	8.77757	8.8253	8.73145	8.82749	8.80394	8.79867	8.07442	8.18114	8.11021	8.07936	8.25691	8.19548	6.79472	7.04357	7.17977	7.23611	7.07104	7.24012	8.74875	8.56892	8.49741	8.39675	8.7394	8.60017	9.1207	9.16235	9.2232	9.21816	9.33676	9.28356	0.01071	0.0173999	0.186693	0.785197	0.0106674	0.0155942	0.138407	0.835331	0.0106225	0.0219849	0.151751	0.815641	0.00975659	0.0174904	0.120561	0.852192	0.0107485	0.018636
0610037L13Rik	NM_028754	6.87991	6.87468	6.81497	6.90953	6.67407	6.83699	7.7344	7.43455	7.41289	7.48087	7.39445	7.19462	6.9566	6.3776	6.03924	5.69102	5.85362	5.90791	8.07318	8.02772	7.93751	7.97267	8.05798	8.02923	6.8896	7.03975	6.85112	6.83139	6.70532	6.66851	0.0271143	0.0623799	0.374565	0.535941	0.0209749	0.0324245	0.313782	0.632819	0.0236487	0.0359982	0.371601	0.568752	0.0242938	0.0225966	0.338773	0.614337	0.023995	0.032529
0610040J01Rik	NM_029554	4.98561	4.69929	4.7281	4.68342	4.58384	4.72009	5.66947	5.63512	5.985	5.72552	5.93447	5.797	3.7013	3.79336	3.95165	3.64156	3.99451	3.82783	5.18953	5.13537	4.9242	5.16901	5.10311	5.09982	4.60739	4.45022	4.62198	4.37269	4.64597	4.5202	0.0372543	0.0375565	0.291774	0.633415	0.0379389	0.0340411	0.266079	0.661941	0.0476169	0.0458827	0.249329	0.657171	0.0416116	0.0315664	0.280577	0.646245	0.0440535	0.0452876
1100001G20Rik	NM_183249	4.79229	5.04692	5.05073	4.99035	4.92478	4.6985	5.3506	5.58547	5.51664	5.61756	5.74609	5.56114	3.6048	3.75429	3.78438	3.65332	3.79299	3.23367	5.02918	5.06465	5.03531	5.07843	4.96596	5.06924	4.25607	3.82795	4.23995	4.2563	4.20952	3.95383	0.0363084	0.0427027	0.317391	0.603598	0.0486683	0.0439897	0.336379	0.570963	0.040545	0.0481351	0.317241	0.594079	0.0415132	0.0342167	0.283308	0.640962	0.0485051	0.0494121
1110001A16Rik	NM_001177403|NM_001177402	5.57893	5.29815	5.33473	5.34453	5.2281	4.74134	6.90489	6.39786	6.27028	5.8713	6.3369	5.9568	4.45933	4.54742	3.992	4.1036	4.48096	3.51166	6.92099	6.42662	6.47705	6.4226	6.84494	6.45018	4.93873	5.4504	5.08291	5.07206	4.90156	4.99507	0.0457553	0.0331315	0.505396	0.415717	0.0306963	0.0273774	0.310534	0.631392	0.0333249	0.0270971	0.420105	0.519473	0.0254642	0.0240516	0.370043	0.580441	0.0325202	0.0354363
1110001J03Rik	NM_025363	5.11575	4.99601	4.95334	4.99834	4.86163	4.94364	6.52806	6.57504	6.66146	6.84377	6.37665	6.40549	3.47263	3.49978	3.45302	3.5253	3.61994	3.30659	6.21415	5.81927	5.46245	5.7354	5.76401	5.73856	4.51784	4.96524	4.85331	5.11391	4.82748	4.90248	0.0524276	0.0248753	0.460688	0.462009	0.0493801	0.018843	0.290007	0.64177	0.0612676	0.0261445	0.291501	0.621087	0.0559264	0.0180302	0.257235	0.668809	0.0479436	0.0279811
1110004E09Rik	NM_026502	6.93899	6.78699	6.64036	6.79317	6.79003	6.5392	6.32336	6.33071	5.84391	6.37542	6.3171	6.33719	4.64006	4.73768	4.78217	4.66718	4.51535	4.42059	7.35648	6.53677	6.81918	6.87029	6.88146	6.91181	7.05329	7.20973	7.1701	7.00233	6.96547	6.97531	0.0119817	0.0147157	0.267833	0.70547	0.0115664	0.0123309	0.132311	0.843792	0.00882009	0.0166665	0.18941	0.785103	0.012951	0.0127473	0.180984	0.793318	0.013527	0.015304
1110004F10Rik	NM_019772	8.49007	8.81399	8.4424	8.35137	8.71411	8.25499	8.06743	7.92463	7.26414	7.28506	7.93363	7.87772	6.62215	6.87869	6.33839	6.50874	6.54722	6.55436	9.49767	8.22834	8.12362	8.43287	8.39499	8.51772	9.29658	9.38352	9.19789	9.12952	9.02105	9.19316	0.0086875	0.0125837	0.255733	0.722996	0.00807488	0.0125783	0.0988389	0.880508	0.00630828	0.0130984	0.125021	0.855572	0.00597725	0.0112241	0.131338	0.85146	0.0107546	0.0162267
1110007C09Rik	NM_026738	8.64463	8.3116	8.34297	8.46875	8.18466	8.61403	9.74046	9.46096	9.37591	9.5711	9.6518	9.6353	7.52638	7.80203	7.73935	7.90371	7.82229	7.79498	9.27198	9.24457	9.27787	9.26065	9.39537	9.21897	7.91622	8.46015	8.39709	8.3638	8.42746	8.29658	0.0505833	0.043002	0.399324	0.50709	0.0329205	0.0335293	0.280992	0.652558	0.0328012	0.0416123	0.334753	0.590834	0.0367809	0.0372418	0.294126	0.631851	0.0378103	0.041962
1110008F13Rik	NM_026124	9.70715	9.9399	9.59829	9.89459	9.84064	9.52557	10.4338	10.089	9.84764	9.62263	9.97582	9.82075	8.1808	8.59168	8.39802	8.329	8.13107	8.1146	11.1397	10.7203	10.8268	10.7265	11.0313	10.9162	9.52577	10.2947	10.0257	9.85698	9.68451	9.82535	0.0259326	0.0214584	0.462021	0.490588	0.0158119	0.0180126	0.242871	0.723304	0.0155907	0.022515	0.33572	0.626174	0.0142269	0.0186653	0.303239	0.663869	0.018584	0.0204079
1110008J03Rik	NM_029096|NM_133908	5.62205	5.06171	5.39484	5.36815	5.50104	5.41691	6.38467	6.17792	6.16998	6.34651	6.23067	6.18205	4.73238	4.77484	4.54099	4.67511	4.40675	4.81572	6.33027	6.30178	6.55131	6.39726	6.41954	6.33952	5.35897	5.47111	5.42893	5.48113	5.5079	5.10465	0.0331013	0.0415375	0.348189	0.577172	0.0267921	0.0325823	0.289506	0.65112	0.026495	0.033789	0.376966	0.56275	0.0293646	0.0296503	0.301625	0.63936	0.0277196	0.0308829
1110008L16Rik	NM_025373	7.52941	7.71349	7.47263	7.48236	7.5204	7.20879	7.16131	7.20197	6.83666	6.68836	7.13235	7.02933	6.46271	6.17894	6.31301	5.87924	6.24182	5.79721	8.06584	7.71706	7.80823	7.38688	7.69076	7.2902	7.96214	8.02352	7.80151	7.67765	7.62177	7.63859	0.0116656	0.0283526	0.23853	0.721452	0.0115131	0.0182211	0.163161	0.807105	0.010587	0.0290486	0.226774	0.733591	0.010238	0.0187928	0.164762	0.806208	0.014482	0.0308132
1110008P14Rik	NM_198001	5.90934	5.59993	5.56379	5.65945	5.45662	5.79985	7.1211	7.32651	7.40104	7.15664	7.14758	7.12377	4.63767	4.79677	4.80443	4.79264	4.98647	4.73564	6.60501	6.87244	6.81572	6.80491	6.60747	6.70428	4.53884	4.64964	5.07039	4.91116	5.1691	4.82712	0.0654824	0.0461877	0.500164	0.388165	0.0666711	0.0371326	0.482631	0.413566	0.0625407	0.0407841	0.455312	0.441364	0.0563032	0.035176	0.43754	0.470981	0.0543411	0.0479243
1110012L19Rik	NM_026787	5.08365	5.06263	4.98803	4.90094	5.00292	4.9605	5.70831	5.04487	4.77466	4.61686	5.13545	4.80084	3.16535	3.27873	3.23833	2.88131	3.21106	3.25842	5.38065	4.85792	4.89792	4.71248	4.81902	4.60864	5.02372	5.35095	5.28668	5.06098	5.16169	5.14213	0.0307995	0.020846	0.268073	0.680282	0.0167509	0.0158387	0.145923	0.821488	0.0154126	0.0209594	0.183369	0.780259	0.0150313	0.0145174	0.159275	0.811177	0.0212936	0.0221275
1110017D15Rik	NM_001253780|NM_001253778|NM_001253777|NM_001253788|NR_045551|NR_045549|NM_001048005|NM_028624	4.87011	5.05237	5.03101	5.21778	4.92104	5.15443	5.73968	5.91663	5.93821	6.01336	5.79214	5.82218	3.47738	3.71595	3.76797	3.92351	4.12297	3.62706	4.82356	4.99453	4.80261	4.84989	4.83225	4.80452	5.1402	4.98475	5.18974	5.23787	5.08296	5.1702	0.0322161	0.0264874	0.186483	0.754813	0.0360681	0.0252347	0.18876	0.749937	0.0357412	0.031322	0.177691	0.755246	0.0340652	0.0257364	0.150812	0.789386	0.0338182	0.0419435
1110018G07Rik	NM_178065	7.62995	7.51062	7.88674	7.60283	7.77478	7.58853	7.30167	7.03874	7.13064	6.93082	7.15321	6.84834	5.22093	5.22053	5.6755	5.73817	5.54548	5.4966	8.28402	7.37469	8.03776	7.82936	8.24233	7.92378	7.78992	8.03089	8.1392	7.89952	8.12304	8.03962	0.0136407	0.0127191	0.294372	0.679268	0.0107145	0.0097719	0.134112	0.845402	0.0105993	0.0152484	0.217118	0.757035	0.0101498	0.0142817	0.187633	0.787935	0.0105193	0.0136144
1110032A03Rik	NM_023483	5.93693	5.4149	5.62561	5.30518	5.71137	5.65219	7.44817	6.34645	6.1915	6.26462	6.47003	6.59446	5.16259	5.17008	4.98589	4.78475	4.84619	4.93746	7.00279	6.94877	6.86637	6.60337	7.20166	6.98016	4.78499	4.91216	4.91984	4.72213	4.7527	4.92067	0.0647866	0.0524137	0.519707	0.363093	0.0310985	0.0442549	0.468189	0.456457	0.0286929	0.049072	0.500351	0.421884	0.0353212	0.0407283	0.442971	0.480979	0.0320371	0.041003
1110032F04Rik	NM_001167996	4.14632	4.27108	4.32407	4.54223	4.23935	4.3108	4.25023	4.65818	4.78028	4.69724	4.78765	4.81029	2.65966	2.93125	2.75032	2.85335	3.36106	2.87589	4.09679	4.1632	4.32811	4.28813	4.32225	4.03863	3.8134	4.10247	3.84781	4.33928	3.73293	3.93427	0.0260713	0.0341458	0.256045	0.683738	0.0277822	0.0269933	0.195492	0.749733	0.0350255	0.0338293	0.279649	0.651497	0.024805	0.0222237	0.185246	0.767725	0.036406	0.0534209
1110034G24Rik	NM_028637	4.79976	4.63647	4.92373	4.92166	4.89067	4.55791	5.51546	5.38871	5.17573	4.99409	5.06316	5.1887	3.73282	3.79553	3.67407	4.00662	4.17124	3.6281	5.11677	4.95704	4.99402	4.98125	4.94953	4.87006	4.34297	4.31066	4.16702	4.39633	4.56605	4.29391	0.0381943	0.0437883	0.316466	0.601551	0.0354521	0.0377915	0.260653	0.666103	0.0337082	0.0469543	0.324622	0.594716	0.0258654	0.041957	0.254225	0.677953	0.0260593	0.0553927
1110037F02Rik	NM_001081183	7.72664	7.93478	7.93553	7.8542	7.89171	7.92489	6.85682	6.4979	6.64921	6.33097	6.40742	6.3172	4.73349	4.9446	5.12337	5.08436	4.61991	5.03099	7.55535	7.74248	7.57673	7.8	7.70824	7.83481	7.80104	7.58973	7.26526	7.23577	7.48748	7.55853	0.0113715	0.0102948	0.201577	0.776756	0.00907931	0.00994967	0.213341	0.76763	0.012894	0.0176624	0.267881	0.701562	0.0096084	0.0130236	0.263779	0.713589	0.00960568	0.0109754
1110038F14Rik	NM_054099	7.32839	7.15356	7.43745	7.35622	7.39504	7.36399	7.30595	7.24118	7.12648	7.24493	7.3157	7.06711	6.72275	6.23481	5.91004	6.34449	6.33115	6.31967	8.19656	7.80651	7.77631	8.20067	8.33908	8.24862	7.16895	7.51179	7.67172	7.54112	7.50866	7.56049	0.0178038	0.0468747	0.360543	0.574779	0.015355	0.0245837	0.225318	0.734743	0.0139588	0.0236945	0.239228	0.723119	0.0141515	0.0243831	0.272192	0.689273	0.0152029	0.0303064
1110051M20Rik	NM_175123	6.51596	6.62552	6.47903	6.46107	6.43094	6.50082	6.70852	6.68103	6.71076	6.90252	6.70914	6.59837	4.8546	4.97438	4.91465	5.03939	4.91896	4.8533	6.81072	6.8795	6.79576	6.82556	6.64117	6.83373	6.79107	6.84556	6.7427	6.96149	6.60715	6.6838	0.0194527	0.0212267	0.228083	0.731238	0.0172942	0.0170409	0.196794	0.768871	0.0199933	0.0227086	0.231642	0.725656	0.0190088	0.0168051	0.178711	0.785475	0.0219117	0.0249897
1110057K04Rik	NM_001167768|NM_001167767|NM_172401	8.68541	8.65446	8.83509	8.72809	8.93213	8.81122	8.16752	8.01681	8.09322	7.97408	8.1707	8.0481	6.71627	6.83999	7.0207	6.70738	6.81486	6.74863	8.71591	8.71076	8.61255	8.6296	8.50975	8.65201	8.95677	8.81813	9.08316	9.14145	9.07265	9.01141	0.0125365	0.0180839	0.200264	0.769116	0.0114166	0.0162415	0.183148	0.789194	0.0112312	0.0210644	0.175835	0.79187	0.00934145	0.0124866	0.145919	0.832253	0.0120929	0.0186367
1110058L19Rik	NM_026503	6.48867	6.00542	5.58492	5.28692	5.72722	5.82816	7.13936	6.33625	6.75641	6.39743	6.51743	6.20975	2.90717	3.04681	2.89931	2.76683	2.69216	2.84988	7.14344	6.2799	5.27773	5.3647	5.90218	6.02038	4.85082	6.36703	4.93166	5.02277	5.05869	5.2504	0.0514664	0.0108017	0.563765	0.373967	0.0194599	0.00640126	0.185585	0.788554	0.0657337	0.0178926	0.257636	0.658738	0.0467203	0.012132	0.226458	0.71469	0.0468948	0.0130493
1110059E24Rik	NM_025423	7.64198	7.8511	7.98212	7.86739	8.38398	7.752	8.32309	7.00919	7.07782	6.67576	7.40587	6.94841	5.47675	5.36688	6.26212	5.7134	6.02494	5.76831	7.83268	7.36328	7.50764	7.32827	7.57547	7.32447	8.03035	8.12029	8.27435	8.10841	8.17318	8.11315	0.0261069	0.0143188	0.202988	0.756586	0.00996121	0.010263	0.126261	0.853515	0.0100688	0.0225639	0.148154	0.819213	0.00797983	0.0131716	0.12439	0.854459	0.0132935	0.0201337
1110059G10Rik	NM_025419	6.61214	6.62651	5.66622	5.9519	6.40314	6.22488	7.5279	6.812	6.79816	6.76674	7.89045	7.06593	4.44716	5.04173	4.22271	4.159	4.31844	4.26499	7.37975	6.91529	6.13531	6.35875	6.24112	6.67773	6.47226	7.00194	6.24889	6.01192	6.0935	6.47845	0.0352091	0.0164151	0.347058	0.601318	0.0172879	0.0162999	0.184163	0.782249	0.0304687	0.0201628	0.210213	0.739155	0.0307608	0.0162306	0.229904	0.723104	0.0665332	0.022067
1110065P20Rik	NM_001142727	7.03117	7.21705	7.28717	7.51023	7.10586	7.30845	7.65879	7.74658	7.86526	7.97823	7.72671	7.81539	6.04022	6.16251	6.29703	6.371	6.59238	6.16943	7.41427	7.55314	7.69535	7.76128	7.46177	7.56971	6.88883	6.95011	7.31022	7.33416	7.29709	7.26076	0.0309376	0.0397407	0.285248	0.644074	0.0297767	0.0319425	0.258231	0.680049	0.0276224	0.036742	0.268201	0.667435	0.0278005	0.0293475	0.237197	0.705655	0.0261474	0.0469838
1190002N15Rik	NM_001033145	8.72028	8.11853	8.64719	8.04168	8.75538	8.23084	8.02688	8.03769	7.91738	7.90592	8.02454	7.842	6.92488	6.35365	6.26585	6.05289	6.51105	6.21858	8.70087	8.12161	8.45614	8.1576	8.73375	8.34679	8.83945	8.46617	8.60585	8.20804	8.95943	8.40321	0.0121043	0.0222429	0.210948	0.754705	0.0151755	0.0151894	0.159504	0.810131	0.0132741	0.016666	0.210636	0.759424	0.0159734	0.0142209	0.188593	0.781212	0.0113499	0.0156809
1190003J15Rik	NM_029821	4.10981	4.27218	4.26515	4.20931	4.1925	4.3109	5.1324	5.04293	4.86959	5.07163	4.89999	4.95363	2.93375	2.9765	3.29022	3.2977	3.15543	3.13655	4.32633	4.27499	4.37677	4.18727	4.55808	4.1787	4.3067	3.9972	4.33389	4.41814	4.31475	4.10557	0.0355418	0.0305398	0.222041	0.711878	0.0373052	0.0286456	0.21725	0.716799	0.028926	0.0381802	0.224533	0.708361	0.0307406	0.0289103	0.165142	0.775207	0.0290213	0.0341616
1190005I06Rik	NM_197988	4.5406	4.72723	4.46711	4.87263	4.75299	4.83665	5.51348	5.60663	5.55445	5.57855	5.39656	5.559	4.68906	4.56412	4.66095	5.05847	5.20938	4.74024	5.33447	5.52165	5.24353	5.31573	5.27157	5.27323	4.94527	4.84913	4.91009	5.00243	4.8438	4.94082	0.0271599	0.0604977	0.262051	0.650291	0.028269	0.0441395	0.264298	0.663294	0.0288676	0.0612951	0.254191	0.655646	0.0262363	0.0588425	0.216848	0.698073	0.0258518	0.0895634
1190007I07Rik	NM_001135567|NM_001135569|NM_001135568	5.24767	5.25659	4.83425	5.92345	4.81826	5.69833	6.17894	6.17247	6.53037	6.36516	6.32773	5.97564	3.60122	4.5247	4.52775	4.52353	5.04474	4.51339	6.18953	6.36	6.2751	6.17493	6.60311	5.97086	5.10628	5.11753	4.79771	4.91111	4.83334	4.89484	0.0338495	0.0223649	0.372465	0.571321	0.0308529	0.0316675	0.348429	0.58905	0.045834	0.0451155	0.419458	0.489592	0.0398929	0.0357977	0.346735	0.577575	0.0351601	0.0569925
1200011I18Rik	NM_026177	7.14523	6.96697	7.10795	7.09956	7.19646	7.06181	6.63703	6.605	6.60686	6.67038	6.62404	6.53124	5.36137	4.77443	5.27109	4.87745	4.80231	5.17007	7.07434	6.36198	6.75883	6.6684	6.92539	6.74683	7.5703	7.26425	7.28196	7.36213	7.40746	7.26299	0.0117356	0.0191196	0.173578	0.795567	0.0137122	0.0123993	0.1149	0.858989	0.0140091	0.0218922	0.170021	0.794077	0.0131748	0.0122282	0.13047	0.844127	0.0130414	0.0145516
1200014J11Rik	NM_025818	8.22858	8.04399	8.29668	8.11408	7.96597	8.17445	7.17766	6.94154	6.90276	6.93123	6.74864	6.75972	5.36492	5.05337	4.89537	5.13608	4.97616	4.94831	7.41322	7.62834	7.28272	7.3244	7.45789	7.39889	8.9987	8.52445	8.29187	8.28223	8.43399	8.39924	0.00712164	0.00799605	0.0915868	0.893296	0.0073173	0.0063577	0.116805	0.86952	0.00915951	0.00898612	0.130196	0.851658	0.00861065	0.00797974	0.112139	0.87127	0.00745225	0.00860405
1300002K09Rik	NM_028788	4.78095	4.78899	4.49073	4.82984	4.59476	4.70705	5.6305	5.61668	5.84327	5.71044	5.66927	5.53653	3.62078	3.64329	3.74963	3.70695	3.85589	3.6113	4.7059	4.58515	4.86389	4.70804	4.64705	4.50141	4.752	4.71165	4.96317	4.76364	4.71259	4.89099	0.0369772	0.0362189	0.212788	0.714016	0.0359027	0.0294051	0.17417	0.760522	0.0373796	0.034544	0.207089	0.720988	0.0365891	0.0293485	0.18112	0.752943	0.0387725	0.0435139
1300017J02Rik	NM_027918	4.66595	4.58756	4.37187	4.68417	4.32041	4.48594	5.70997	5.84999	5.8246	5.69131	5.69144	5.78149	3.04406	3.20915	3.31312	3.29358	3.23385	3.10518	4.58196	4.62308	4.70757	4.43639	4.52716	4.54	4.57358	4.34998	4.35287	4.74457	4.37778	4.64121	0.0439209	0.0272984	0.219509	0.709272	0.0505647	0.0260748	0.214228	0.709132	0.0512103	0.0354252	0.257895	0.655469	0.0379582	0.0231666	0.157726	0.781149	0.0479079	0.034402
1300018J18Rik	NM_027905	5.80088	5.7492	5.5543	5.34467	5.67607	5.79215	5.83046	5.80893	5.99366	5.61311	5.98352	5.78485	4.77561	4.43803	4.41439	4.56292	5.11317	4.80281	6.2784	6.11584	6.21274	5.89944	6.11387	5.9811	5.85897	6.04783	5.69182	5.78411	6.17643	6.13416	0.0185161	0.0351552	0.27589	0.670438	0.0163076	0.0202792	0.200052	0.763361	0.0228141	0.0301149	0.290068	0.657004	0.016862	0.0261888	0.203924	0.753025	0.0179557	0.0387426
1500012F01Rik	NM_001081005	8.41555	7.86594	7.91081	7.94676	7.77079	7.97596	11.3685	10.8648	10.8787	10.7779	10.5455	10.1147	9.25717	8.94308	8.89888	8.67502	8.88455	8.85496	9.57311	9.73333	9.80385	9.55922	9.68418	9.39187	6.6658	6.57407	6.43857	6.17655	6.35994	6.11242	0.155691	0.142126	0.489939	0.212245	0.119021	0.101033	0.538734	0.241212	0.11337	0.113369	0.587863	0.185399	0.130824	0.0979508	0.557442	0.213783	0.0979354	0.122159
1500015O10Rik	NM_024283	5.082	5.29644	5.12214	5.28134	4.92241	5.0185	5.45696	5.56746	5.53789	5.59079	5.37719	5.56896	3.48924	3.53745	3.68563	3.70085	3.72707	3.46402	5.03023	5.17525	5.24045	5.14448	5.1262	4.99171	5.0479	5.11548	5.13813	5.32707	5.38754	5.1954	0.0271222	0.0273507	0.220401	0.725126	0.0260815	0.0205392	0.197075	0.756305	0.0263929	0.0288328	0.234582	0.710193	0.0237047	0.0205708	0.172523	0.783201	0.0211904	0.0266312
1600002H07Rik	NM_028056	5.89659	5.6726	5.89104	5.66946	5.70453	5.64089	5.81289	6.25819	6.55373	6.3595	6.46428	6.39542	4.83847	4.6082	4.77385	4.72052	4.62819	4.68897	6.15238	6.24768	6.52652	6.51422	6.62836	6.6773	5.29209	5.30233	5.47426	5.31025	5.38084	5.15735	0.0240549	0.0482902	0.332465	0.59519	0.0309415	0.0317097	0.30461	0.632739	0.0337084	0.0387192	0.361319	0.566254	0.0310177	0.0320312	0.342412	0.594539	0.0321585	0.0355274
1600002K03Rik	NM_027207	5.90678	5.98921	5.8454	6.08429	6.19275	5.93154	6.81699	7.10769	6.97783	7.01346	7.09857	6.87288	4.84009	4.69952	4.68096	4.78417	5.10035	4.85418	6.41799	6.10518	6.41458	6.37914	6.59544	6.38761	5.47387	5.76188	5.58495	5.58848	5.76844	5.41557	0.0411882	0.0412717	0.341197	0.576343	0.0451226	0.0273406	0.223344	0.704193	0.0440262	0.0353402	0.325462	0.595171	0.0437686	0.0300208	0.279626	0.646584	0.0419923	0.0414602
1600012H06Rik	NM_026451|NM_001083882|NM_001083881|NM_001083880	5.65786	5.55305	5.41738	5.45482	5.4826	5.39433	6.50699	6.26346	6.18318	6.10788	6.21112	5.98413	6.33481	6.61682	5.67673	5.79056	6.14415	6.16828	6.57967	6.63709	6.60859	6.42421	6.48862	6.59313	5.12676	5.35519	5.2048	4.97317	4.99724	4.93263	0.0337543	0.118164	0.387753	0.460329	0.0255805	0.105106	0.328661	0.540653	0.0274244	0.0761494	0.402293	0.494133	0.0294167	0.0759307	0.363233	0.53142	0.0300215	0.113046
1600014C10Rik	NM_028166|NM_001085385	6.64144	6.44873	6.68214	6.42352	6.73408	6.20008	6.75237	6.74099	6.94198	6.80779	6.636	6.75211	5.92214	5.44855	5.47805	5.46774	5.65512	4.98727	7.74934	6.79484	7.22725	6.81716	7.09475	6.47421	6.59929	6.55122	6.64624	6.38143	6.33445	6.22821	0.0175608	0.0389589	0.382831	0.560649	0.021104	0.0277108	0.217241	0.733944	0.0223907	0.0320159	0.298049	0.647544	0.0239411	0.0304154	0.238963	0.70668	0.0213608	0.0426902
1600014C23Rik	NM_028164	4.15088	4.17412	4.15994	4.28737	4.1343	4.18744	4.99049	4.75014	4.85907	4.90162	4.75784	4.85827	3.14989	3.2141	3.12198	3.31332	3.05636	3.35239	4.20376	4.04702	4.26423	3.83084	4.02074	3.952	4.00118	4.06953	4.1542	4.18229	4.0675	4.01833	0.0380011	0.0418513	0.24061	0.679537	0.0303505	0.0336601	0.184872	0.751117	0.0320567	0.0379304	0.231846	0.698167	0.0323799	0.0346334	0.152864	0.780122	0.0325038	0.0394207
1600014K23Rik	NM_028046	6.46213	6.54042	6.4944	6.71345	6.13974	6.41475	6.55637	7.19731	6.93003	7.13942	7.01929	7.17416	5.66524	5.71641	5.96576	5.76406	5.84024	5.57829	6.20267	6.40643	6.28175	6.50806	6.10719	6.18142	5.89794	5.67616	5.99036	6.1505	5.98325	5.76069	0.0292683	0.0622481	0.250189	0.658294	0.0460742	0.0530892	0.264085	0.636751	0.035089	0.0709384	0.244547	0.649426	0.034931	0.0433045	0.223625	0.69814	0.0386715	0.0673674
1600016N20Rik	NM_028050	4.62466	4.53271	4.43619	4.64368	4.41968	4.35614	5.38506	5.39476	5.56899	5.60162	5.45823	5.44086	3.21578	3.10647	3.50015	3.38327	3.682	3.1595	4.78263	4.89258	4.83915	4.71542	5.09133	4.43771	4.39651	4.30664	4.56025	4.56595	4.22018	4.35784	0.0370881	0.0325238	0.266827	0.663561	0.0366058	0.0241018	0.256297	0.682996	0.0382127	0.0359261	0.251681	0.67418	0.0378713	0.0261736	0.203189	0.732766	0.0389532	0.0448569
1600029D21Rik	NM_029639	4.32254	4.67704	4.49341	4.66198	4.27749	4.68295	5.36492	5.54273	5.39536	5.38571	5.33283	5.30589	3.66288	3.47196	3.40682	3.58728	4.10578	3.27247	4.81531	5.18471	5.19964	5.10518	5.04281	4.91919	4.07385	4.22796	4.49334	4.66299	4.2578	4.34451	0.0413531	0.0501335	0.308606	0.599907	0.0392952	0.0300828	0.30404	0.626582	0.0327561	0.0325587	0.312407	0.622278	0.0293039	0.027095	0.239245	0.704356	0.0351254	0.0591875
1700001C02Rik	NM_029285	5.03278	5.25013	5.42176	5.00801	5.2475	5.23182	6.21662	6.33395	6.16839	6.32827	6.38932	6.34938	4.36453	4.36923	4.39575	4.44254	4.8762	4.40598	5.93353	6.07407	6.03626	6.02143	5.71123	5.96128	4.76782	4.60589	4.83977	5.28479	4.87487	4.92286	0.0415387	0.0453841	0.372887	0.54019	0.0452905	0.0373177	0.375097	0.542295	0.0380868	0.0439686	0.379615	0.53833	0.034327	0.0298758	0.275191	0.660606	0.0462217	0.063876
1700001C19Rik	NM_001172091|NM_029296	4.43202	4.45855	4.38009	4.73102	4.44043	4.45314	4.79401	4.83626	5.00233	4.95618	4.81022	4.9055	3.02444	3.23798	3.07091	3.19395	3.15423	2.93089	4.43096	4.75934	4.45956	4.47189	4.52748	4.42315	4.0707	3.93789	3.99305	4.11669	3.99056	3.90165	0.0311018	0.0359813	0.264145	0.668772	0.0305393	0.0324393	0.287122	0.649899	0.0368072	0.0380632	0.275988	0.649142	0.0320467	0.030384	0.227177	0.710393	0.0319039	0.0399324
1700001J03Rik	NM_001008547	4.71395	4.67298	4.59304	4.79857	4.79332	4.80764	5.46579	5.6719	5.68953	5.66183	5.54483	5.58263	3.51865	3.44103	3.55914	3.69629	3.5323	3.46968	4.51786	4.64442	4.57145	4.91005	4.91049	4.64874	4.84879	4.75806	5.10271	4.91506	4.87357	4.91565	0.0324337	0.0331771	0.183649	0.750741	0.0362269	0.0248209	0.176236	0.762716	0.0327125	0.0294705	0.16462	0.773197	0.0318962	0.0262663	0.187844	0.753993	0.0319415	0.0312256
1700001K19Rik	NM_025488	4.29053	4.24821	4.2399	4.4363	3.97088	4.32782	5.05303	4.90541	5.39176	5.33069	5.2121	5.30663	3.17995	3.28328	3.20601	3.28378	3.12086	3.21565	4.39531	4.58478	4.27381	4.55732	4.63509	4.32666	4.66686	4.54186	4.42705	4.8468	4.51838	4.51838	0.0276518	0.0297753	0.191459	0.751114	0.0245002	0.0255978	0.194542	0.75536	0.0398577	0.0345559	0.200594	0.724992	0.0278214	0.0216542	0.161413	0.789112	0.0320553	0.0296729
1700001L19Rik	NM_027035	4.12556	3.97182	4.07125	4.34391	3.93818	4.09599	4.79746	4.81097	4.73933	4.86234	4.87162	4.84242	3.29739	3.33383	3.27723	3.31477	3.36006	3.3961	4.23795	4.26508	4.28025	4.3451	4.33262	4.21003	4.51504	4.39955	4.58103	4.50668	4.59114	4.39855	0.0256445	0.0357615	0.190068	0.748526	0.0257915	0.029796	0.175191	0.769222	0.0237031	0.0339355	0.188345	0.754017	0.0249819	0.0274855	0.173096	0.774437	0.0255565	0.035356
1700001O22Rik	NR_028486|NR_028487|NM_198000	4.84398	4.94564	4.79079	4.93663	4.64947	4.62103	4.92398	5.19919	5.19897	5.20185	4.98608	5.08548	3.31834	3.5494	3.5791	3.39835	3.9609	3.68262	4.89117	5.19377	5.11569	5.07497	5.11833	4.92547	4.62787	4.645	4.3383	4.69567	4.46019	4.47973	0.0238741	0.0309434	0.254916	0.690267	0.0256943	0.0263358	0.253847	0.694123	0.0311106	0.0399268	0.320761	0.608202	0.025686	0.0236665	0.233274	0.717373	0.0252745	0.0489844
1700003F12Rik	NM_029305	5.30535	5.47107	5.23285	5.49271	5.15301	5.40643	5.61318	6.01506	5.87942	6.09692	5.89484	6.08332	4.01488	4.22655	4.24272	4.1744	4.13101	4.1472	5.74047	5.83474	5.63794	5.61089	5.48066	5.41745	5.12291	4.82399	5.18927	5.4122	5.58233	5.28718	0.025313	0.0329755	0.301998	0.639714	0.0356436	0.033184	0.311935	0.619237	0.0298412	0.0378536	0.27572	0.656585	0.0297562	0.0252457	0.210685	0.734313	0.0256775	0.0298245
1700007K09Rik	NM_027037	4.19066	3.94776	4.19419	4.10522	3.94621	4.24405	5.29285	5.48901	5.31469	5.07386	5.46563	5.18578	3.35293	3.64485	3.35625	3.46875	3.58559	3.53982	4.90876	5.37762	5.10557	5.13718	5.12487	5.19644	3.93395	4.06863	4.10104	4.08255	4.11137	3.97561	0.0412562	0.0424133	0.345314	0.571017	0.0386166	0.0345918	0.354493	0.572299	0.0373541	0.0379117	0.352965	0.571769	0.0308909	0.0326581	0.320079	0.616372	0.0406801	0.0435932
1700008O03Rik	NM_027049	4.78888	4.84115	4.74877	5.36938	4.66361	4.7784	6.3428	6.45532	6.22486	6.27496	6.27496	6.34355	4.09421	4.2886	4.0477	4.22549	4.62854	4.1121	5.02214	5.50884	5.47816	5.30808	5.33018	5.22171	4.57051	4.84447	4.84832	5.05354	4.73098	4.72169	0.0602573	0.0500154	0.263509	0.626218	0.0503803	0.0360875	0.259242	0.65429	0.0453423	0.0395455	0.295168	0.619944	0.0419078	0.0325602	0.212618	0.712914	0.0497294	0.0626581
1700010B08Rik	NM_029308	4.1573	4.42531	4.29128	4.66424	4.12667	4.28728	4.35475	4.82329	5.17497	4.89523	4.77132	4.86651	2.84505	3.27682	3.07463	3.1467	3.23394	3.10535	4.47469	4.64462	4.46848	4.4653	4.33829	4.14697	4.03227	3.64721	3.85621	4.0194	3.91284	4.02221	0.0234498	0.0324833	0.278349	0.665718	0.0351902	0.0387463	0.308319	0.617745	0.0437735	0.0402653	0.293009	0.622952	0.0323268	0.0309418	0.237961	0.698771	0.0333012	0.045253
1700010I14Rik	NM_025851	4.68409	4.6206	4.84642	4.59191	4.73054	4.56116	4.70631	4.89079	4.57128	4.49973	4.73239	4.91888	3.98319	3.54473	3.35528	3.44476	3.24592	3.24744	5.10299	5.05001	5.28864	5.22217	5.17501	5.01074	4.92711	4.79265	4.57137	4.21669	4.79429	4.37621	0.016909	0.0404036	0.243149	0.699538	0.0198425	0.0251036	0.219731	0.735323	0.0178064	0.0302349	0.319793	0.632165	0.0194136	0.0300519	0.317647	0.632887	0.0184131	0.0259203
1700011A15Rik	NM_025487	4.72322	4.93522	4.89091	4.93245	4.92016	4.84075	5.49818	5.53796	5.52939	5.55538	5.51322	5.48793	3.99947	3.82531	3.74624	4.14131	4.21121	3.64943	4.90717	5.49057	5.17081	5.29634	5.4549	5.13936	4.69987	4.56673	4.8953	4.81308	4.74551	4.55281	0.0332659	0.0464333	0.241231	0.67907	0.0314363	0.0308475	0.30167	0.636047	0.0298154	0.03417	0.254006	0.682008	0.0292347	0.0352832	0.242263	0.693219	0.0294629	0.0471324
1700011L22Rik	NM_026315	4.49942	4.42166	4.51771	4.60598	4.55241	4.30106	5.11956	5.08585	5.11598	5.16028	5.13058	5.32271	3.01562	2.92664	2.98845	3.12522	2.96506	3.00946	4.58055	4.74651	4.67891	4.63905	4.73778	4.60352	3.8523	3.80613	3.9423	4.17838	4.01984	3.97498	0.0413502	0.0379415	0.31086	0.609848	0.038616	0.0278052	0.302679	0.6309	0.0388989	0.0351136	0.313842	0.612145	0.0347487	0.027269	0.240102	0.69788	0.0375413	0.0330074
1700012A03Rik	NM_029587	4.33022	4.42908	4.15248	4.44985	4.51958	4.28662	4.84128	5.01468	4.98788	4.87743	4.73649	4.81442	3.28415	3.53767	3.41111	3.61235	3.33194	3.35936	4.75176	4.52069	4.65352	4.83423	4.77725	4.78094	4.19465	3.90344	4.09568	3.92102	4.06548	3.80256	0.0283427	0.037991	0.290961	0.642705	0.0362867	0.0419245	0.25551	0.666279	0.0332084	0.0439114	0.287701	0.63518	0.0308604	0.0412971	0.297004	0.630839	0.0277605	0.0413618
1700012B07Rik	NM_001162428|NM_027038	3.9151	3.87677	4.29335	3.85304	4.27666	4.28405	4.11121	4.10318	4.28682	4.51703	4.30073	4.19324	2.90511	3.24658	3.3021	3.267	3.29879	3.05875	3.93959	3.76096	4.03964	3.7454	3.9055	3.61321	3.97361	3.92409	3.93093	3.98255	4.11674	3.98593	0.0223822	0.0382663	0.217063	0.722289	0.0219132	0.0389214	0.171416	0.76775	0.0250402	0.0499108	0.230449	0.6946	0.0281316	0.0380403	0.163409	0.770419	0.0235158	0.0463163
1700013D24Rik	NM_001177502	4.0351	4.14522	4.24981	4.33851	4.12433	3.95211	5.2802	5.27307	5.13291	5.33826	5.08579	5.14778	2.3358	2.31266	2.73657	2.60545	2.559	2.32639	4.02837	3.93693	4.25311	4.10605	3.97239	4.03247	3.85966	3.88841	4.00191	3.90343	3.77389	4.03526	0.0516503	0.026467	0.236907	0.684976	0.0487035	0.0201248	0.191296	0.739876	0.0418505	0.0313557	0.248427	0.678367	0.0490741	0.0237433	0.207151	0.720032	0.0475461	0.0325433
1700013F07Rik	NM_029314	4.06737	4.15878	4.04675	4.22259	4.0821	4.16621	4.92745	5.23781	5.2098	5.10204	5.23266	5.28716	3.36409	3.62848	3.73802	3.61785	3.67617	3.43665	4.22354	4.1807	4.18905	4.27907	4.27672	4.0647	4.49372	4.13703	4.17327	4.34396	4.07994	4.27798	0.0283104	0.0377845	0.189842	0.744063	0.0395022	0.0416399	0.188263	0.730595	0.0398217	0.0566313	0.214382	0.689165	0.0320415	0.036836	0.179615	0.751508	0.0417728	0.0560185
1700013G24Rik	NM_027063	4.34978	4.33295	4.60864	4.38259	4.10023	4.14614	5.06966	5.16584	5.28906	5.44726	5.0597	5.60793	3.3266	3.49539	3.40548	3.63778	3.44903	3.45751	4.52614	4.54968	4.25196	4.37926	4.33869	4.20626	4.52178	4.4832	4.28927	4.58884	4.50789	4.45891	0.0294504	0.0347026	0.220709	0.715138	0.0301265	0.0304396	0.194909	0.744525	0.0397702	0.0425137	0.211692	0.706024	0.0350556	0.0321658	0.165814	0.766964	0.0301795	0.0389796
1700016K19Rik	NM_198637	5.29079	5.56812	5.66397	5.84437	5.43874	5.46546	5.49759	6.00757	5.9113	6.04635	5.88875	6.05858	4.43843	4.53927	4.45029	4.57853	4.42526	4.52072	5.58648	5.54746	5.39843	5.74442	5.63628	5.59381	5.09781	5.18005	5.29665	5.17318	5.34863	5.09589	0.0241439	0.0457039	0.280486	0.649666	0.0315227	0.036641	0.227239	0.704597	0.0300549	0.0430618	0.230075	0.696809	0.0313846	0.0364926	0.252461	0.679662	0.0277674	0.0397159
1700017B05Rik	NM_028820	8.73859	8.2931	8.77563	8.67161	8.5924	8.73814	7.90401	8.00938	8.19419	7.82499	7.95766	7.97325	6.93882	6.69963	6.99815	6.87929	7.21855	7.04379	8.49171	8.76015	9.01708	8.91777	8.97918	8.84204	8.61744	8.2292	8.87169	8.71959	9.11921	8.80247	0.0128791	0.0260208	0.211419	0.749681	0.0153423	0.019905	0.256011	0.708742	0.0126869	0.0218422	0.24514	0.720331	0.0102496	0.0171147	0.216786	0.75585	0.00952835	0.0225169
1700018B08Rik	NM_029597	5.24489	5.65185	5.56195	5.73462	5.38155	5.50601	5.52344	5.65699	5.8532	5.69634	5.65858	5.70571	3.57122	3.45092	3.74167	3.71144	3.90754	3.74924	5.24336	5.2231	5.16077	5.03752	5.26768	5.25375	5.01488	4.9019	4.97084	5.07021	4.80883	4.9209	0.0278018	0.0283389	0.250097	0.693763	0.0307305	0.0214201	0.225591	0.722258	0.0358036	0.0326799	0.242009	0.689508	0.0295909	0.024043	0.185866	0.7605	0.0331119	0.038802
1700018C11Rik	NM_029324	4.73942	4.67606	4.3276	4.57403	4.26773	4.55437	4.81137	4.7737	4.60213	4.77173	4.66276	4.82624	2.71686	2.90003	2.98758	2.76036	3.12831	2.75676	4.5712	4.64364	4.57916	4.66074	4.53251	4.59703	3.95351	3.67611	4.0013	4.06454	3.94031	3.49169	0.0325103	0.0300259	0.300656	0.636808	0.0339264	0.0297751	0.307434	0.628864	0.0274376	0.0353431	0.294968	0.642252	0.0283476	0.0226141	0.260297	0.688742	0.029536	0.040218
1700019G17Rik	NM_029331|NM_001145895	4.13527	4.28368	4.35632	4.24952	3.89139	4.0272	4.34099	4.43194	4.64031	4.85748	4.7098	4.32167	3.34866	2.96141	3.11896	3.51698	3.37029	3.09932	4.71163	4.73457	5.02608	4.93646	4.75711	4.73215	4.28612	3.91432	4.19359	4.21585	4.48767	3.86755	0.0195005	0.0386644	0.2754	0.666435	0.023753	0.0275671	0.290528	0.658152	0.0234235	0.0321858	0.33429	0.610101	0.0261981	0.0332725	0.274417	0.666112	0.0225836	0.0352004
1700019L03Rik	NM_025619	4.83265	5.01102	4.77197	4.89123	5.19795	4.90782	5.48933	5.56364	5.53706	5.95794	5.8282	5.97403	3.85344	3.49246	3.94574	3.71183	4.30951	3.80729	4.98534	5.10116	5.41102	5.07322	5.18458	4.99883	4.58261	4.23493	4.77453	4.54172	4.77952	4.51287	0.0345935	0.0439063	0.266454	0.655046	0.0403967	0.0309173	0.290731	0.637955	0.0300805	0.0393762	0.301085	0.629459	0.0456381	0.0309405	0.245113	0.678308	0.0376938	0.0518901
1700019O17Rik	NM_027966	5.52641	5.5875	5.65667	5.68537	5.47754	5.45238	5.87494	6.01024	6.03964	5.9906	5.80626	5.95119	4.29297	4.56497	4.2477	4.76283	4.48372	4.61364	5.56637	5.44357	5.82621	5.69587	5.57075	5.65399	5.71778	5.48732	5.6103	5.62185	5.60854	5.51002	0.0232702	0.0306597	0.205238	0.740832	0.02741	0.032373	0.183522	0.756695	0.0263695	0.0300373	0.248428	0.695165	0.024285	0.0333495	0.196328	0.746037	0.0233599	0.0368412
1700020A23Rik	NM_001163483|NM_029375	4.83819	4.91501	5.18705	4.81958	5.10984	4.87281	4.47964	4.55382	4.52843	4.63956	4.55207	4.50788	3.19799	3.20504	3.2858	3.30578	3.46068	3.13474	4.68658	4.68101	5.20194	4.98265	5.08031	4.70208	4.89212	4.89166	4.94837	5.08736	5.07425	4.90664	0.0160051	0.0259675	0.20179	0.756237	0.0158161	0.019972	0.171298	0.792914	0.0147966	0.0246648	0.257782	0.702756	0.0145014	0.0185032	0.182414	0.784582	0.0143706	0.0266023
1700020L24Rik	NM_025492	4.58332	4.80258	4.26928	4.50795	4.66579	4.83121	5.37737	5.64815	5.75737	5.82164	5.55972	5.61893	3.93425	3.65032	4.03784	4.21783	4.77558	4.32073	5.07491	5.00975	4.83695	5.17274	4.94423	5.00598	4.35271	4.21721	4.37206	4.62027	4.85498	4.75486	0.0347741	0.0504451	0.308001	0.60678	0.0436912	0.0351828	0.278343	0.642783	0.0463853	0.0555563	0.267701	0.630357	0.0390135	0.0412824	0.246742	0.672962	0.0310548	0.0711316
1700021F05Rik	NM_026411	6.76689	6.44279	6.04572	6.35907	6.14852	6.1815	7.82614	6.98007	6.81588	6.67482	7.11741	6.87339	5.26025	4.95628	5.15879	4.95845	4.78758	4.68854	7.49206	6.93671	6.60769	6.70973	7.0092	6.73142	6.82972	7.04155	6.11966	6.03243	6.18144	6.00446	0.0355549	0.0236852	0.308089	0.63267	0.0189367	0.0149771	0.182229	0.783858	0.0297477	0.0372053	0.281272	0.651775	0.0266306	0.0260643	0.270555	0.67675	0.032815	0.025746
1700021F07Rik	NM_028158	5.02618	5.22164	5.07856	5.4921	5.15434	5.10021	6.22912	6.36289	6.47002	6.68552	6.34203	6.38088	4.33867	4.4905	4.24019	4.457	4.62783	4.15177	5.07546	5.26987	4.91638	5.08325	5.1315	5.23608	5.0006	4.92556	5.15563	5.28829	5.17732	5.03904	0.0452009	0.0480896	0.221926	0.684784	0.0472277	0.0414855	0.219548	0.691739	0.0504127	0.0423915	0.187582	0.719614	0.0499696	0.0342925	0.163207	0.75253	0.0439424	0.0528254
1700021K19Rik	NM_172615|NM_001200038	6.3233	6.20866	6.37739	6.22182	6.42325	6.14931	5.75611	5.94698	5.82398	5.90897	5.80297	5.93166	4.23572	4.23233	4.49664	4.19995	4.52536	4.31788	6.47596	5.98251	6.45334	6.07524	6.45532	5.93862	6.44816	6.44225	6.5892	6.55457	6.68077	6.52679	0.012867	0.0176921	0.231481	0.73796	0.0146935	0.0143982	0.149343	0.821565	0.0125305	0.0196963	0.211723	0.75605	0.0133039	0.0130876	0.148046	0.825562	0.0117608	0.0191347
1700023E05Rik	NM_027970	4.38323	4.34539	4.20187	4.50655	4.50896	4.4917	4.57569	4.53745	4.71754	5.03494	4.66651	4.79508	2.47954	2.81958	2.8016	2.5865	2.50423	2.81568	3.99464	4.39254	4.14448	3.77769	4.00303	4.36578	3.23867	3.57535	3.37402	3.40299	3.34309	3.61217	0.0429616	0.0396335	0.313698	0.603707	0.0319407	0.031229	0.286476	0.650354	0.0427775	0.0447143	0.31409	0.598418	0.0539483	0.0317884	0.223807	0.690456	0.0435486	0.0383751
1700023F06Rik	NM_001254724|NM_027082	5.4353	5.42642	5.29576	5.64545	5.47391	5.56783	6.28631	6.59692	6.76674	6.72115	6.63243	6.72012	4.76957	4.91526	4.88686	4.69965	5.31266	4.899	5.77275	5.84044	5.95007	5.83695	5.53097	5.63648	5.8522	5.89283	6.03289	5.79537	5.7842	5.9036	0.0275441	0.037969	0.210754	0.723733	0.0310355	0.0311154	0.182181	0.755668	0.0337616	0.0361835	0.209376	0.720679	0.0356566	0.0282457	0.191573	0.744525	0.0365099	0.0576907
1700024G13Rik	NM_001034037	4.18282	4.14516	4.06538	4.26274	4.23853	4.35916	4.9357	5.22181	5.09725	5.28585	5.01433	5.14663	3.70868	3.82629	3.80987	3.97912	3.83251	3.91647	4.61639	4.67176	4.51825	4.57775	4.39748	4.33308	4.69649	4.63039	4.82367	4.65289	4.53755	4.54116	0.0240875	0.0405891	0.21087	0.724453	0.028311	0.0346104	0.191752	0.745327	0.0254479	0.041124	0.18608	0.747348	0.0294555	0.0382956	0.178803	0.753446	0.0282716	0.0491557
1700025G04Rik	NM_197990	7.40797	7.24328	7.41324	7.24086	7.70532	7.32487	7.54649	7.31644	7.33341	7.23098	7.71554	7.44863	5.88382	5.88264	6.03	5.92465	6.0532	6.13371	8.44036	8.00685	8.45085	8.25009	8.68978	8.54067	7.35408	7.77125	7.97923	7.59738	7.71117	7.70682	0.0186533	0.0232395	0.378598	0.579509	0.0137816	0.016407	0.220546	0.749266	0.0122188	0.0195276	0.289571	0.678683	0.0135992	0.0176854	0.273313	0.695402	0.0169209	0.0210861
1700026L06Rik	NM_027283	4.83003	4.84799	4.91626	4.89169	4.67291	4.75252	5.65885	5.51795	5.53009	5.75028	5.62785	5.68342	3.37397	3.12612	3.47037	3.39889	3.41111	3.26814	4.55095	4.59391	4.62103	4.50984	4.44195	4.46902	4.47332	4.4665	4.45212	4.50912	4.30282	4.4278	0.0444734	0.0359971	0.225389	0.694141	0.0384946	0.0235901	0.201187	0.736728	0.0406849	0.0384928	0.236659	0.684163	0.0442325	0.0278772	0.185651	0.742239	0.0480324	0.0407581
1700029H14Rik	NM_025601|NM_001080781	4.72961	4.76141	4.71992	5.02295	4.74255	4.75849	5.01245	5.09553	5.07071	5.30247	5.06963	5.01508	3.30241	3.6713	3.60202	3.7928	4.0147	3.76419	5.0761	5.14363	5.08277	5.10336	5.06201	5.23176	4.85957	4.80891	4.73244	4.84107	4.69341	4.90198	0.0219529	0.026467	0.25061	0.70097	0.0222367	0.0266487	0.227989	0.723126	0.0240847	0.0343247	0.265288	0.676303	0.0252672	0.0285394	0.218266	0.727928	0.0243218	0.0461762
1700029I15Rik	NM_183112	5.46602	5.48535	5.61473	5.6619	5.54126	5.35636	6.04988	6.1288	6.2072	6.16681	5.89418	6.22463	3.5979	3.61288	3.82084	3.66909	4.21063	3.84165	5.53285	5.75313	5.88657	5.77673	5.66257	5.72657	4.99834	4.89411	5.00564	5.19433	5.09418	4.87693	0.0377628	0.0272226	0.288249	0.646766	0.0383713	0.0215766	0.29328	0.646772	0.038556	0.0290878	0.337224	0.595132	0.0340693	0.0194008	0.257811	0.688719	0.0313278	0.0384695
1700029P11Rik	NM_025503	4.1501	4.38825	4.32745	4.19652	4.11	4.3777	4.13586	4.31065	4.50447	4.78769	4.50479	4.47556	2.91044	2.67262	3.1015	2.78153	2.97575	2.99138	4.80423	4.74738	4.75907	4.72272	4.85361	4.73176	4.18025	4.11041	4.39615	4.1919	4.14874	4.37836	0.0176503	0.029775	0.306406	0.646169	0.0200073	0.0206745	0.268547	0.690771	0.0206377	0.030783	0.268934	0.679645	0.0266472	0.0213345	0.252615	0.699403	0.0227202	0.0310535
1700030J22Rik	NM_027103	5.01999	5.19551	5.23025	5.2485	5.20753	5.27222	5.67614	5.90386	5.87892	6.05573	5.94639	5.98874	3.19697	2.98609	3.30831	3.49693	3.72363	3.38515	5.13683	5.21086	5.52216	5.33399	5.30689	5.58065	4.96205	5.05155	5.32262	5.23992	5.23154	4.97841	0.0324001	0.0229206	0.243525	0.701154	0.0338628	0.0144122	0.207718	0.744007	0.0291244	0.019338	0.248431	0.703107	0.0332302	0.0181385	0.199817	0.748814	0.0328019	0.0277184
1700030K09Rik	NM_028170	5.68138	5.62484	5.85639	5.41888	5.7615	5.48344	5.3748	5.44345	5.65169	5.31796	5.48556	5.19553	4.65279	3.78829	4.29915	4.23733	4.19967	3.85803	6.3568	6.25787	6.58338	6.39952	6.60826	6.20544	5.29359	5.39977	5.34173	5.25207	5.2653	4.86905	0.0170872	0.0408609	0.36866	0.573392	0.017258	0.0176231	0.300967	0.664152	0.0192244	0.0296952	0.400558	0.550522	0.0162858	0.0247657	0.341788	0.617161	0.0175819	0.0284419
1700031F05Rik	NM_028496	4.59704	4.56446	4.53007	4.65728	4.89236	4.20381	4.70447	5.21073	5.02129	4.70489	4.78924	4.93523	3.43193	3.3113	3.22658	3.38463	3.14889	3.18193	4.40951	4.48391	4.63628	4.18191	4.41702	3.58998	4.30833	4.15959	4.23937	4.13813	4.20583	4.12189	0.0259658	0.0423951	0.231183	0.700456	0.0370417	0.0319337	0.221954	0.709071	0.0321048	0.0365001	0.268544	0.662851	0.0278013	0.0358075	0.191867	0.744524	0.0290728	0.0367856
1700037C18Rik	NM_028484	5.83441	5.95271	5.98041	6.31251	5.64569	6.00512	6.19223	6.45958	6.43419	6.42669	6.39284	6.29174	4.62982	4.68393	4.47818	4.76712	4.91627	4.33909	5.558	6.04226	6.13703	6.08336	5.90765	5.87966	5.9553	5.77264	5.79647	6.03516	5.90732	5.59918	0.0253186	0.0338137	0.178182	0.762686	0.0294076	0.0276237	0.218374	0.724595	0.0296531	0.0301467	0.26361	0.676591	0.0249543	0.0254045	0.195055	0.754586	0.0281085	0.039841
1700037H04Rik	NM_026091	7.89695	7.2839	7.43621	7.68333	7.16569	8.03196	7.40757	7.361	7.25226	7.29798	7.15907	7.25038	5.54527	5.79339	5.75908	5.66021	5.94211	5.82964	8.22599	8.23922	8.13402	8.62172	8.40858	8.35829	6.67293	7.35877	7.54274	7.73461	7.50986	7.41842	0.0234291	0.0254176	0.451307	0.499846	0.0166894	0.0181087	0.304211	0.660991	0.0151638	0.0212472	0.305204	0.658385	0.0124158	0.0128322	0.308193	0.666559	0.0135245	0.0229492
1700039E15Rik	NM_001033176	4.32906	4.47999	4.40505	4.45869	4.30842	4.57406	4.86457	5.02435	5.22375	4.97603	5.16848	4.9587	3.18955	3.0517	3.35785	3.03927	3.53206	3.26881	4.1318	4.15027	4.24353	4.2613	4.47541	4.02037	4.00953	3.91694	4.03022	4.29356	4.173	4.09464	0.0351687	0.0434422	0.231162	0.690227	0.039001	0.0319592	0.211017	0.718022	0.0432137	0.0467646	0.239271	0.670751	0.0306759	0.0257704	0.185358	0.758196	0.0372706	0.0472871
1700052N19Rik	NM_024261	6.61297	6.68424	6.94088	6.57543	7.05602	6.44142	6.98423	6.62888	7.1478	6.8397	6.68092	6.6667	5.84995	5.48335	5.63803	5.14828	5.37812	5.36321	7.42004	6.91601	7.27766	6.96735	7.28052	6.98306	6.94917	6.95497	7.04297	6.83046	6.83173	6.84727	0.0191498	0.0344111	0.282944	0.663495	0.0155567	0.0226164	0.188243	0.773584	0.0211198	0.0292543	0.252422	0.697204	0.0191412	0.019061	0.207377	0.754421	0.0170757	0.0273014
1700054O13Rik	NM_026096	4.34969	4.23729	4.2537	4.22303	4.38656	4.3941	5.39879	5.58384	5.59057	5.50879	5.65322	5.55229	3.41157	3.61235	3.59075	3.74727	3.72188	3.53167	4.53809	4.69176	4.8895	4.87486	4.93281	4.70377	4.21161	3.784	4.08809	4.1655	3.89039	4.03993	0.0423723	0.0421557	0.254878	0.660594	0.0538907	0.0441958	0.287962	0.613952	0.0470927	0.0464442	0.316413	0.59005	0.0417145	0.0395695	0.266575	0.652141	0.0522891	0.0540759
1700055N04Rik	NM_028545	4.77291	4.629	4.67325	5.00904	4.94319	4.77305	5.38611	5.33864	5.24268	5.34568	5.35907	5.23132	3.37176	3.34831	3.3777	3.55736	3.71528	3.47764	5.19597	5.10663	5.04018	5.18424	5.14305	4.93071	4.61868	4.43656	4.72824	4.80907	4.49802	4.43113	0.0308588	0.0301291	0.295452	0.64356	0.031767	0.025714	0.268225	0.674294	0.0274516	0.0297261	0.260588	0.682235	0.0262165	0.0244109	0.232458	0.716915	0.03204	0.0404434
1700056E22Rik	NM_028516	4.98877	4.87622	5.31554	4.972	4.72454	4.74583	5.56979	5.49507	5.49698	5.66367	5.51693	5.61355	3.61396	3.75098	4.12611	4.18445	4.39033	3.80557	5.01859	5.09046	5.1849	5.23124	5.2771	5.0486	4.7235	4.94043	4.81754	4.95949	4.72854	4.53924	0.0342268	0.0348008	0.255143	0.67583	0.0274292	0.0263351	0.205484	0.740752	0.0298598	0.0455406	0.262715	0.661884	0.029543	0.0340808	0.217092	0.719284	0.0306647	0.0553967
1700065I17Rik	NM_026099	4.89661	4.76123	4.9902	5.27295	4.94483	5.24716	5.35806	5.5887	5.76467	5.90025	5.57802	5.60549	3.78103	3.95145	3.87272	3.84906	3.93857	4.45789	5.08163	5.14662	5.1903	4.90893	4.85734	5.18463	4.83808	4.82017	5.10207	4.76001	5.08363	5.22892	0.0277027	0.0366248	0.249836	0.685836	0.0306577	0.0316974	0.223781	0.713863	0.0314216	0.0333948	0.2305	0.704684	0.040387	0.0313413	0.201461	0.726811	0.0293304	0.0371348
1700066B19Rik	NM_001033168	4.88872	4.9083	5.00202	4.84545	4.79458	5.10077	5.20571	5.82202	5.66522	5.6306	5.65823	5.81973	3.73144	3.8316	3.96314	3.80559	4.30455	4.00281	4.70799	4.96111	4.63215	4.73264	4.92446	4.51734	4.38257	4.43194	4.49127	4.51944	4.90558	4.47753	0.0330899	0.0469767	0.255984	0.663949	0.0446344	0.0361278	0.243712	0.675525	0.0429483	0.052066	0.229248	0.675738	0.0390745	0.0354697	0.207944	0.717512	0.0331329	0.0511382
1700066M21Rik	NM_028546	6.5629	6.63943	6.78049	6.76246	7.10843	6.89012	7.40613	7.12542	7.40789	7.51111	7.42514	7.50504	5.78681	5.56852	5.74023	5.52784	6.31612	5.70597	6.94315	6.59291	7.34707	6.70417	6.91536	6.73851	6.42699	6.27788	7.06104	7.00862	6.54123	6.34116	0.0354396	0.0455001	0.280843	0.638217	0.0322654	0.0352703	0.221208	0.711257	0.0246139	0.0305598	0.257761	0.687065	0.0281833	0.0229253	0.159752	0.78914	0.0336275	0.0614938
1700067K01Rik	NM_183097	3.97386	4.00333	4.12043	4.09432	4.02813	4.15097	4.82493	4.91276	5.05991	4.82937	5.02833	4.74424	3.2534	3.27553	3.33239	3.33356	3.396	3.01983	4.35112	4.13576	4.48536	4.23488	4.36479	4.21204	3.97924	3.81687	4.24252	4.23942	4.17829	4.14133	0.0333932	0.0443165	0.262647	0.659644	0.0379089	0.0391952	0.219385	0.703511	0.0337028	0.0401439	0.247205	0.678948	0.0285217	0.0325264	0.187319	0.751633	0.0346468	0.0440827
1700071K01Rik	NM_001033765	7.0665	7.06526	7.11457	6.91433	7.31641	6.84353	7.11236	7.25865	6.73113	6.81119	6.94537	7.02191	4.71031	4.86909	4.85027	4.93412	4.79759	4.81316	6.65681	6.28451	6.61793	6.34763	6.49702	6.56783	7.47128	7.52928	7.43119	7.4112	7.21909	7.45068	0.018103	0.0135098	0.144199	0.824188	0.0183442	0.0112594	0.0926019	0.877795	0.014318	0.0153346	0.144594	0.825753	0.0144528	0.0126545	0.103938	0.868955	0.018935	0.0168541
1700080E11Rik	NM_028562	4.46628	4.71139	4.30226	4.44574	4.54393	4.50668	6.17589	5.82575	5.72226	5.886	5.80804	6.03462	4.00386	4.11967	4.1745	4.00799	4.00592	4.0527	4.92141	4.84496	4.70299	4.67463	4.9119	4.69915	4.41466	4.78824	4.42841	4.80969	4.37429	4.52404	0.0590805	0.0517113	0.270493	0.618715	0.0379725	0.0374312	0.190804	0.733793	0.0450099	0.0607256	0.242563	0.651702	0.0400496	0.0350433	0.171515	0.753392	0.047301	0.0535012
1700084C01Rik	NM_001033185	4.57611	4.70997	4.46193	4.47965	4.68879	4.34615	5.01053	5.08289	5.14009	5.10079	5.02912	5.29495	3.01875	2.90566	3.14202	3.01388	3.41327	3.01654	4.4156	4.50602	4.54293	4.36477	4.58984	4.57631	4.23411	4.06405	4.74075	4.46486	4.34578	4.52084	0.03339	0.0331146	0.241475	0.69202	0.0357969	0.0254552	0.237988	0.70076	0.027682	0.0273341	0.199886	0.745098	0.0300865	0.0227769	0.179132	0.768004	0.0308172	0.0396606
1700088E04Rik	NM_138581	5.90646	5.88644	6.12967	6.12121	6.22323	5.95138	6.05359	6.20707	6.20737	6.32473	6.12085	6.43445	4.40675	4.43757	4.3456	4.86894	4.85815	4.53934	6.15978	6.33457	6.30956	6.24357	6.28109	6.26044	5.61962	5.67724	5.73846	5.81362	5.81127	5.71975	0.0248171	0.0312599	0.291784	0.652139	0.0248442	0.0234367	0.269135	0.682584	0.0253426	0.0275036	0.297138	0.650016	0.0253936	0.0297736	0.238044	0.706788	0.0229915	0.0377957
1700094D03Rik	NM_028567	6.50343	6.3618	6.07586	5.89737	6.10127	6.0398	7.59946	6.49315	6.50123	6.513	6.38041	6.56042	7.26673	6.66871	5.9718	5.64955	5.74243	6.2785	7.86793	8.56538	7.9085	8.09679	7.88962	8.1047	4.98232	5.6606	4.85716	4.69154	4.76695	5.03022	0.0433365	0.13573	0.570182	0.250752	0.0145752	0.0529428	0.60783	0.324652	0.0226948	0.0620207	0.65751	0.257774	0.0228746	0.0404366	0.679965	0.256724	0.0216312	0.0548295
1700101E01Rik	NM_001166705|NM_001085514	4.98407	4.96264	5.00848	5.27527	5.01127	4.99673	6.08042	6.1312	6.05639	6.73193	5.99489	6.24169	4.12725	4.36249	4.45278	4.70637	4.77878	4.53155	4.59805	4.89188	4.97801	5.03384	4.72084	4.69422	4.58691	4.63055	5.20934	5.06847	4.7721	4.65369	0.0539497	0.054956	0.21091	0.680184	0.0495974	0.0468134	0.208331	0.695258	0.0367568	0.0477078	0.190133	0.725403	0.0575765	0.0454814	0.175968	0.720974	0.0445939	0.0757138
1700106J16Rik	NM_028859	4.52055	4.29936	4.61681	4.47977	4.41342	4.77642	5.30246	5.38074	5.39718	5.39406	5.35484	5.15548	3.72965	3.81935	3.99507	4.06279	4.24383	3.81944	4.96449	4.98973	5.28573	5.36515	5.00761	4.78709	4.60063	4.3674	4.30341	4.47839	4.53842	4.42891	0.0304945	0.0404339	0.263528	0.665544	0.0341261	0.0371885	0.258076	0.670609	0.0342038	0.0510486	0.345836	0.568911	0.0302797	0.0387031	0.294318	0.636699	0.0316742	0.057842
1700109H08Rik	NM_029843	5.94959	7.55588	5.75355	7.17851	5.94581	7.29986	6.32887	6.97038	6.31102	7.30465	6.37582	6.97664	4.73465	5.51846	3.94535	5.93158	4.71944	5.47076	7.53328	9.42937	7.31398	9.38155	7.50843	9.58168	4.67819	7.32002	4.96712	6.58511	4.612	6.47431	0.0257836	0.0336838	0.649013	0.291519	0.00932441	0.0109621	0.508413	0.471301	0.0265663	0.020332	0.581562	0.37154	0.0146694	0.0182148	0.613742	0.353374	0.027282	0.0341382
1700112E06Rik	NM_028275	5.36703	5.32674	5.47535	5.21929	5.56967	5.47994	6.49352	6.73419	6.87448	6.76271	6.75532	6.64735	2.97123	2.99896	2.7337	3.32998	3.17988	3.32431	5.52839	5.44211	5.26671	5.26715	5.34486	5.58616	5.22029	5.44721	5.80245	5.91084	5.80843	5.82515	0.0462405	0.0158743	0.258724	0.679161	0.0464107	0.0112085	0.187945	0.754436	0.0460976	0.0103078	0.16521	0.778384	0.0373237	0.0111167	0.131263	0.820297	0.0419189	0.0138702
1700123I01Rik	NM_001165919	3.92938	4.51469	4.27452	4.8747	4.11518	4.41793	5.61282	5.48974	5.87972	5.70636	5.76507	5.33454	3.46857	3.50193	3.8836	3.24609	3.52659	3.50846	4.74797	4.61792	4.65461	4.72499	4.45551	4.48011	4.1575	4.15174	4.1929	4.32822	4.30155	4.32559	0.0479937	0.0428238	0.287861	0.621321	0.0436284	0.0353773	0.236424	0.68457	0.0565355	0.0559007	0.264164	0.6234	0.0457299	0.0267257	0.229691	0.697853	0.0523141	0.0437276
1700123K08Rik	NM_029693	4.06053	4.57267	4.47946	4.61927	4.33662	4.29231	4.35234	4.6899	4.51149	4.82044	4.67752	4.64215	3.19511	2.91453	2.85225	2.94266	2.99115	3.03564	4.17494	4.38379	4.34493	4.33981	3.99569	4.31259	4.10971	4.07785	4.05793	4.3346	4.2014	4.13094	0.0235668	0.0416798	0.227637	0.707116	0.0278452	0.026161	0.22334	0.722654	0.0263822	0.0329471	0.256754	0.683917	0.0268045	0.0234577	0.190497	0.759241	0.0289385	0.0354661
1700123O20Rik	NM_021437	6.48876	6.55	6.40116	6.56469	6.44391	6.45709	8.11725	7.55718	7.32823	7.17106	7.24795	7.136	5.39983	5.82819	5.48882	5.44287	5.43246	5.58078	7.6443	7.40168	7.4145	7.41748	7.38202	7.51782	6.53775	7.17644	6.98912	6.82814	6.83428	6.77621	0.0468431	0.0280936	0.368652	0.556412	0.02419	0.0234695	0.215374	0.736967	0.0239451	0.0263927	0.277672	0.67199	0.0222175	0.0215678	0.261362	0.694853	0.0245352	0.0274953
1700125H20Rik	NM_028589	4.15174	4.29143	4.45085	4.1319	4.36359	4.19066	4.15549	4.12803	4.24718	4.1763	4.08724	4.37646	3.15075	3.3265	3.294	3.43218	3.18524	3.18824	4.07328	4.28247	4.24512	4.21307	4.10038	4.22234	4.04166	4.01281	4.20369	4.12734	4.10256	4.02121	0.0216965	0.0426499	0.223865	0.711788	0.0198003	0.0365371	0.218539	0.725124	0.0206651	0.0421007	0.225405	0.711829	0.0194416	0.0373315	0.197773	0.745454	0.0199948	0.0422061
1810009A15Rik	NM_025463	9.2203	9.13417	9.19567	9.39139	9.30625	9.05102	9.99669	9.76377	9.74311	10.0025	10.3187	10.1468	8.41903	8.26599	8.68593	8.54944	8.56914	8.41825	10.5988	10.0662	10.4598	10.6672	10.6408	10.4925	8.69896	9.42612	9.91194	9.6637	9.19618	9.30546	0.0299923	0.0396344	0.497277	0.433096	0.0218542	0.0248889	0.267266	0.685991	0.0164598	0.031201	0.295474	0.656865	0.0203001	0.0238474	0.319133	0.636719	0.0311207	0.0365056
1810010H24Rik	NM_001163473	4.53515	4.3147	4.42933	4.53082	4.41707	4.24863	6.07567	5.65626	6.28314	5.75149	6.26438	5.68147	3.86708	3.26217	3.4673	3.75086	4.16303	3.76711	4.61925	4.57238	4.66989	4.3959	4.51767	4.32818	3.89527	3.91062	3.81034	3.92621	4.10406	3.83681	0.073177	0.0624467	0.291268	0.573108	0.0551916	0.0337694	0.2582	0.652839	0.0867637	0.0486039	0.309775	0.554858	0.0592687	0.0476347	0.229677	0.663419	0.0762446	0.0700849
1810011H11Rik	NM_001163616	9.39662	9.29608	9.26145	8.91368	9.47114	8.69864	10.2994	9.34087	9.63037	9.30211	9.72301	9.43659	8.69469	7.84263	8.57917	7.41634	8.73179	7.83841	10.8665	10.1291	10.5655	9.9374	10.5457	10.1262	9.0121	9.52063	9.30397	8.92987	8.82469	8.76347	0.030281	0.0392717	0.490022	0.440426	0.0155776	0.017735	0.266781	0.699907	0.0191932	0.0365334	0.40087	0.543403	0.0208685	0.018162	0.321438	0.639531	0.0241835	0.0479863
1810013L24Rik	NM_001081400	7.72047	8.01039	7.82732	8.06641	7.81629	8.23443	7.56506	7.39532	7.43798	7.60257	7.47207	7.37459	7.07579	7.01364	6.587	6.80979	6.73455	6.85134	8.30027	8.85715	8.70567	8.80779	8.44099	8.81923	8.09096	8.23638	8.19969	8.6287	8.21066	8.52952	0.0136786	0.0384363	0.248718	0.699167	0.00981909	0.0242392	0.26822	0.697722	0.0111511	0.0243855	0.293277	0.671187	0.00938925	0.0174311	0.214686	0.758494	0.0119076	0.0281706
1810019J16Rik	NM_133707|NM_001083916	4.50261	4.71232	4.58419	4.56618	4.39405	4.55486	4.95895	4.94882	5.09984	4.8778	5.07342	5.11273	2.81004	2.93546	3.12902	2.97043	3.15703	2.88164	4.53064	4.69298	4.47847	4.65081	4.66549	4.41492	3.70408	3.85147	3.78699	3.91524	3.72302	3.92182	0.0401893	0.0357444	0.326228	0.597839	0.0349148	0.0278147	0.289976	0.647295	0.0427415	0.0430089	0.30349	0.61076	0.0325891	0.0279409	0.276125	0.663345	0.0413218	0.0431791
1810026J23Rik	NM_178619	6.7737	6.3905	6.63915	5.96336	6.81139	6.29262	7.23884	6.96974	6.95821	6.80993	6.88621	6.7306	6.14239	5.72143	5.64343	5.32882	5.97424	5.49686	7.24964	6.99447	7.19906	7.08778	7.07198	7.30319	6.9217	6.41377	6.91481	6.13865	6.8724	6.37108	0.023616	0.043564	0.259898	0.672922	0.0253659	0.0343412	0.255893	0.6844	0.0200234	0.0317494	0.258457	0.68977	0.0255862	0.0294776	0.307618	0.637318	0.0197308	0.0413619
1810030O07Rik	NM_175141	7.36756	7.49183	7.4955	6.95166	7.43603	7.30542	6.33396	5.92099	5.90545	5.78948	6.03004	5.81438	4.94363	5.24954	5.14005	5.08651	4.76417	5.12604	7.58319	7.26908	7.06286	7.41941	7.14601	7.50714	7.70067	7.55067	7.24949	7.32977	7.31914	7.39556	0.00833202	0.0125374	0.216347	0.762783	0.00662205	0.0133725	0.167176	0.812829	0.00848858	0.0196976	0.206821	0.764993	0.00670966	0.0132565	0.205931	0.774102	0.00884422	0.0145071
1810033B17Rik	NM_026985	4.04901	4.29249	4.07761	3.96923	4.01472	4.21757	4.69022	4.64804	4.59938	4.75178	4.54219	4.64396	3.05404	3.57565	2.94495	2.91681	2.81739	3.58768	4.52777	4.81159	4.40213	4.64857	4.58721	4.80405	4.06676	3.80104	4.12877	4.06589	3.93082	4.29074	0.0285125	0.036181	0.278278	0.657029	0.02802	0.0428543	0.311221	0.617905	0.0267386	0.0335036	0.254746	0.685012	0.0279399	0.0251877	0.257941	0.688932	0.0272478	0.0325164
1810037I17Rik	NM_024461	10.0993	10.04	9.77698	9.92835	9.78751	9.94486	11.8068	11.7214	11.6643	11.5504	11.449	11.0524	8.77118	9.29991	9.06531	8.75481	9.01424	8.85384	11.456	11.701	11.6206	11.738	11.5086	11.5112	8.69299	9.55601	9.39419	9.42559	9.09992	9.18501	0.0706853	0.0340019	0.605439	0.289873	0.0494558	0.0296908	0.483537	0.437316	0.0510014	0.0332032	0.540455	0.37534	0.0457638	0.0211982	0.516836	0.416202	0.0498	0.0363305
1810043G02Rik	NM_026431	5.63569	5.51354	5.60515	5.54995	5.50169	5.75732	6.96879	6.85519	6.89576	7.01079	6.87689	7.03553	5.0603	5.06558	5.07698	5.67636	5.46675	5.73136	6.26343	5.99111	6.23346	6.16546	6.27703	6.0632	5.74884	5.54437	5.79287	5.76286	5.72957	5.69486	0.0416843	0.0437971	0.279244	0.635274	0.0427939	0.0398108	0.233149	0.684246	0.0391417	0.0437639	0.270155	0.646939	0.0408221	0.052064	0.225315	0.681799	0.0388825	0.0577095
1810046K07Rik	NM_027217	5.53592	5.55708	5.45279	5.44076	5.29069	5.50825	5.6463	6.14239	6.33328	6.29125	6.2409	6.30353	4.01365	3.87693	4.00843	4.1922	4.14014	3.93149	5.1431	5.5989	5.21472	5.29431	5.09567	5.08344	5.41063	5.51067	5.26334	5.3187	5.3128	5.23236	0.0249199	0.0316998	0.19205	0.751331	0.0293479	0.0196314	0.19968	0.75134	0.0421443	0.0331799	0.212014	0.712662	0.037128	0.027872	0.184483	0.750517	0.0391925	0.036041
1810055G02Rik	NM_028077	7.6374	7.52941	7.67575	7.57802	7.65115	7.98239	6.95766	6.97409	6.90396	6.90396	7.02929	7.11277	6.02813	6.24528	6.35619	6.3526	6.51189	6.68789	7.86388	7.86056	7.90091	8.01632	8.12667	8.04297	6.79563	7.33964	7.49403	7.58025	7.27507	7.32529	0.0180927	0.037469	0.370381	0.574057	0.0138163	0.0268128	0.253285	0.706086	0.0126683	0.0341829	0.276169	0.67698	0.0113607	0.0249331	0.243571	0.720135	0.0144465	0.0398105
2010003K11Rik	NM_027237	4.83921	4.92211	5.28454	5.19451	4.89762	4.72388	5.622	5.61797	5.9021	6.11819	5.92799	5.793	3.33561	3.60702	3.30977	3.40285	3.97231	3.4768	5.28686	5.01299	5.26879	5.45147	5.09297	4.95441	4.1862	4.54084	4.52657	4.52222	4.40098	4.366	0.0423915	0.0342761	0.36706	0.556272	0.0368749	0.0294252	0.240423	0.693277	0.0446863	0.0292275	0.314684	0.611402	0.0479423	0.0234782	0.29949	0.629089	0.0488796	0.0497042
2010012O05Rik	NM_025563	5.87952	5.68645	5.81481	5.77856	5.90265	6.07838	7.19118	6.40623	6.44408	6.64316	6.73651	6.48243	4.55612	4.72374	3.99873	4.16971	4.35627	4.43716	7.34775	7.27003	7.09428	7.19541	7.24556	7.41663	4.92423	6.00566	5.96276	5.5482	5.21588	5.61389	0.047201	0.0299713	0.574683	0.348145	0.0199607	0.0200006	0.360223	0.599816	0.0225754	0.0163492	0.386999	0.574077	0.0288264	0.0166936	0.419178	0.535302	0.033698	0.0255308
2010107E04Rik	NM_027360	9.67015	9.91391	9.96108	9.83804	9.89763	9.66496	10.6889	10.8774	10.9243	10.8543	10.8321	10.4715	8.16482	8.44598	8.61852	8.47203	8.61049	8.46681	10.9277	10.8796	11.1635	11.2016	11.434	11.2525	8.89036	10.0486	10.1224	9.59283	9.3136	9.31039	0.0403555	0.0276728	0.520154	0.411817	0.029533	0.0176084	0.293309	0.65955	0.028528	0.0227592	0.367818	0.580895	0.0324903	0.0200431	0.40989	0.537576	0.0324509	0.0274444
2010107G23Rik	NM_027251	5.19381	5.20445	5.22271	5.10428	4.92787	5.14268	5.73658	5.79572	6.02985	6.07205	6.13387	5.92451	3.34113	3.85298	3.85392	3.60039	4.06963	3.64756	5.2586	5.47626	5.48294	5.39488	5.2466	5.33949	5.40442	5.12533	5.14943	5.0697	5.04111	5.15629	0.026461	0.0198376	0.207521	0.74618	0.0288123	0.0241044	0.228968	0.718115	0.0349243	0.0304853	0.261117	0.673474	0.0362547	0.0210216	0.224843	0.71788	0.0408276	0.0385071
2010109I03Rik	NM_025929	3.84717	4.0571	4.15309	4.12157	4.00798	4.18186	4.78073	4.92221	5.0517	4.9506	4.87584	4.75746	3.48384	3.76707	3.66275	3.45221	3.59513	3.49098	4.79247	5.0886	5.01376	4.97212	4.9944	4.91264	3.86219	3.76394	3.9498	3.97768	3.89647	3.70762	0.0308653	0.0495512	0.339899	0.579684	0.0319022	0.0460717	0.355038	0.566988	0.0336868	0.0507377	0.358412	0.557164	0.0308516	0.0351206	0.310544	0.623484	0.0307807	0.0499728
2010111I01Rik	NM_028079	5.44204	5.65183	5.53725	5.43418	5.18029	5.40883	7.00685	7.22065	7.21204	7.04895	7.1443	7.02198	4.64214	4.78389	4.54225	5.2316	4.83498	5.13872	5.92995	6.57913	6.13301	6.41436	6.04597	6.57842	4.8741	5.14248	4.94386	5.17977	4.84413	5.01671	0.0664951	0.0509244	0.344314	0.538266	0.0576546	0.0342486	0.366508	0.541589	0.0706225	0.0437767	0.365147	0.520454	0.0521973	0.047634	0.333414	0.566755	0.0708947	0.056419
2010300C02Rik	NM_028096	5.13111	5.15663	5.07963	5.22687	4.88627	5.04435	5.35234	5.63817	5.65894	5.69058	5.4902	5.75731	3.68961	3.9364	4.12624	3.9891	3.97731	3.73116	5.37896	5.05991	5.24045	5.32658	5.4493	4.82762	4.70452	4.85315	4.45261	5.05477	4.76441	4.471	0.0277547	0.0345773	0.308812	0.628856	0.0315947	0.0312373	0.209849	0.727319	0.0385794	0.052596	0.315298	0.593526	0.0283905	0.0280752	0.218759	0.724775	0.0290144	0.0401028
2200002D01Rik	NM_028179	7.56467	7.62439	7.51423	7.89234	7.93982	7.54711	7.14102	7.22242	7.46099	7.74911	7.20945	7.47382	6.55983	6.2734	6.78148	6.85918	6.31185	6.58166	7.24596	7.36774	7.57983	7.50247	7.50995	7.34868	7.49535	7.37158	7.74035	7.69941	7.71155	7.48544	0.0164563	0.0433875	0.193317	0.746839	0.0173548	0.0289121	0.19034	0.763393	0.0171207	0.0421653	0.203068	0.737646	0.0202358	0.0351212	0.169138	0.775505	0.0149595	0.0316735
2200002J24Rik	NM_026961	4.07521	4.09687	3.90374	4.21373	4.09912	4.0544	3.76148	3.82789	4.01154	4.00707	4.05791	3.87922	2.65351	2.82041	2.7232	2.40585	2.6285	2.69948	4.26855	4.36095	4.25553	4.08497	4.28974	4.17728	3.72218	3.75759	3.70528	3.62889	3.73058	3.61845	0.0189038	0.034594	0.293452	0.65305	0.0182718	0.0292311	0.262188	0.690309	0.0225933	0.036487	0.292262	0.648657	0.0232306	0.0246258	0.24315	0.708993	0.0229433	0.0336007
2210016F16Rik	NM_027335	8.47409	8.41937	8.02637	8.3396	8.0901	7.96954	7.68511	7.5281	7.43191	7.4524	7.44398	7.22557	5.70843	5.8525	5.54688	5.43859	5.16965	4.99148	8.13197	7.28841	7.12914	7.2333	7.23347	7.26584	9.00616	9.13345	8.61976	8.69895	8.63238	8.68627	0.00947086	0.00949149	0.141011	0.840026	0.00762783	0.00767965	0.064064	0.920629	0.0108937	0.0116334	0.0964664	0.881006	0.00957541	0.00762579	0.0815769	0.901222	0.0108507	0.00884713
2210016L21Rik	NM_028211	7.74121	7.52501	7.64175	7.78005	7.39869	7.77836	7.51327	7.63107	7.76293	7.66659	7.55078	7.63832	6.59073	6.45879	6.60172	6.29651	6.45219	6.34594	7.59349	7.44831	7.56672	7.43493	7.50264	7.31156	7.90774	7.82153	7.91087	7.93817	7.92102	7.71682	0.0163154	0.0339522	0.188403	0.761329	0.0177215	0.0252903	0.154828	0.80216	0.0193681	0.0341597	0.184657	0.761815	0.0170729	0.0212431	0.14419	0.817494	0.0168654	0.0310653
2210018M11Rik	NM_172280	7.55433	7.4339	7.48192	7.77206	7.53775	7.89512	7.25928	7.06261	6.96331	6.97293	7.39227	7.34656	5.38476	5.30928	5.90011	5.87612	5.68635	5.93639	8.06291	8.17494	8.19674	8.58952	8.19994	8.64467	7.3695	7.44344	7.43868	7.86255	7.39875	7.67098	0.016818	0.0180915	0.320653	0.644438	0.0133257	0.0127124	0.285693	0.688269	0.0128328	0.0242245	0.329584	0.633359	0.00939822	0.0141325	0.285795	0.690675	0.0175474	0.0212161
2210404J11Rik	NM_001039552|NM_001034891	7.04496	6.98611	7.21705	6.97846	7.08283	6.98956	6.72771	6.52766	6.63498	6.55405	6.50172	6.66704	5.93161	5.63927	5.82811	5.83392	5.88481	5.90364	7.59761	7.53513	7.60317	7.63202	7.74984	7.69471	6.93231	6.92307	6.90766	6.95591	7.05975	6.88779	0.0155902	0.0354151	0.311216	0.637778	0.0133604	0.0232131	0.266358	0.697068	0.0148126	0.0333982	0.31654	0.635249	0.013107	0.0255898	0.274391	0.686913	0.0122275	0.0314496
2210404O07Rik	NM_001099917	5.14646	5.18903	5.21736	5.42389	5.18779	5.19118	5.9818	6.16852	6.24605	6.09882	5.91379	6.18768	4.22833	4.39192	4.44459	4.29961	4.45358	4.23229	5.48491	5.96363	5.82708	5.94264	5.74425	5.91907	5.34445	5.40062	5.51039	5.3521	5.48639	5.29832	0.0305501	0.0357397	0.236472	0.697238	0.0295529	0.0277418	0.254267	0.688438	0.0316248	0.0357865	0.258374	0.674214	0.0290166	0.026815	0.258225	0.685944	0.0259447	0.0371937
2300002M23Rik	NM_175148	4.52331	4.67641	4.38964	5.00993	4.83758	4.72584	5.21042	5.49796	5.80057	5.71037	5.78253	5.76483	3.93878	3.78612	3.92205	4.08331	4.51333	3.85769	4.88548	5.03838	4.93888	4.98418	4.77614	4.51844	4.74379	5.01817	4.89498	4.69384	4.99547	4.85829	0.0269953	0.0441031	0.235405	0.693497	0.0265692	0.0260861	0.191601	0.755743	0.0369902	0.0396807	0.22235	0.700979	0.0361752	0.0376672	0.216856	0.709301	0.0349076	0.0571268
2300005B03Rik	NM_001081961	4.9359	5.2198	5.3463	5.48202	5.27229	5.15814	5.55024	5.58669	5.99241	5.75439	5.8938	5.7714	3.88776	4.07538	4.04681	4.13506	4.04378	3.77199	4.96592	5.22719	5.30355	5.24667	5.0636	5.13659	5.16293	5.00059	5.02622	5.08469	4.92593	4.93724	0.0272681	0.033977	0.198656	0.740099	0.0275624	0.0310966	0.213041	0.7283	0.0370769	0.0379669	0.251235	0.673721	0.0294486	0.0308277	0.205395	0.734328	0.0378966	0.0414644
2300009A05Rik	NM_027090	7.87502	7.83581	7.35648	7.45364	7.35042	7.58908	11.1969	11.0175	10.9909	10.8109	10.7335	10.4241	7.58746	8.2168	7.88373	7.95768	7.77398	7.64196	8.69287	9.0606	8.6117	8.43597	8.40906	8.25568	6.47629	7.78353	6.58752	6.73407	6.57906	6.7991	0.217618	0.0703295	0.419041	0.293011	0.121478	0.0560722	0.310296	0.512154	0.191021	0.0874432	0.401078	0.320458	0.175205	0.077983	0.334965	0.411846	0.176016	0.089253
2310002J15Rik	NM_026415	5.1895	5.52697	5.40594	5.20964	5.34459	5.45093	6.09097	6.31234	6.34054	6.45885	6.54974	6.46257	4.15686	4.07663	4.28571	4.10094	4.36097	3.97831	5.48113	5.75622	5.10826	5.50202	5.66398	5.47912	5.28989	5.19503	5.40615	5.38048	5.21147	5.14542	0.0338249	0.0349139	0.242105	0.689156	0.0374365	0.0255637	0.252495	0.684505	0.0397227	0.0377103	0.184684	0.737883	0.0391834	0.0245836	0.200185	0.736048	0.045836	0.039656
2310003H01Rik	NM_027980	6.66659	6.52193	6.75588	6.71782	6.57107	6.7129	5.97348	6.35458	6.2544	6.14847	6.31222	6.17093	4.3805	4.30931	4.73634	4.49274	4.46047	4.54865	6.42497	6.41882	6.56598	6.73428	6.68975	6.65413	6.6674	6.54583	6.54381	6.82535	6.8765	6.76542	0.0133919	0.0175103	0.200032	0.769065	0.0174104	0.0135665	0.180515	0.788508	0.0168578	0.023217	0.228529	0.731396	0.0124505	0.0127088	0.185309	0.789532	0.0145401	0.0158899
2310007B03Rik	NM_172411|NM_001159940	4.62107	4.57899	4.70954	4.55308	4.63097	4.55535	5.1614	5.29152	5.20964	5.27735	5.20781	5.28298	3.26724	3.37733	3.3608	3.17766	3.33876	3.12031	4.31383	4.42404	4.62136	4.5463	4.54772	4.5399	4.15713	4.16892	4.42681	4.32241	4.27429	4.38598	0.0387162	0.0410848	0.235015	0.685184	0.0392061	0.0334557	0.2131	0.714238	0.0333401	0.0365089	0.242227	0.687924	0.0354769	0.0266206	0.211955	0.725948	0.036259	0.0391525
2310007L24Rik	NM_029345	5.94377	5.62936	6.52692	6.16166	6.11755	5.89148	6.4651	6.68616	6.75502	6.73229	7.04725	6.90942	4.61267	4.60542	5.04939	4.68922	4.48677	4.04291	6.12821	6.26702	6.27855	6.44641	6.25762	6.44536	6.26827	6.01178	6.43962	6.15347	6.5417	6.17464	0.0239733	0.0261865	0.207329	0.742512	0.0293841	0.0223405	0.217925	0.730351	0.0259143	0.0313386	0.203447	0.7393	0.0274184	0.0213975	0.223023	0.728161	0.0303089	0.0202663
2310008H04Rik	NM_146068	7.54001	7.60778	7.50909	7.45078	7.58605	7.22768	7.80806	8.02481	8.09191	7.67853	8.22764	7.95821	5.27088	5.0059	5.12624	5.26504	5.0043	5.06882	8.03169	7.36929	7.52487	7.45801	7.35926	7.41388	7.98636	7.95521	7.6202	7.51036	7.37088	7.55209	0.0183137	0.012445	0.233582	0.735659	0.0219825	0.00872248	0.138392	0.830903	0.0290045	0.0146452	0.213853	0.742497	0.0220183	0.0132921	0.187398	0.777292	0.0370256	0.0156375
2310009B15Rik	NM_001081226	7.39636	7.17831	6.72601	7.15824	6.8865	6.80211	8.87961	9.18547	8.81824	9.10833	8.49667	8.775	6.51393	6.62385	6.18121	6.13186	6.10435	6.22747	8.17324	8.22651	7.74455	7.67128	7.74891	7.85387	6.43634	7.01204	6.40271	6.57705	6.50912	6.53001	0.0667251	0.051066	0.446677	0.435531	0.0647688	0.0352846	0.33041	0.569536	0.0741966	0.0470486	0.38505	0.493705	0.0838024	0.0342448	0.306921	0.575032	0.0581117	0.0436603
2310011J03Rik	NM_025521	6.93887	6.83239	6.90796	6.85236	6.76259	6.92406	6.43239	6.52967	6.23094	6.38055	6.51032	6.36438	5.53586	5.66804	5.34036	5.49134	5.44885	5.73237	7.52226	6.99885	6.81528	7.03477	7.32686	7.31625	6.5923	6.72206	6.75348	6.58603	6.77528	6.57259	0.0151445	0.0320892	0.352116	0.60065	0.0161752	0.0286297	0.222049	0.733146	0.0141843	0.0301789	0.232305	0.723332	0.0156052	0.0270978	0.243542	0.713755	0.0154358	0.0291731
2310014L17Rik	NM_029809	5.15009	5.70483	5.32791	5.80916	4.95203	5.85431	5.75721	5.7865	5.88822	5.91043	5.58464	5.8	4.2168	4.39194	3.56895	4.49798	4.46248	4.50808	6.08945	7.42186	6.36148	7.21864	6.30117	7.28035	4.34574	4.76022	4.22205	4.74087	4.33284	4.39939	0.033952	0.0460408	0.466902	0.453106	0.0190454	0.0232986	0.586742	0.370914	0.0355367	0.0280863	0.538875	0.397502	0.0225228	0.0272131	0.553094	0.39717	0.0280358	0.050804
2310022A10Rik	NM_001122767|NM_175107	6.91605	6.50797	7.01414	6.91987	6.76144	6.98362	6.26651	6.3767	6.26062	6.17523	6.28856	6.25814	5.63335	5.4386	5.19848	5.46043	5.59762	5.59378	7.14989	7.02161	7.16488	7.36037	7.26731	7.21195	7.16607	7.12718	7.10433	7.20414	7.41097	7.27026	0.0111212	0.0282838	0.224089	0.736506	0.0117761	0.0197674	0.182601	0.785855	0.0114885	0.0217028	0.234866	0.731943	0.00939423	0.018409	0.211832	0.760364	0.00977926	0.0238944
2310022B05Rik	NM_175149	6.59557	6.57136	6.69326	6.74132	6.60812	6.50213	6.52049	6.82155	6.87084	7.076	6.77395	6.96131	5.36155	5.49127	5.51722	5.441	5.71035	5.62378	6.9535	6.69582	6.65419	6.38478	6.46717	6.60572	6.37042	6.26858	6.56432	6.6357	6.46731	6.55128	0.0201997	0.0356824	0.297877	0.646241	0.0260379	0.0333041	0.236659	0.703999	0.0246012	0.0379719	0.23125	0.706177	0.0267302	0.0276798	0.164169	0.781421	0.02474	0.0466884
2310030G06Rik	NM_025865	4.2068	4.13821	4.28501	4.22952	4.05182	4.21348	5.60904	5.38512	5.34892	5.61805	5.58024	5.61312	3.10918	3.30985	2.84365	2.74179	3.11259	2.70579	4.41369	4.48031	4.4997	4.45541	4.22032	4.56345	3.96165	3.91035	3.52272	4.09372	3.79051	3.72727	0.0561817	0.0391786	0.26798	0.63666	0.046879	0.0357772	0.248296	0.669047	0.0562771	0.0390983	0.341221	0.563404	0.0508711	0.0222832	0.225345	0.701501	0.0615905	0.0439199
2310033P09Rik	NM_024210	7.98456	7.95529	8.09155	7.88689	8.12252	7.96185	6.72775	6.78127	6.56809	6.97535	6.85977	7.05816	6.84394	6.15	6.11221	6.11475	6.14276	6.21029	7.81446	7.94721	8.03857	7.93739	8.09674	7.84555	8.13294	8.2004	8.13032	8.13676	7.96892	7.95862	0.00816345	0.0349007	0.189387	0.767549	0.00761006	0.0158016	0.169331	0.807258	0.00719529	0.0206918	0.217796	0.754317	0.00902409	0.0159839	0.17433	0.800662	0.0094584	0.0226968
2310035C23Rik	NM_173187|NM_029349	7.85623	7.78241	7.90963	7.08605	8.11895	7.50264	7.47923	7.02246	7.0137	6.52955	7.10035	6.81147	5.27043	4.7688	5.14128	5.01345	4.93205	5.21693	8.86673	8.21685	8.56862	7.96337	8.84259	8.16798	7.84156	7.74847	7.59429	7.01583	7.52806	7.39145	0.0131465	0.0112171	0.375693	0.599944	0.0111136	0.00749518	0.252214	0.729177	0.01146	0.0123457	0.367796	0.608398	0.0118369	0.0133104	0.317122	0.657731	0.0116047	0.0101835
2310036O22Rik	NM_026760	9.09639	9.01162	9.17256	9.30034	9.12799	8.98986	9.46353	9.41285	9.14051	9.26648	9.3016	8.98345	7.63117	7.49186	7.63708	7.59593	7.52917	7.48394	10.1059	9.89654	10.2834	10.3241	10.3374	10.2528	8.15623	8.92773	9.1866	8.79965	8.75253	8.83134	0.0298484	0.0330606	0.508922	0.428169	0.0226987	0.0192785	0.314755	0.643268	0.0158316	0.0220258	0.381875	0.580268	0.019473	0.0196739	0.401963	0.55889	0.0204864	0.0236537
2310039H08Rik	NM_025966	6.90938	6.97398	6.88037	7.00147	6.60909	6.91796	8.92343	8.87431	9.23209	9.08753	8.61283	8.49491	5.6932	6.24975	5.91791	5.94115	5.95834	6.08796	8.07871	8.03096	7.93313	8.1108	7.76285	7.69139	5.84797	6.46362	6.51987	6.47272	6.10867	5.9574	0.0853688	0.0358831	0.519229	0.359519	0.0689252	0.0359461	0.380952	0.514177	0.0888646	0.0352409	0.394502	0.481393	0.0776522	0.0282062	0.391286	0.502856	0.0717151	0.0449281
2310042D19Rik	NM_172417	4.03261	4.11902	4.24394	4.26392	4.0712	4.15089	4.96232	5.09507	5.25514	5.04126	5.05186	5.00481	2.90115	3.02329	3.06477	2.98927	3.19203	2.82798	4.13567	4.39623	4.25554	4.2388	4.18028	3.9492	4.40016	4.18738	4.13921	4.48197	4.27939	4.23273	0.0311064	0.029401	0.191579	0.747913	0.0344611	0.0263636	0.210534	0.728641	0.0421822	0.0364542	0.230443	0.690921	0.0290861	0.0225589	0.165381	0.782974	0.0346753	0.0376828
2310044G17Rik	NR_033623|NM_173735	7.57459	7.53804	7.73063	7.63357	7.59342	7.63308	6.7974	7.15179	7.15742	7.07787	7.12107	7.09325	6.32972	6.00239	5.66722	5.70444	5.8601	6.1642	8.18279	8.33371	8.30422	8.48929	8.27423	8.38825	7.40135	7.21681	7.70869	7.60145	7.6658	7.38218	0.0115816	0.0330346	0.33049	0.624894	0.0150502	0.0218215	0.338613	0.624515	0.0127209	0.0178611	0.307669	0.661749	0.0116766	0.014495	0.308009	0.66582	0.0127026	0.0209067
2310045N01Rik	NM_001145552	7.41292	7.40787	6.99819	7.34307	7.33664	7.3681	7.69796	7.53937	7.75923	7.45753	7.82095	7.44204	5.79925	5.86944	5.89407	5.93478	6.06711	6.0762	8.69728	8.19797	8.48797	8.57634	8.58259	8.56728	6.51625	7.33807	7.29958	7.02217	7.02311	7.09923	0.0252888	0.0267514	0.552203	0.395757	0.0191698	0.0193759	0.300082	0.661372	0.0217399	0.0235381	0.393526	0.561196	0.0188718	0.0211236	0.406421	0.553584	0.0243258	0.0284507
2310047M10Rik	NM_028005	5.52442	5.12862	4.84327	5.13423	5.00924	4.84376	5.34984	5.45782	5.40847	5.5548	5.21586	5.30192	3.91921	3.88585	4.12791	4.132	4.46655	3.80843	6.4787	6.02225	5.77547	5.80989	6.01631	5.84943	5.60951	5.66227	5.46203	5.42649	5.56514	5.38502	0.014524	0.0212525	0.346939	0.617284	0.0160122	0.0173215	0.234815	0.731851	0.0186729	0.0303188	0.263048	0.68796	0.0198707	0.0238371	0.235163	0.721129	0.014794	0.0347141
2310057M21Rik	NM_026655	7.004	7.50343	7.0709	7.49444	7.11903	7.22584	7.024	6.74806	6.71118	6.7654	6.6957	6.70286	6.31181	6.31487	5.90263	6.06573	6.01047	6.07058	7.65197	8.1195	7.56243	7.84602	7.45325	7.84404	7.65413	7.97978	7.31673	7.76522	7.22666	7.7388	0.0132922	0.0320033	0.224378	0.730326	0.00818365	0.0194935	0.20997	0.762353	0.0129915	0.0292583	0.256011	0.70174	0.00968272	0.0191744	0.203078	0.768065	0.0136587	0.0335059
2310061I04Rik	NM_001033630	7.88594	7.36992	7.43276	7.70651	7.54874	7.50075	8.62633	8.1922	8.43211	8.15326	8.63917	8.5823	7.38567	7.02279	7.54159	7.36485	7.24409	7.09801	8.29447	7.99844	8.18788	7.91393	8.16936	7.86638	7.77791	7.58811	7.81548	7.76112	7.83408	7.4157	0.0321914	0.053734	0.279374	0.6347	0.0268844	0.038443	0.233097	0.701576	0.0281671	0.0599312	0.259756	0.652145	0.0241028	0.0448827	0.202483	0.728532	0.0325685	0.0488453
2310067B10Rik	NM_028014	7.81996	7.46554	7.89141	7.72633	7.61586	7.85538	6.77049	7.10265	7.23938	6.79356	6.97317	7.07123	5.50655	5.45881	5.72726	5.65883	5.82736	5.60117	7.87771	7.86145	8.02847	8.08526	8.09586	7.97237	7.5278	7.3719	7.80387	7.94983	7.98022	7.74033	0.0116035	0.0190587	0.273049	0.696289	0.0150118	0.0154501	0.251895	0.717643	0.0135579	0.0187493	0.255904	0.711789	0.00868424	0.01272	0.210832	0.767764	0.0102129	0.0182058
2310079G19Rik	NM_027173	4.21934	4.41012	4.46522	4.29729	4.30102	4.41393	4.8958	5.26999	5.27168	5.29482	5.47348	5.34047	2.76518	2.84419	3.14922	3.12523	3.01468	3.22093	4.96678	4.91476	4.9909	4.88987	4.95222	4.82728	4.33163	4.21684	4.31177	4.26606	4.04074	4.27046	0.0267487	0.0240941	0.306914	0.642243	0.0351286	0.0210265	0.272328	0.671517	0.0343084	0.0310787	0.308477	0.626136	0.0349083	0.0249552	0.261453	0.678684	0.0444873	0.031919
2410002F23Rik	NM_025880	8.53423	8.69021	8.96644	8.58459	8.91824	8.91782	8.40839	8.33068	8.40251	8.22607	8.30456	8.38173	9.24788	9.00251	8.62428	8.92544	8.75197	8.87222	9.64974	10.0804	10.1573	10.2288	10.123	10.33	7.87752	8.57052	8.32128	8.27789	8.32467	8.22863	0.0171076	0.12075	0.441792	0.42035	0.0115857	0.0593622	0.386367	0.542685	0.0131546	0.0605094	0.484918	0.441419	0.0114835	0.0599719	0.456377	0.472168	0.0123608	0.0664835
2410004B18Rik	NM_025555	7.12518	7.20787	6.7238	6.82203	6.64774	6.87562	7.42247	6.88017	6.91926	7.23121	7.27424	7.04599	6.74357	6.55574	5.9889	5.90846	6.08776	6.34985	8.46223	8.4121	7.71307	8.01986	7.86604	8.10205	6.60635	7.40439	6.68487	6.27843	6.41835	6.46382	0.0216998	0.0534652	0.487304	0.437531	0.0111992	0.0287654	0.321153	0.638883	0.0191633	0.0396634	0.36289	0.578283	0.0250567	0.0322167	0.429235	0.513492	0.0257665	0.0446554
2410004P03Rik	NM_001201333|NM_001201332	4.82456	4.74636	5.17702	4.87336	4.67363	4.93652	4.79029	5.19264	5.32297	5.26328	5.09436	5.49939	3.50147	3.1823	3.55998	3.14251	3.80392	3.45384	5.47506	5.33032	5.38732	5.26413	5.31117	5.20289	4.25257	4.2681	4.40945	4.60501	4.20831	4.42888	0.0224078	0.0361754	0.393444	0.547973	0.0297562	0.0237548	0.324631	0.621858	0.0308357	0.0358365	0.352184	0.581144	0.0271767	0.0200968	0.269661	0.683066	0.0289723	0.0467205
2410015M20Rik	NM_153152	7.40837	7.73119	7.72866	7.75466	7.72522	7.82452	7.91642	7.85598	7.87552	7.82045	7.84447	7.66756	5.2815	5.57807	5.86858	5.86316	5.68897	5.68897	8.41665	7.35045	7.68521	7.9055	8.0616	8.08905	7.53667	8.06902	8.55841	8.36967	8.35792	8.30946	0.0225381	0.0143124	0.348215	0.614934	0.0183059	0.0121399	0.127872	0.841682	0.014589	0.0143173	0.139663	0.831431	0.0142064	0.0117658	0.149435	0.824593	0.0153239	0.0135671
2410016O06Rik	NM_023633	7.88849	7.43854	7.4239	7.12976	7.58121	7.07436	7.37991	6.88	6.86329	6.45254	7.17131	6.89587	7.03745	6.58972	6.20375	6.47654	6.62898	6.59733	8.04119	8.08939	7.56435	7.62252	7.89501	7.65902	8.45523	8.00689	7.70702	7.31245	7.82117	7.45161	0.010396	0.0323416	0.179588	0.777675	0.00883482	0.023236	0.202593	0.765336	0.0117694	0.0293899	0.208996	0.749844	0.0101446	0.0331743	0.226358	0.730323	0.0129121	0.0349723
2410018M08Rik	NM_183088	5.62502	5.68244	5.70694	6.03848	5.73428	5.45273	5.6299	5.58848	5.67552	5.68548	5.55322	5.34216	3.95594	3.57397	3.87939	3.93374	4.67825	3.86003	6.14166	6.2051	6.10857	5.71859	6.20766	6.05417	5.81654	5.68618	5.70146	6.03337	5.84576	5.92774	0.0171783	0.021235	0.267535	0.694051	0.0168218	0.0133903	0.255775	0.714012	0.0188583	0.0214191	0.278106	0.681616	0.0159781	0.0152597	0.162129	0.806634	0.0156681	0.0336986
2410089E03Rik	NM_001162906	6.49893	6.58413	6.6773	6.58402	6.73067	6.51016	6.28894	6.03008	6.23848	6.02912	6.07342	6.05058	3.97262	4.05107	4.37122	4.27795	4.34006	4.29276	7.07766	7.00298	7.11262	7.10061	7.07796	7.24445	6.55618	6.63767	6.54317	6.44582	6.56931	6.69444	0.0157762	0.0124942	0.297699	0.674031	0.0122369	0.00998329	0.23818	0.7396	0.0151629	0.0163934	0.303578	0.664865	0.013202	0.0126133	0.275141	0.699044	0.0134838	0.0159957
2410127L17Rik	NM_026120	9.0177	9.16283	8.91054	8.69409	9.24715	8.65856	8.74114	8.4498	8.29083	8.27608	8.48687	8.6486	7.51144	7.80046	7.39904	7.65593	7.03919	7.82357	9.63963	9.24787	9.17968	9.05966	8.85722	9.21655	9.44529	9.47522	9.27782	9.01048	9.04061	9.10482	0.012364	0.0207955	0.251755	0.715085	0.00989741	0.0202953	0.170659	0.799148	0.0106707	0.0226842	0.215829	0.750817	0.0116067	0.0242869	0.198133	0.765973	0.0145612	0.0210566
2410131K14Rik	NM_001081236	6.54514	6.39935	6.64415	6.45838	6.58669	6.75889	6.40358	6.43682	6.44704	6.42011	6.43115	6.41444	5.13922	5.39054	4.70489	5.08676	5.14806	5.16907	7.68339	6.94156	7.55397	7.43943	7.75394	7.48216	6.24794	6.55394	6.6403	6.58255	6.58831	6.3456	0.0163844	0.0269035	0.434548	0.522165	0.0167647	0.0261084	0.235887	0.72124	0.0150842	0.0177856	0.354883	0.612247	0.0149765	0.0191152	0.301038	0.66487	0.0143822	0.023311
2510002D24Rik	NM_001033164	6.82001	6.45113	6.41605	6.45216	6.4258	6.45218	7.16352	6.74438	6.59786	6.65435	6.65555	6.51003	6.64364	5.79476	5.25603	5.19632	5.87264	5.344	7.6727	7.57506	7.60914	7.56657	7.68248	7.45792	5.76965	6.41938	5.93626	6.11759	5.64297	5.89313	0.0304819	0.0838549	0.473876	0.411787	0.0192427	0.032044	0.339382	0.609331	0.0212692	0.0330985	0.4683	0.477332	0.0207572	0.0242999	0.387383	0.56756	0.023177	0.0531331
2510003E04Rik	NM_028197	8.31771	8.11156	8.49304	8.11796	8.46226	8.32195	6.67198	6.47023	6.88253	6.61037	6.80874	6.55542	5.96635	5.87655	5.87122	5.73803	5.68939	5.86934	7.6749	7.25313	7.709	7.40722	7.54588	7.45029	8.45049	8.15225	8.5268	8.43713	8.60052	8.51616	0.00679813	0.0164422	0.148813	0.827946	0.00678083	0.0144514	0.115698	0.86307	0.00750207	0.0146802	0.145317	0.832501	0.00622286	0.0109328	0.107209	0.875636	0.00694738	0.0126139
2510009E07Rik	NM_001001881	5.05948	5.07568	5.04161	5.04074	5.03134	5.24945	5.46666	5.35698	5.42102	5.46184	5.30509	5.42603	3.58852	3.59727	3.71315	3.5621	3.76481	3.84409	5.34248	5.79004	5.43871	5.31781	5.34248	5.29631	5.31676	5.01999	5.20846	5.25642	5.18291	5.0761	0.0226799	0.0243361	0.227303	0.725681	0.021394	0.0203195	0.286433	0.671853	0.0227781	0.0275032	0.251876	0.697843	0.022105	0.0190527	0.19838	0.760462	0.0216527	0.029365
2510039O18Rik	NM_029841	8.16181	8.00643	8.37491	8.17546	8.06312	8.2395	7.78781	8.08215	8.13613	7.9535	8.00177	7.97083	7.0279	6.9578	7.42855	6.95239	7.641	6.94933	8.56537	8.44152	8.76259	8.62024	8.71982	8.40267	8.10384	7.94209	8.37656	8.24462	8.33288	8.08975	0.0150948	0.0351608	0.282645	0.667099	0.0195336	0.0288181	0.248501	0.703147	0.0160731	0.0388225	0.271035	0.674069	0.0149511	0.0240243	0.235366	0.725658	0.0149929	0.0460543
2510049J12Rik	NM_001101431	4.16316	4.03742	4.5469	4.2707	4.23675	4.42914	5.15046	5.38871	5.15426	5.23587	4.93226	5.23175	3.03015	3.59234	3.727	3.33379	4.2451	3.56306	4.41001	4.36677	4.25613	4.56877	4.51026	4.34807	3.80026	3.64512	3.88327	3.88392	3.90166	3.67081	0.0447035	0.0405553	0.292272	0.622469	0.0536051	0.0496355	0.26178	0.634979	0.0434063	0.0636636	0.25441	0.63852	0.042291	0.0363925	0.264117	0.657199	0.0345065	0.0845337
2610002J02Rik	NM_001190445|NR_033802	7.21039	7.30264	7.1527	7.46314	7.09523	7.32358	7.41719	7.34667	7.21373	7.36602	7.51752	7.33103	6.1566	6.42473	6.42792	6.32479	6.71724	6.25934	7.9165	7.94032	7.86003	7.78435	7.66279	7.72973	6.679	7.07039	6.92099	7.13425	6.75246	6.86412	0.025401	0.041818	0.392197	0.540584	0.019835	0.0336702	0.296829	0.649666	0.0202575	0.0463466	0.346326	0.58707	0.0201633	0.0315113	0.267212	0.681113	0.027598	0.062511
2610002M06Rik	NM_025921	6.41995	6.58169	6.13746	5.85786	6.38713	6.14657	6.99732	5.83255	5.49487	5.62426	5.82032	5.91654	4.2938	4.49501	3.63508	3.69092	3.3844	3.62005	7.0961	6.03009	5.66932	5.9875	5.90291	6.08957	7.34409	7.09737	6.40231	6.18789	6.63677	6.46887	0.0171091	0.0103603	0.200128	0.772403	0.00917745	0.0116796	0.104365	0.874778	0.0123454	0.0134165	0.152182	0.822056	0.0136566	0.0114999	0.174202	0.800641	0.0131903	0.00961512
2610008E11Rik	NM_001004362	4.78305	3.95579	4.65799	3.95446	4.48655	4.17989	4.60051	4.55919	4.8431	4.54668	4.55685	4.33752	3.43706	2.33397	2.52035	2.56133	2.50408	2.18945	6.02804	5.33097	5.89716	5.22675	5.91906	5.17078	4.72114	4.37803	4.51098	4.26778	4.43122	4.2449	0.0141366	0.0248941	0.415354	0.545615	0.0186549	0.0128316	0.315855	0.652658	0.0189866	0.0149697	0.430621	0.535423	0.0198433	0.0161179	0.315283	0.648755	0.0159818	0.0151939
2610015P09Rik	NM_027801	5.69933	5.51601	5.98523	5.41162	5.72911	5.39109	5.55806	5.22606	5.26243	5.13731	5.19782	5.13731	3.73189	3.4717	3.43931	3.57999	3.5937	3.5937	6.90668	6.31787	6.75634	6.2312	6.8302	6.3736	5.43316	5.43394	5.3712	4.9312	5.36935	5.06298	0.0160036	0.0178021	0.445182	0.521012	0.0145128	0.0138351	0.306751	0.664901	0.0140529	0.0156652	0.432337	0.537945	0.0173473	0.0189574	0.367191	0.596505	0.0131331	0.0170398
2610019F03Rik	NM_173744	4.60049	4.63605	4.68745	5.05791	4.75177	4.76705	4.98359	5.27388	5.22824	5.14968	5.0484	5.12118	2.57673	2.59066	2.76757	2.77752	2.78176	2.73756	4.55062	4.45152	4.43207	4.53356	4.64065	4.46028	4.14878	4.01205	4.22397	4.27487	4.20053	4.28045	0.0336266	0.0250112	0.272077	0.669285	0.0422826	0.0211728	0.237122	0.699422	0.0389037	0.0278767	0.244718	0.688501	0.0336446	0.0209011	0.217677	0.727777	0.0335824	0.0275277
2610020H08Rik	NM_028129|NM_001004187	5.19207	5.16395	5.11302	5.10234	5.30207	5.0883	5.5256	5.89922	6.03258	5.74937	6.10617	5.92931	3.99408	3.70731	3.50457	3.5994	3.52157	3.76629	6.82577	6.81941	6.63447	6.47437	6.74202	6.74302	5.10788	5.29552	4.81476	4.88857	4.69659	4.95558	0.0179086	0.0244352	0.481725	0.475932	0.0214716	0.015114	0.402935	0.560479	0.0298289	0.0203993	0.494506	0.455266	0.0250262	0.0181356	0.41021	0.546628	0.0312565	0.0205534
2610028H24Rik	NM_029816	4.88971	5.28779	5.43953	5.50474	4.98057	5.18623	6.12357	6.10657	6.06765	6.09039	6.04904	6.05166	4.76267	4.73367	4.84105	4.83402	4.99211	4.54367	4.93578	5.13668	5.17281	5.24061	5.08028	4.95607	5.1823	5.06031	5.18978	5.39748	4.96236	5.07559	0.0387325	0.0594826	0.185721	0.716064	0.0377185	0.04684	0.190965	0.724476	0.0358706	0.0604617	0.210721	0.692947	0.0308768	0.0415692	0.169898	0.757656	0.0396951	0.0752585
2610034B18Rik	NM_027420	5.85161	5.68874	5.77737	5.76597	5.68553	5.98143	5.62075	5.82003	5.47674	5.88405	5.55654	5.74449	4.20519	4.07132	4.29694	4.07299	4.68239	4.11024	5.62678	5.18838	5.41365	5.17377	5.60546	5.24575	6.01563	6.09907	5.83258	5.73907	6.03923	6.32323	0.0166323	0.0245931	0.182436	0.776339	0.0177027	0.0169422	0.113307	0.852048	0.0170569	0.0296982	0.178342	0.774903	0.0228041	0.0209013	0.138217	0.818077	0.015611	0.0335948
2610301B20Rik	NM_026005	7.01663	6.81511	7.22285	6.80494	7.06393	6.42386	7.05892	6.40142	6.31792	5.91275	5.91263	5.99516	6.34645	5.65789	5.52758	5.50661	5.37635	5.22604	7.97365	6.87935	6.84913	6.61121	7.2406	6.72018	7.42139	7.54801	7.06499	6.72234	7.07776	6.84259	0.0143597	0.0345666	0.295701	0.655372	0.00956475	0.0183737	0.132102	0.839959	0.0127148	0.0289988	0.200707	0.757579	0.0112304	0.0272572	0.180725	0.780787	0.00902913	0.0245582
2610301G19Rik	NM_146055	8.14164	7.88063	8.36924	8.16955	8.19	8.18243	7.0735	7.21547	7.38871	7.23944	7.22372	7.12224	5.71642	5.25934	5.80814	5.69619	5.76867	5.57966	7.783	7.78095	8.1843	8.0464	7.97476	7.90003	8.38129	8.10919	8.57371	8.25207	8.60365	8.28228	0.00923479	0.0142196	0.16495	0.811596	0.0110861	0.00918904	0.162694	0.817031	0.00980465	0.0129306	0.185897	0.791367	0.0100519	0.0110924	0.174394	0.804462	0.00883293	0.012708
2610318N02Rik	NM_183287	7.67646	7.46287	8.01598	7.87891	7.7483	7.73271	9.26559	8.54783	8.55136	8.75145	8.66469	8.84503	7.36316	7.67841	7.62759	7.87776	7.69959	7.80472	8.77213	9.08276	9.41481	9.3721	9.17125	9.18919	6.26978	6.96788	7.2867	6.99451	6.73591	6.70508	0.0701047	0.0739681	0.543933	0.311994	0.0328984	0.0579158	0.472683	0.436503	0.0265059	0.0551117	0.526757	0.391625	0.0336256	0.0590213	0.512708	0.394645	0.0358905	0.0725172
2610507B11Rik	NM_001002004	9.64517	9.39838	9.65455	9.4921	9.45654	9.44688	8.74144	8.86414	8.86906	8.51637	8.70941	8.40189	6.62234	6.48563	7.0704	6.90519	6.30275	6.73206	10.558	10.1381	10.5302	10.4822	10.5054	10.4158	9.22397	9.55587	9.66061	9.45505	9.53575	9.39887	0.0111132	0.0100905	0.427578	0.551218	0.011152	0.00689757	0.267434	0.714517	0.0101908	0.0115543	0.352045	0.62621	0.00856001	0.00901164	0.331595	0.650833	0.00974443	0.00724882
2610524H06Rik	NM_181075	7.17357	7.20268	7.28902	7.2294	7.28177	6.71881	9.14659	7.75853	8.02782	7.71286	7.9129	7.53526	6.6559	6.07592	6.80629	5.97348	6.57098	6.04382	8.09123	7.49207	7.71915	7.45598	7.6492	7.53127	7.07974	7.28626	7.52961	7.0933	6.90759	6.93986	0.0648053	0.0454803	0.340612	0.549102	0.0257473	0.0257964	0.212268	0.736188	0.0272895	0.0461598	0.24067	0.685881	0.0277159	0.0266974	0.23002	0.715566	0.034084	0.0530371
2610528A11Rik	NM_001206684	6.7383	6.52272	6.78716	6.64861	6.68289	7.00744	7.49245	7.0951	7.20684	7.01368	7.43033	7.01739	5.74799	5.51927	5.59417	5.53379	5.95713	5.82988	7.49687	6.96107	6.96673	7.27696	7.38805	7.38603	6.2957	6.83994	6.54201	6.65698	6.71058	6.57671	0.0349395	0.0411308	0.382818	0.541112	0.0225468	0.0243253	0.203753	0.749375	0.0294722	0.0380134	0.27257	0.659944	0.022206	0.0256051	0.264297	0.687892	0.028915	0.0410801
2700029M09Rik	NM_028299	8.04494	8.25326	8.05157	8.21347	8.14396	8.19358	8.50997	7.77568	7.5713	7.74407	7.99584	7.79118	7.43859	6.84745	6.48369	6.28245	6.66079	6.62073	8.95909	8.8323	8.61887	8.47006	8.60125	8.71492	8.66407	8.84097	8.34199	8.18175	8.34016	8.36668	0.0174547	0.0327628	0.26029	0.689492	0.00940529	0.0158962	0.194004	0.780695	0.0116279	0.0215816	0.262539	0.704252	0.0138321	0.0161526	0.226881	0.743134	0.0155639	0.0243341
2700049A03Rik	NM_029818|NM_001163378	6.48939	6.52682	6.60555	6.45998	6.53063	6.34503	6.11888	5.87531	6.16993	5.90824	5.98987	5.82606	4.08616	3.96314	4.32823	4.09334	4.14027	4.40883	6.56716	6.13843	6.60314	6.5359	6.16236	6.36998	6.31652	6.124	6.01379	5.58253	6.01684	6.05655	0.0173672	0.016742	0.258834	0.707056	0.0164246	0.0140353	0.195464	0.774076	0.0205306	0.0225934	0.302801	0.654075	0.0204557	0.018699	0.313418	0.647428	0.0197728	0.0216405
2700050L05Rik	NM_178115	6.48466	6.35041	6.61846	6.63888	6.72546	6.57458	6.09378	5.93474	5.8961	5.79374	6.07089	5.76883	4.63727	3.96629	4.21734	4.3789	3.93549	4.1926	7.24802	6.84539	7.30799	7.1559	7.18941	7.16173	6.78236	6.51505	6.63418	6.55945	6.66434	6.60872	0.0119099	0.0171176	0.289544	0.681428	0.0125356	0.0103022	0.233693	0.743469	0.0110486	0.0136124	0.321124	0.654215	0.0105107	0.0126786	0.267949	0.708862	0.0126296	0.0113386
2700060E02Rik	NM_026528	8.78385	8.49739	8.77672	8.77961	8.84001	8.57886	10.0211	9.88663	9.68066	10.2815	9.92264	10.4379	7.8536	8.21437	8.24271	8.51523	7.62744	8.50509	9.1397	8.77744	8.70658	8.80097	8.75117	8.94944	9.07545	9.11194	9.25114	9.1154	9.3797	9.14065	0.0381114	0.0334624	0.22598	0.702446	0.0335664	0.0338727	0.154302	0.778259	0.0290905	0.0423519	0.161759	0.766799	0.0431501	0.0407954	0.153338	0.762717	0.032238	0.0259076
2700062C07Rik	NM_026529	4.96981	4.80802	4.84328	4.96411	5.54998	5.25014	6.33614	5.69882	5.94183	6.11389	6.47733	6.58557	4.63062	4.50771	4.79562	4.69981	5.01881	5.17485	6.53009	6.43103	6.61412	6.46325	6.65542	6.63829	4.96818	4.94729	5.64411	5.13256	5.16998	4.9062	0.0351391	0.0424974	0.439057	0.483306	0.0235609	0.0331878	0.388131	0.555121	0.0203792	0.0363186	0.35474	0.588562	0.0286267	0.034549	0.361664	0.57516	0.03432	0.0492577
2700081O15Rik	NM_175381	5.2413	5.42148	4.94175	5.63995	5.26566	5.41646	5.63869	6.10587	5.95304	6.13045	5.75507	6.0508	3.3621	3.42071	3.97226	3.54657	3.99308	3.40527	5.16789	5.42636	5.09099	5.34458	5.32466	4.89023	5.01718	5.064	5.07513	5.24477	5.11795	5.06972	0.0305154	0.0248418	0.240513	0.70413	0.0370951	0.0185501	0.229682	0.714673	0.0365946	0.0365704	0.219917	0.706918	0.0347742	0.0186541	0.20001	0.746562	0.0302163	0.0351408
2700089E24Rik	NM_001163445|NM_001271583|NR_073368|NM_001271582	6.85369	6.99247	6.68662	6.37559	6.55522	6.58498	8.34931	7.39414	7.12951	7.34165	7.02747	7.20272	7.70402	7.77771	6.70491	7.27872	6.44329	7.16249	7.93363	8.43332	7.80193	7.91384	7.78918	8.01614	5.22612	6.39849	5.09182	5.0576	5.01168	5.25952	0.0633517	0.159769	0.518765	0.258114	0.0219933	0.0922787	0.448209	0.437519	0.0333406	0.0979811	0.580411	0.288267	0.0370819	0.114173	0.546734	0.302011	0.0323317	0.0850661
2700094K13Rik	NM_001033166|NM_001037279	7.96534	7.69753	7.84393	7.85011	7.45406	7.62965	8.80862	8.45786	8.23352	8.3873	8.06163	8.03696	7.57016	7.20608	6.93668	6.84038	6.71599	6.4483	9.08992	9.19319	9.23317	9.19226	9.12868	8.84939	6.6814	7.6843	7.33888	6.86783	6.86007	6.71658	0.0415415	0.0694474	0.551449	0.337562	0.0237736	0.0321082	0.392479	0.551639	0.0229668	0.0368723	0.501614	0.438547	0.030064	0.0330919	0.52087	0.415974	0.024466	0.0379725
2700097O09Rik	NR_030764|NM_028314	6.51282	6.51007	6.51911	5.96335	6.52396	6.38421	7.24805	6.51955	6.41551	6.31137	6.5345	6.20926	5.7258	5.32878	5.16042	4.79854	5.27653	4.93638	6.92142	6.56237	6.73198	6.16914	6.57153	6.40365	7.19769	6.87679	6.37686	6.49115	6.50048	6.46465	0.0220433	0.0302703	0.191997	0.75569	0.0157638	0.02221	0.161034	0.800992	0.0196787	0.032521	0.267675	0.680125	0.0178432	0.0201099	0.160333	0.801713	0.0206062	0.0339857
2810004N23Rik	NM_025615	7.59839	7.19441	7.75661	7.47519	7.70403	7.54923	6.65606	6.93161	6.94587	7.00513	7.01475	6.90884	6.13523	5.23907	5.3612	5.12994	5.30828	5.51342	8.42351	7.95757	8.18746	8.19486	8.33488	8.33996	7.31069	7.86625	7.90347	7.64384	7.60164	7.65031	0.0103283	0.0283943	0.384086	0.577191	0.0102033	0.0101526	0.206039	0.773605	0.0103	0.0135454	0.266035	0.71012	0.0115934	0.0101641	0.262254	0.715989	0.0120767	0.0145962
2810006K23Rik	NM_001134717|NM_028310	5.204	4.87998	4.84441	4.90537	5.28568	4.83431	5.35316	5.18802	5.32035	5.15436	5.2304	5.23936	3.52713	3.30777	3.5616	3.42941	3.71843	3.34377	5.73643	5.27505	5.32658	5.08606	5.27972	5.32659	4.73979	5.05959	5.27163	5.1148	5.20469	4.88761	0.0252751	0.0281182	0.360091	0.586516	0.020536	0.0179411	0.216312	0.745211	0.0210718	0.0245611	0.231164	0.723203	0.01999	0.0194489	0.189069	0.771493	0.0205935	0.0284818
2810021J22Rik	NM_172403	5.30884	4.79072	5.3099	5.06128	5.32172	4.94103	5.00281	5.03909	5.07763	5.12355	4.69764	4.91977	3.66814	3.44859	3.72675	3.46284	3.76587	3.44484	5.89202	5.8322	6.14597	5.93647	6.09388	6.05446	4.31094	4.22012	4.51511	4.31317	4.25843	4.03636	0.0223356	0.0349308	0.451878	0.490856	0.0239598	0.0255883	0.411718	0.538734	0.020206	0.0312472	0.462838	0.485709	0.023777	0.0241867	0.414223	0.537814	0.017241	0.0356497
2810403A07Rik	NM_028814	8.2011	8.32686	8.06363	8.41578	8.1028	8.40369	7.73096	7.79959	7.90467	7.87021	7.7192	7.83574	7.45268	7.15182	6.81056	7.09315	6.53311	7.34579	9.01005	9.95778	9.36565	9.71503	9.38312	9.69308	7.79816	8.18175	8.04912	8.52501	7.88396	8.29126	0.0147159	0.0478629	0.390099	0.547322	0.0100996	0.0207325	0.447045	0.522123	0.0138587	0.0256063	0.416741	0.543794	0.00990594	0.0185918	0.352864	0.618638	0.0129633	0.0224725
2810407C02Rik	NM_001040396	10.0171	10.1978	10.4781	10.3898	10.2533	10.2619	9.86026	9.86786	9.94359	9.75909	9.98978	9.68992	8.41114	8.35239	8.40334	8.17061	8.34935	8.17028	11.3426	10.949	11.0787	11.2784	11.323	11.2981	9.4477	10.3983	10.5273	10.3855	9.92691	9.97238	0.0167686	0.0242244	0.511776	0.447231	0.0124381	0.0139926	0.260962	0.712607	0.0125707	0.0170485	0.30158	0.668801	0.0109018	0.011659	0.309895	0.667544	0.0156803	0.0198391
2810408M09Rik	NM_001007581	6.92797	6.67858	6.94129	6.788	6.67254	6.47067	6.32211	6.15313	5.81645	5.95952	5.77633	5.81349	5.56125	5.34619	5.36113	5.36439	5.937	5.42086	7.55798	7.7186	7.50193	7.70137	7.60137	7.77451	6.36547	6.05395	6.46664	6.29775	6.65968	6.40157	0.0152352	0.0354645	0.391947	0.557353	0.0144465	0.0265582	0.424018	0.534977	0.010557	0.0303713	0.370908	0.588164	0.0115682	0.0246297	0.383691	0.580111	0.0091244	0.0402305
2810417H13Rik	NM_026515	10.9634	10.988	10.9036	10.65	10.7802	10.3693	11.1436	10.7164	10.2445	9.98324	10.3379	9.94764	9.25549	9.13067	8.72637	8.60861	8.38205	8.17593	11.5933	10.5134	10.4027	10.5624	11.0254	10.8335	11.2717	11.5924	11.2185	11.0248	10.9561	10.9387	0.0179276	0.0191041	0.267451	0.695517	0.0119778	0.0128347	0.103193	0.871995	0.0118627	0.0163365	0.144592	0.827209	0.0101309	0.0125657	0.150092	0.827211	0.0134951	0.0137214
2810428I15Rik	NM_025577	6.97872	6.92726	7.13851	7.1453	6.93811	7.13408	8.40641	7.93849	8.15723	8.27385	8.18748	8.06766	5.30433	5.49906	5.95827	5.60181	5.632	5.7291	7.95047	7.77907	7.78044	8.05183	7.85103	7.81604	6.5585	7.02955	7.29831	7.4314	6.99168	7.06225	0.0518553	0.023821	0.412941	0.511383	0.0316479	0.018765	0.281009	0.668578	0.0335065	0.0287847	0.28187	0.655839	0.0311247	0.0157068	0.264629	0.688539	0.0387308	0.0259876
2810459M11Rik	NM_001144993|NM_001144992	4.06736	4.19894	4.39085	4.33538	4.11174	4.28039	4.45777	4.66193	4.77163	4.72	4.65652	4.69189	3.36586	3.37406	3.19215	3.21797	3.51447	3.54514	4.26449	4.51187	4.58373	4.39771	4.23588	4.14656	3.84775	3.89643	3.55311	3.80385	3.82433	3.76666	0.02804	0.0518882	0.267881	0.652191	0.0289116	0.0380828	0.258384	0.674622	0.0368132	0.0485871	0.353009	0.561591	0.0321677	0.0365268	0.255133	0.676172	0.0323756	0.0578649
2810474O19Rik	NM_026054	6.42032	6.80186	6.63494	6.833	6.60688	7.03755	6.16264	6.27064	5.91375	6.44588	5.99987	6.23376	4.1345	4.79009	4.71726	4.79709	4.14833	4.48627	6.94023	7.87748	6.97608	7.64175	6.89038	7.56907	6.14458	6.53589	5.97788	6.12222	6.01904	6.17392	0.0179371	0.0173463	0.335873	0.628844	0.0124953	0.0144013	0.377415	0.595688	0.0159629	0.0274736	0.364123	0.59244	0.0177185	0.0181734	0.402517	0.561591	0.0171475	0.0187421
2900011O08Rik	NM_144518	5.2227	4.92956	5.27176	5.12432	5.45057	4.90626	5.68369	5.67971	6.03861	5.92689	5.75454	5.83667	3.54448	3.58437	3.77296	3.71687	3.77461	3.59693	5.29365	5.47503	5.58247	5.46778	5.6941	5.59536	4.1896	4.05372	4.70241	4.1363	4.46163	4.24661	0.0437952	0.0392143	0.365055	0.551935	0.0430863	0.0324283	0.370759	0.553726	0.0419415	0.0344034	0.333948	0.589707	0.0490806	0.0341172	0.354054	0.562748	0.0370874	0.0370846
2900026A02Rik	NM_172884	7.14223	6.68676	7.28295	7.03558	7.19551	7.41235	7.20334	7.17186	7.51299	7.04022	7.1853	7.17701	4.68822	4.9997	4.87786	4.72823	4.78818	5.2012	6.85042	6.67275	7.04621	7.1531	7.18193	7.1261	6.67749	6.65357	6.99422	7.13077	7.51845	7.28601	0.0286539	0.0197716	0.245069	0.706505	0.0274535	0.0195911	0.192626	0.760329	0.0291405	0.0185024	0.230318	0.722039	0.0183125	0.0118608	0.196378	0.773449	0.0174314	0.013053
3010026O09Rik	NM_026543	6.98094	6.89062	7.15436	6.70697	7.10544	6.58436	7.30923	6.99047	6.9391	6.87325	6.98635	7.07224	5.54907	5.09662	5.23855	5.15168	5.93076	5.12044	7.01838	6.36354	6.62416	6.45953	6.68045	6.16213	7.39257	7.08122	7.17181	6.78183	7.13518	6.80137	0.0205321	0.0239089	0.183326	0.772233	0.0197906	0.0171277	0.127086	0.835995	0.0189723	0.0230245	0.166594	0.791409	0.0214359	0.0209046	0.159576	0.798084	0.0195727	0.0371427
3110001D03Rik	NM_025849	7.17239	7.32077	7.32871	7.50634	7.19382	7.14972	8.94713	8.56522	8.54997	8.09122	8.57727	7.93501	6.37275	7.07151	6.50604	6.45181	6.48442	6.38448	8.50375	8.28281	8.12931	8.29861	8.73069	8.55881	6.23891	7.47933	7.30342	7.06449	6.69135	6.88963	0.0661054	0.0437782	0.531021	0.359096	0.0345034	0.0394054	0.281327	0.644764	0.0398746	0.0381415	0.325395	0.596589	0.0303478	0.03133	0.347475	0.590848	0.0422321	0.0390497
3110001I22Rik	NM_025653	5.16877	5.21774	5.33485	5.22003	5.52774	5.1313	5.63338	4.75347	5.10224	4.67381	4.81009	4.86066	4.8696	4.71637	4.43741	4.46771	4.43417	4.28343	6.09148	5.98523	5.52291	6.10078	6.20538	6.11404	5.91957	5.95998	5.37018	5.73733	5.67935	5.67928	0.016229	0.0377014	0.243523	0.702546	0.00840574	0.0263483	0.195767	0.769479	0.0164327	0.0408849	0.240265	0.702418	0.00882174	0.0245955	0.235224	0.731359	0.0102438	0.0311374
3110002H16Rik	NM_029623	7.85922	7.82621	7.87031	7.72751	7.88874	7.90004	7.0378	6.75616	6.94367	6.78592	7.10598	7.1987	6.43103	6.12727	6.13797	5.85421	6.10941	6.17587	8.20137	8.38791	8.64645	8.44922	8.52967	8.37062	8.10023	8.02404	7.58748	7.99388	7.75567	7.9019	0.0097848	0.0253444	0.239423	0.725448	0.00773209	0.0160816	0.237612	0.738574	0.0106065	0.0239342	0.377145	0.588314	0.00795353	0.0134102	0.249821	0.728816	0.011367	0.0224716
3110009E18Rik	NM_028439|NM_001172074	4.94734	4.66588	5.0033	5.31077	5.28906	5.12903	6.9833	6.93734	7.58937	7.32204	7.40189	6.91398	3.56481	3.38277	3.67145	3.46856	3.65516	3.90039	6.01466	5.6901	6.40911	6.1941	6.20587	6.37287	5.2695	5.41994	5.82163	5.48057	5.74243	5.67099	0.0562657	0.0207568	0.31405	0.608928	0.0517938	0.0141772	0.216365	0.717664	0.0605831	0.0158098	0.292013	0.631594	0.059423	0.0132216	0.269634	0.657721	0.0578056	0.0169855
3110040N11Rik	NM_026077	6.13847	5.82366	6.21851	6.03283	5.80258	6.06618	6.86376	6.90042	6.64945	6.90816	6.7293	6.63627	4.6814	4.94804	4.63394	4.57304	4.91171	4.83013	6.83679	6.72058	6.7337	6.83974	7.02783	6.79537	5.79541	6.5179	5.89415	5.89217	5.87004	5.59072	0.0338771	0.0294398	0.363188	0.573495	0.0243823	0.0202626	0.213452	0.741903	0.028913	0.0282065	0.334811	0.60807	0.0325633	0.0207554	0.307962	0.638719	0.0284722	0.0318609
3110043O21Rik	NM_001081343	7.10345	8.02241	7.12421	7.72613	7.10237	7.80653	6.5427	6.6231	6.23689	6.20493	6.2441	6.26428	6.4268	6.99095	4.89922	5.61518	5.14325	5.85442	8.12656	9.00455	7.74061	8.38955	7.81614	8.74606	7.40748	8.37812	7.09436	7.40237	6.84338	7.71122	0.00980087	0.0356746	0.320921	0.633604	0.0052436	0.0217625	0.270945	0.702049	0.0102191	0.0159484	0.316535	0.657298	0.00718458	0.0153537	0.323893	0.653569	0.0112237	0.020641
3110047P20Rik	NM_177006	4.3959	4.86766	4.7763	4.7011	4.60086	4.43305	5.51786	5.41357	5.42785	5.6493	5.64262	5.56555	3.75368	3.97537	3.91775	3.82056	4.15043	3.92603	4.89493	5.01159	5.02029	4.82424	5.1119	4.79989	3.96296	3.91052	4.22413	4.13373	4.12825	4.06456	0.0468678	0.0544237	0.332429	0.56628	0.0422179	0.050107	0.31685	0.590825	0.038414	0.0531975	0.316335	0.592053	0.04678	0.0423545	0.261853	0.649012	0.0446628	0.0626237
3110057O12Rik	NM_026622	5.45064	4.97715	5.17497	4.77996	5.15235	4.50777	5.90544	5.05781	5.23459	5.23422	5.00392	5.21362	3.84027	3.47009	3.73475	3.79596	3.13172	3.07282	5.85681	5.39994	5.83132	5.55717	5.36584	5.59008	4.51773	4.59147	4.76982	4.10035	4.13731	4.25766	0.0383573	0.036154	0.405092	0.520396	0.0230674	0.0246827	0.289972	0.662278	0.0224034	0.0312464	0.370076	0.576275	0.0306118	0.0363307	0.379727	0.553331	0.0281021	0.0302787
3110062M04Rik	NM_199145|NM_001135611	5.63169	5.38918	5.66558	5.48111	5.48965	5.83666	6.12922	5.81433	6.0051	5.85413	5.93571	5.91151	4.57581	4.31632	4.42511	4.39551	4.72976	4.38492	6.18244	5.83165	6.07822	6.13252	6.0624	6.06571	5.20397	5.47058	5.6536	5.42651	5.70247	5.36074	0.0308916	0.0415148	0.35011	0.577484	0.0230245	0.0262174	0.231084	0.719674	0.0240188	0.0316893	0.275999	0.668293	0.0228889	0.0267845	0.275292	0.675035	0.0223034	0.0381355
3110079O15Rik	NM_028473	5.25268	5.50957	5.43797	5.63595	5.0347	5.62262	5.20047	5.44852	5.45938	5.38617	5.55766	5.33518	2.9785	3.34817	3.19657	3.1942	3.17024	2.86893	5.37546	5.41066	5.20284	5.37437	5.33715	5.20897	5.14283	5.19887	5.04482	5.33858	5.07898	5.39927	0.0207096	0.0175096	0.255384	0.706396	0.0223347	0.0167516	0.215749	0.745165	0.0265962	0.0218591	0.243186	0.708359	0.0200324	0.0141003	0.197036	0.768832	0.027319	0.0205951
3110082I17Rik	NM_028469	8.66194	8.3265	8.65718	8.60049	8.31347	8.50891	7.61916	7.54123	7.25942	7.51929	7.65825	7.63177	6.9816	6.69118	6.93606	6.63482	7.20665	6.82926	9.13915	8.50581	8.52759	8.63167	9.06265	8.58615	8.43723	8.93036	8.80787	8.67355	8.63063	8.64554	0.0102617	0.0260184	0.32146	0.64226	0.00793453	0.0141571	0.153552	0.824356	0.00744601	0.0234731	0.195896	0.773185	0.00889134	0.0154904	0.190631	0.784987	0.00976066	0.0281526
3110082J24Rik	NM_001256263	5.46715	5.7943	5.79265	5.9727	5.72271	5.61832	5.69922	5.84154	5.80121	5.82485	5.59674	5.89765	3.61436	3.69056	3.77523	3.6863	3.86554	3.42494	5.45882	5.45643	5.51279	5.49431	5.55884	5.35208	4.76025	4.72886	4.97699	5.035	4.72921	4.96613	0.0336776	0.0313128	0.311402	0.623608	0.0361521	0.02618	0.274518	0.66315	0.0322974	0.0312804	0.288861	0.647562	0.0307126	0.0224334	0.242204	0.70465	0.0309741	0.0367995
3230401D17Rik	NM_025699	8.23904	8.19514	8.02044	8.13877	7.98772	7.88456	8.69595	7.97952	8.02779	7.78297	8.18721	7.88476	7.89181	7.72937	7.41661	7.33599	6.91167	7.52402	8.5097	8.60538	8.32973	8.32544	8.30257	8.49804	8.65686	8.53305	8.2776	8.22434	8.11311	8.31489	0.0210926	0.0476481	0.202492	0.728768	0.0129493	0.0350176	0.198159	0.753875	0.016875	0.0435758	0.227238	0.712312	0.0139537	0.0329215	0.201536	0.751588	0.0207537	0.0338145
3300002I08Rik	NM_027017	4.03863	4.04663	4.24352	4.23138	4.19308	4.10369	6.4274	5.85894	5.83361	5.90864	5.92178	5.79228	4.33302	4.17226	4.25122	4.40601	4.69148	4.25251	4.42404	4.35777	4.28042	4.30742	4.47399	4.29162	3.81361	3.80853	3.77124	3.79963	3.85879	4.05177	0.0957149	0.0884087	0.260768	0.555108	0.0663198	0.0662592	0.232334	0.635087	0.0687816	0.0905965	0.256012	0.58461	0.0685	0.0777497	0.223893	0.629857	0.0658707	0.110744
3425401B19Rik	NM_001195097	5.77593	5.3853	5.95593	5.69525	5.87455	5.97165	5.02426	5.31071	5.58958	5.36164	5.30267	5.26367	3.58519	3.5078	3.48109	3.60663	3.68876	3.51201	5.53126	5.31119	5.7349	5.78384	5.62903	5.74395	5.45655	5.60587	5.73259	5.55585	5.80577	5.89128	0.0151791	0.0220814	0.235621	0.727119	0.0165252	0.0152322	0.16393	0.804313	0.018799	0.017195	0.227103	0.736903	0.0164953	0.0157179	0.21919	0.748597	0.0150836	0.0194382
3830403N18Rik	NM_027510	7.16332	6.54355	6.20831	5.54563	6.55715	6.43337	7.36856	5.95031	5.67888	6.33525	6.44939	6.15719	6.54382	5.50708	3.89	3.15545	3.84804	4.10839	7.50555	7.06124	6.41764	6.63071	6.80118	6.92864	7.58016	7.98173	6.57399	5.80868	6.50138	6.66018	0.0177475	0.039523	0.213166	0.729563	0.0053492	0.0126535	0.114572	0.867426	0.0115754	0.0132134	0.210993	0.764218	0.0243533	0.00864346	0.296393	0.67061	0.0190869	0.0124062
3830406C13Rik	NM_178141|NM_146051	6.4776	6.58123	6.61106	6.46693	6.52238	6.49021	7.50603	7.10656	7.22455	6.96648	7.42002	7.27733	5.49367	5.7925	5.57717	5.27339	5.23762	5.2699	8.02397	7.80007	8.0437	7.86744	7.91028	7.89994	6.18	6.86338	6.37152	6.40727	6.23077	6.23683	0.031468	0.0307662	0.492187	0.445578	0.0192885	0.0249501	0.309335	0.646426	0.0242807	0.0305728	0.467944	0.477202	0.0210824	0.0209698	0.390393	0.567555	0.030506	0.0265095
4632428N05Rik	NM_028732|NM_001159572	7.54928	6.87651	7.21892	7.1069	7.38073	7.3029	7.03379	7.0087	7.17274	7.06305	7.03909	6.89552	4.46781	4.25822	4.87294	4.41451	4.90307	4.56696	7.08847	6.48651	7.04423	6.45117	7.14602	6.24912	7.757	7.34285	7.74194	7.39108	8.17205	7.80147	0.0139633	0.00930115	0.158414	0.818322	0.0171267	0.00818547	0.118262	0.856426	0.0155124	0.0124267	0.155002	0.817058	0.0173024	0.00887493	0.112274	0.861549	0.0109272	0.00980591
4632434I11Rik	NM_001080995	6.98637	7.53707	7.35912	7.2957	7.68716	7.47801	6.42804	6.51984	6.1922	6.0773	6.51603	6.46609	5.99813	5.8285	5.00807	5.18256	5.01484	5.64624	8.1582	8.18557	7.69329	8.20478	7.79138	8.37347	7.24807	7.82917	7.23975	7.37283	7.372	7.60517	0.0097238	0.0284714	0.352382	0.609423	0.00753246	0.0150026	0.236994	0.740471	0.0093429	0.0162184	0.288867	0.685571	0.00697208	0.0120605	0.302109	0.678858	0.0107425	0.0149689
4732415M23Rik	NM_177279	5.02109	4.87574	4.88104	5.19959	5.01454	4.78592	5.72197	5.70061	5.87561	5.83879	5.85464	6.02457	3.24483	3.48801	2.81063	3.43044	3.9069	3.43445	5.27466	5.4019	5.72996	5.42923	5.42134	5.33442	5.29786	5.20923	4.48963	5.01968	4.91276	4.69309	0.0276415	0.0195819	0.221438	0.731339	0.0263347	0.0182733	0.212313	0.743079	0.0401142	0.0189075	0.396095	0.544884	0.0316913	0.0191999	0.2366	0.712509	0.0349755	0.0357621
4732456N10Rik	NM_177717	4.98989	5.04447	4.94984	5.03689	4.78596	4.70157	5.64398	5.52269	5.61533	5.93601	5.97321	5.69437	3.41323	3.46556	3.36291	3.67292	3.75262	3.66814	4.82892	4.99765	4.70157	4.77686	4.68665	4.8591	4.75957	4.60433	4.69387	4.96671	4.64667	4.66787	0.0366576	0.0308054	0.227589	0.704948	0.0337242	0.0260631	0.23241	0.707802	0.0379235	0.0313941	0.21988	0.710803	0.0379213	0.025408	0.168388	0.768283	0.0488315	0.0413257
4833403I15Rik	NM_029008	4.59575	4.77109	4.51849	4.75651	4.76449	4.71821	4.39867	4.30979	4.13588	4.40142	4.45174	4.51881	3.02341	3.03821	2.97013	3.13379	3.27123	2.99392	5.58008	5.73294	5.60226	5.72444	5.56143	6.10703	4.09265	4.30387	4.1251	4.13601	4.13816	4.06143	0.0178544	0.0271479	0.442311	0.512686	0.0146135	0.0194678	0.388624	0.577295	0.0146676	0.0257882	0.44272	0.516824	0.0166257	0.0222092	0.412494	0.548671	0.0182225	0.0317123
4833420G17Rik	NM_001113550|NM_026127	7.30392	6.95829	7.16183	6.85912	7.46422	6.95186	7.194	6.69466	6.89061	6.62493	6.92831	6.73216	6.23654	5.07582	5.32038	4.90988	5.03273	4.7273	8.34616	8.03639	8.25168	7.759	8.32333	7.89807	7.16729	7.11237	7.10909	6.7268	7.0326	6.96679	0.0160885	0.0326798	0.390566	0.560666	0.0124738	0.0130624	0.313518	0.660945	0.0139486	0.0185281	0.391381	0.576142	0.0150799	0.0147728	0.328212	0.641935	0.0145036	0.0153757
4833439L19Rik	NM_001252647|NM_001252648|NM_001252646|NM_001252645|NM_133797	8.14014	8.17929	8.18159	8.46252	8.17251	8.62734	8.15279	8.13771	8.23948	8.25198	8.3801	8.34551	8.07816	8.41554	7.99455	8.50912	8.67503	8.99595	9.43467	9.86779	9.96829	9.89119	9.74084	9.8138	6.84088	7.17764	7.21572	7.07009	6.99587	7.09177	0.0219276	0.0821322	0.582398	0.313542	0.0171859	0.067012	0.565384	0.350418	0.0172432	0.057395	0.624294	0.301068	0.0187908	0.0722261	0.580446	0.328537	0.0210565	0.101895
4921501E09Rik	NM_001009544	4.1224	4.04896	4.04386	4.2775	4.0551	4.10402	5.01342	4.99167	5.01922	4.91939	4.99167	5.00179	2.53536	2.56727	2.44786	2.53591	2.57381	2.25847	4.36578	4.20855	4.21736	4.12489	4.19615	4.25317	3.83501	3.73124	3.92098	3.76045	3.89351	3.97272	0.0410411	0.029056	0.286159	0.643744	0.041807	0.0250483	0.24092	0.692225	0.0407986	0.0270753	0.255626	0.6765	0.0398435	0.0245586	0.227801	0.707797	0.0406277	0.0299889
4921509C19Rik	NM_198655	4.40056	4.2873	4.34163	3.98619	4.11	4.07916	5.12044	4.84784	4.61158	4.59796	4.60782	4.94738	2.91639	3.02377	3.40781	3.19134	3.25476	3.2769	4.67017	4.5558	4.65298	4.63564	4.28401	4.55007	3.73834	3.38896	3.68424	3.57921	3.40035	3.3736	0.0426064	0.0364735	0.340624	0.580296	0.0409207	0.0371697	0.331434	0.590476	0.0306556	0.0524962	0.344603	0.572245	0.0312798	0.0379469	0.318401	0.612373	0.0375325	0.0579534
4921517D22Rik	NM_183290	3.85137	4.26725	4.09259	4.26725	4.10374	4.08769	5.4073	5.32165	5.39558	5.36777	5.33742	5.40773	3.06098	3.03678	2.97943	2.94587	3.7087	3.06098	4.21281	4.46897	4.39469	4.3382	4.20432	4.28851	4.16718	4.13031	4.29969	4.23544	4.17952	3.92171	0.0463459	0.0359488	0.221197	0.696508	0.0407811	0.0269146	0.223945	0.708359	0.0420068	0.0310435	0.229279	0.69767	0.0407281	0.0244441	0.197847	0.736981	0.0431673	0.0550614
4921524J17Rik	NM_025722|NR_033144	6.54886	6.11009	6.24925	5.9092	6.90282	5.97007	7.05048	6.55108	6.7753	6.81181	7.01381	6.8212	6.0897	6.10086	5.61194	5.63677	5.6613	5.14727	7.91283	7.42068	7.64639	7.08054	7.45175	7.47127	6.10029	6.19583	6.39677	6.15077	5.99528	5.95932	0.0242376	0.0491193	0.481312	0.445331	0.0190541	0.0448544	0.345246	0.590845	0.0199811	0.0351883	0.399199	0.545631	0.0253438	0.0360988	0.302784	0.635774	0.0286819	0.0443042
4921530D09Rik	NM_029859	4.76882	4.73682	4.73866	4.75399	4.9898	4.7087	5.67132	5.6188	5.75338	5.88712	5.65156	5.83139	3.68235	3.67709	3.80392	3.92652	3.73713	3.72456	4.75923	4.98729	4.92844	4.94754	4.97258	4.97289	4.47976	4.38475	4.67103	4.66413	4.67794	4.66173	0.0428426	0.0425718	0.248688	0.665897	0.0398379	0.0333526	0.255012	0.671798	0.0400759	0.0409281	0.247114	0.671882	0.0416846	0.0344444	0.215526	0.708345	0.0371103	0.0388313
4921536K21Rik	NM_026150	4.40441	4.35585	4.41856	4.39581	4.36751	4.41059	4.59105	4.94245	5.35696	5.08491	5.50689	5.3018	2.60495	2.60294	2.65879	2.60833	2.72104	2.66794	4.74246	4.85824	4.26409	4.59772	4.40511	4.67753	4.16726	4.19954	3.88856	4.37031	4.46166	4.07908	0.0246357	0.0245288	0.298874	0.651961	0.0288251	0.018317	0.269642	0.683216	0.0511302	0.0310766	0.26184	0.655953	0.0304653	0.0176046	0.215532	0.736398	0.0419048	0.0239676
4922501C03Rik	NM_199316	5.95587	5.56102	5.9233	5.74719	5.96418	5.52361	5.34629	5.01014	5.19648	5.11498	5.19603	5.12793	3.55171	3.14845	3.52958	3.24916	3.3969	3.18322	6.59568	5.97913	6.63055	6.05937	6.47588	6.17352	5.8758	5.97173	5.75121	5.50575	5.6135	5.46593	0.0126028	0.0143294	0.327275	0.645792	0.0101476	0.00898017	0.196981	0.783891	0.0119185	0.0148055	0.351775	0.621501	0.0137038	0.0120926	0.261515	0.712689	0.0131459	0.0148999
4922501L14Rik	NM_175176	4.41154	4.54289	4.70097	4.35509	4.43439	4.38584	4.87262	4.82498	4.34987	4.89681	4.92682	4.81285	3.39629	3.36044	3.40685	3.26829	3.06405	3.17263	3.94352	4.36993	4.29303	4.2103	4.14535	4.11838	4.26212	4.00781	4.36563	4.39465	4.20537	4.1197	0.0318414	0.0451396	0.182663	0.740356	0.0313357	0.0365187	0.226685	0.70546	0.0202255	0.041496	0.21239	0.725889	0.0276179	0.0287278	0.170174	0.77348	0.0333673	0.0361874
4922505E12Rik	NM_001033547	4.53528	4.41759	4.68732	4.66173	4.2584	4.42361	4.73198	5.01497	5.13152	5.13862	5.05648	4.91068	3.44069	3.62508	3.68448	3.39922	4.16119	3.40803	4.46299	4.52721	4.67589	4.71158	4.37888	4.41542	4.82436	4.58458	4.78576	4.84596	4.80735	4.70944	0.0201921	0.0325426	0.183042	0.764223	0.0258169	0.0316848	0.182574	0.759924	0.026078	0.0377276	0.207712	0.728483	0.0239677	0.0230867	0.176783	0.776162	0.0251131	0.0532573
4930402H24Rik	NM_029432	7.20478	6.82148	6.68495	6.35439	6.89354	6.99494	6.97148	6.98182	6.96498	6.60761	7.00005	6.74446	4.26306	4.16002	4.3239	4.49398	4.13538	4.42475	7.64951	7.65973	7.61315	7.10967	7.61923	7.31145	6.44507	6.73313	6.51007	6.3613	6.47234	6.53369	0.0228693	0.0138013	0.399672	0.563657	0.0197217	0.00897108	0.312883	0.658424	0.0223964	0.0141618	0.383391	0.58005	0.0203134	0.0150961	0.285288	0.679302	0.0232862	0.0126105
4930404N11Rik	NM_001014836	5.85246	5.67357	5.60807	5.80622	5.65511	5.62706	5.89742	6.16815	6.4059	6.53341	6.29566	6.40324	4.78303	4.84705	4.96907	5.40992	5.30821	5.16204	6.17494	6.18862	6.11783	5.9198	6.00038	5.84489	5.94791	5.61061	5.93857	5.94562	5.96278	5.97526	0.0189299	0.0344881	0.250632	0.69595	0.0254469	0.0327558	0.255954	0.685843	0.0269686	0.039293	0.24126	0.692478	0.0282885	0.041759	0.183342	0.746611	0.0249526	0.0496419
4930407I10Rik	NM_001166475	4.52192	4.49464	4.49772	4.20889	4.42296	4.61095	5.06777	5.18414	5.28443	5.33439	5.1248	5.28657	2.70755	2.90503	3.13873	3.15926	3.58591	3.16093	4.69672	4.57108	4.785	4.69539	4.71697	4.49133	4.54663	4.35264	4.49997	4.5352	4.46655	4.50059	0.0286113	0.0219799	0.24165	0.707759	0.032855	0.0217705	0.213019	0.732355	0.0330814	0.0294883	0.255614	0.681816	0.0323882	0.0230649	0.20625	0.738297	0.030225	0.0410296
4930408F14Rik	NM_001243002	5.83336	5.97192	6.33195	6.41387	5.9778	6.21301	6.46317	6.91206	7.03303	7.01796	6.97762	7.00121	4.60641	4.60665	5.03412	4.87395	4.93924	4.16604	6.21831	6.42448	6.44401	6.39196	6.11129	6.10742	6.1576	6.08875	6.2258	6.62026	6.39292	6.21468	0.0249807	0.0272051	0.230272	0.717542	0.0321122	0.0208938	0.227123	0.719871	0.0338571	0.033412	0.245856	0.686875	0.026135	0.0190176	0.167935	0.786912	0.0316226	0.0303648
4930415F15Rik	NM_028669	4.68932	4.72482	4.57668	4.43666	4.74273	4.84304	5.88299	6.06922	6.13158	6.1269	6.10597	6.58693	4.07922	4.44616	4.67962	4.39705	4.49418	4.82887	4.97453	5.12665	5.12266	5.07022	4.78617	5.1112	3.99576	4.01474	3.9114	4.30714	4.19776	4.03929	0.0569941	0.0643913	0.331667	0.546948	0.0596907	0.0623249	0.307986	0.569998	0.0645638	0.093088	0.350446	0.491903	0.0556381	0.0539488	0.265244	0.625169	0.0620182	0.0800399
4930422G04Rik	NM_197997	7.01692	7.03121	7.11793	6.7592	7.00308	6.80785	7.1331	6.75637	6.75161	6.70718	6.66175	6.68367	5.37941	5.40786	5.5182	5.33432	4.98815	5.39844	8.37597	8.36196	8.13323	8.08092	8.13774	8.19703	6.71825	6.93455	6.58082	6.32247	6.51361	6.43581	0.0182983	0.0214034	0.47304	0.487258	0.0129329	0.0163342	0.390292	0.580441	0.0159552	0.0267667	0.454106	0.503172	0.0171462	0.0212932	0.440625	0.520936	0.0154662	0.0191233
4930426D05Rik	NM_001271580	6.22284	6.24758	6.40235	6.69276	6.24016	6.08992	6.86548	6.90313	6.96952	7.13279	6.91364	7.24054	5.0107	5.09102	5.32236	4.99471	5.28675	5.00574	6.58514	6.6794	6.65755	6.69041	6.65062	6.34447	6.09969	5.93581	6.1155	6.27124	6.30967	6.25363	0.0312859	0.0341184	0.281387	0.653209	0.0325778	0.0298379	0.276654	0.660931	0.0325749	0.0410227	0.286627	0.639776	0.0324049	0.0236772	0.236487	0.707431	0.0287881	0.0367668
4930427A07Rik	NM_134041	6.46883	6.14293	6.48189	6.47013	6.49493	6.45602	6.21773	6.24724	6.28477	6.20629	6.32226	6.28194	5.0934	4.52845	4.66592	4.31333	5.01606	4.13765	7.36837	6.68895	7.35973	7.12039	7.52645	7.05284	6.352	6.21553	6.46239	6.50501	6.71875	6.57223	0.0151463	0.0274055	0.367307	0.590141	0.018433	0.0180109	0.248274	0.715282	0.0152797	0.0196235	0.351604	0.613493	0.0144207	0.012488	0.269478	0.703613	0.0134243	0.0214128
4930430F08Rik	NM_175128	7.06798	6.96643	7.05631	6.8408	7.00153	6.81284	6.55649	6.20237	6.21148	6.05082	6.14938	6.10492	5.7922	5.27003	5.12716	5.14447	5.30173	4.8969	6.56154	6.02134	6.49871	6.22988	6.51363	6.14842	7.64385	7.52774	6.98092	7.00528	7.07319	7.14025	0.0111463	0.0258846	0.122179	0.840791	0.00902232	0.0152055	0.0789205	0.896852	0.0130373	0.0242526	0.173778	0.788932	0.0110119	0.018896	0.123631	0.846461	0.0118204	0.0259089
4930432K09Rik	NM_001163551|NM_028648	4.01865	3.86539	4.16316	4.12293	3.99141	4.18288	5.25151	4.99151	5.3476	5.18914	5.35843	5.06368	2.78653	3.02732	3.4288	3.19841	2.92884	3.16914	3.68016	3.75885	3.94988	3.82565	3.70872	3.69642	3.26436	3.17745	3.27203	3.28234	3.15665	3.2733	0.0697136	0.049805	0.256236	0.624245	0.0577205	0.0475768	0.243572	0.65113	0.0684419	0.0713992	0.283735	0.576424	0.0615699	0.0498246	0.237292	0.651314	0.0773394	0.0566251
4930432K21Rik	NM_029045|NM_001163752	5.83357	5.99283	6.18656	5.73478	5.87514	5.95956	6.06452	6.19661	6.09218	5.97285	5.87858	6.09786	4.75779	4.74883	4.39691	4.48134	4.75732	4.59628	6.05794	5.9339	6.27543	5.9716	6.20246	6.04652	5.72757	6.03106	5.83159	5.71427	5.72401	5.94499	0.0240537	0.0383533	0.261545	0.676048	0.0218287	0.0257366	0.180431	0.772004	0.0225968	0.0275236	0.280256	0.669623	0.0221192	0.0253003	0.219158	0.733422	0.0206702	0.0374799
4930433I11Rik	NM_207248	4.70853	4.2901	4.52918	4.54363	4.89885	4.01934	4.9729	5.24476	5.54739	5.10019	5.13501	5.53368	3.04954	2.79218	2.94309	3.00597	2.85629	3.34727	4.12301	3.82368	4.19411	4.11856	3.81907	4.00744	4.49772	4.64923	4.30811	4.02553	4.31445	4.57826	0.0297281	0.0309146	0.180165	0.759193	0.0317035	0.0186274	0.117405	0.832264	0.0477071	0.0309454	0.203963	0.717385	0.0390501	0.0294134	0.196105	0.735432	0.0380212	0.0309064
4930444A02Rik	NM_029037	6.87361	6.44577	6.70417	5.96649	6.72636	6.18673	6.12452	6.30003	6.27045	6.12512	6.42443	6.01688	4.66696	4.2586	4.25966	4.22974	4.78301	4.01436	7.27108	6.29974	6.98623	6.483	6.96732	6.59083	6.46631	6.6073	6.29328	5.91922	6.35509	6.13981	0.0139648	0.0200564	0.337699	0.62828	0.0164532	0.0128548	0.163129	0.807563	0.017862	0.0174826	0.320439	0.644216	0.0204232	0.0176564	0.25955	0.70237	0.0192263	0.0243089
4930444G20Rik	NM_053264	5.48083	5.32414	5.45493	5.16864	5.75914	5.33216	5.45353	5.0602	6.09378	5.13763	5.85079	5.99029	3.54992	3.31576	3.77246	3.68689	3.75261	3.45691	4.87475	5.51038	4.30136	5.31234	5.23091	5.07175	4.53379	5.16733	4.889	4.78206	4.72442	4.5731	0.0355455	0.0374736	0.259956	0.667025	0.0171725	0.0164836	0.232658	0.733686	0.0491551	0.0387942	0.155003	0.757048	0.0225369	0.0265168	0.252261	0.698685	0.0395406	0.0364261
4930444P10Rik	NM_001243238	4.21397	4.20861	4.29116	4.35279	3.98592	4.19525	4.3154	4.76338	4.36673	4.8244	4.75169	4.64054	2.90468	2.82022	2.75847	2.90548	2.90059	2.67855	4.05422	4.05577	4.01175	4.02888	3.77179	3.9313	4.0398	4.25512	4.19311	4.27428	4.25052	4.42405	0.0244352	0.036252	0.222709	0.716604	0.0279352	0.0233641	0.169631	0.77907	0.0236355	0.0305784	0.20186	0.743926	0.0288562	0.0245432	0.164865	0.781736	0.0305686	0.0334214
4930451G09Rik	NM_001271586|NR_073370	5.27899	5.64647	5.55633	5.36957	5.35668	5.36485	5.52466	5.82164	6.00645	6.08385	5.98364	5.97697	4.27233	3.879	4.23308	4.42099	4.31988	4.05701	5.46894	5.33582	5.81422	5.69336	5.34328	5.4061	5.3045	5.18107	5.23687	5.2628	5.12398	5.15751	0.0229143	0.0379405	0.240813	0.698332	0.0291014	0.0243482	0.206078	0.740472	0.0307333	0.0354614	0.293822	0.639983	0.0312174	0.0317082	0.236164	0.70091	0.0347028	0.0432026
4930451I11Rik	NM_183131	6.98891	6.91039	6.90676	6.99419	6.94041	6.80931	7.45247	7.58872	7.42305	7.88415	7.58949	7.4891	5.82654	5.81074	6.25508	5.90598	6.12687	5.82324	7.21061	7.31454	7.41588	7.29534	7.16469	6.98086	6.73593	6.31256	7.05837	7.0212	6.82624	6.66245	0.0301944	0.0385884	0.278909	0.652308	0.0377129	0.035368	0.309256	0.617663	0.0242747	0.0426133	0.26384	0.669272	0.033091	0.0270128	0.218186	0.72171	0.0317625	0.0454577
4930453N24Rik	NM_026273	6.67399	7.06804	6.63745	6.74586	6.81478	7.14965	8.58417	8.11967	7.80586	8.32658	8.07763	8.35626	6.1637	7.68249	6.48309	7.34258	6.17911	6.80095	7.79578	8.16283	7.61625	7.65275	7.42667	7.79757	6.42481	7.01774	6.33184	6.13703	6.43835	6.50333	0.0624689	0.0460271	0.395074	0.49643	0.0311783	0.0740617	0.318573	0.576187	0.0401061	0.0632418	0.384129	0.512523	0.0570194	0.0927158	0.354442	0.495823	0.0489943	0.0518348
4930474N05Rik	NM_175008	4.34282	4.34098	4.2329	4.11065	4.33986	4.31512	4.32553	4.19342	4.11923	4.43405	4.14175	4.19562	2.68777	3.08117	3.10866	2.93819	2.66755	2.67658	3.9946	4.05164	3.99111	4.20607	4.33506	3.9703	3.75778	3.76762	3.63331	3.9277	4.00148	3.55714	0.0286512	0.0363174	0.248812	0.68622	0.0243871	0.0362815	0.219204	0.720128	0.0261089	0.0511168	0.260954	0.66182	0.0259517	0.0295947	0.219738	0.724716	0.0212224	0.0301303
4930486L24Rik	NM_178098	4.43121	4.15566	4.23697	4.33142	4.11855	3.94287	4.54471	4.47961	4.38764	4.59052	4.51319	4.52151	2.97257	3.47443	3.35744	2.97405	2.80073	2.99909	4.65727	5.02943	4.8667	5.15515	4.42757	5.01743	3.84482	4.23065	3.94137	4.11945	4.02541	3.7909	0.0277851	0.0368583	0.328127	0.60723	0.0198023	0.0317302	0.287472	0.660995	0.0226187	0.043685	0.34437	0.589326	0.0220592	0.0231382	0.323539	0.631264	0.026446	0.0318304
4930503L19Rik	NM_172967	5.7922	5.66834	5.66091	5.40015	6.02265	5.94513	5.57437	5.03575	5.24557	5.11393	4.86301	5.25915	4.89769	3.19718	3.58297	3.17746	3.41954	3.22308	6.76409	7.17231	6.99122	6.7703	6.74473	7.26044	4.79456	5.59017	5.02425	4.65639	4.81504	5.10532	0.0203828	0.050298	0.507869	0.42145	0.00963782	0.00866681	0.420255	0.561441	0.0144243	0.0179717	0.528365	0.439239	0.0161326	0.0135554	0.504298	0.466014	0.0129798	0.0188248
4930504O13Rik	NM_207527	5.18596	4.99977	5.23143	5.48233	5.13581	5.00698	6.5251	6.66512	6.62963	6.61541	6.62325	6.57434	3.40593	3.543	3.26408	3.62862	3.79034	3.28311	5.42372	5.43843	5.46491	5.63692	5.45758	5.47129	4.54295	4.30342	4.73089	4.8026	4.61527	4.57004	0.0643901	0.0292308	0.327804	0.578575	0.0750501	0.0277233	0.318016	0.579211	0.0633905	0.0242593	0.308854	0.603497	0.0564046	0.0228848	0.283873	0.636838	0.0655796	0.0363046
4930506M07Rik	NM_175172|NM_001114312	8.52802	8.21108	8.62424	8.36567	8.57387	8.33469	8.20828	8.10538	8.26955	8.2234	8.4847	8.15602	6.87893	6.47498	6.61489	6.55763	6.54507	6.96165	8.45144	8.24068	8.5909	8.36937	8.55532	8.34218	8.84843	8.6582	8.80421	8.47511	8.93812	8.72908	0.0141194	0.0221629	0.182541	0.781177	0.0140608	0.0146068	0.153145	0.818187	0.014853	0.0186079	0.20272	0.763819	0.0166074	0.0168345	0.182225	0.784333	0.0161008	0.0165557
4930519G04Rik	NM_026263	4.45888	4.43378	4.31002	4.52603	4.46643	4.47039	5.10314	5.00239	4.94322	5.21341	5.18845	5.09835	3.36886	3.54836	3.45011	3.50114	3.48802	3.36299	4.62881	4.70575	4.78852	5.02301	4.84424	4.76369	4.67403	4.50401	4.68279	4.80026	4.72309	4.77991	0.0274615	0.0325567	0.215915	0.724067	0.0260907	0.0306286	0.210647	0.732634	0.0238946	0.0334822	0.234463	0.70816	0.0247151	0.0242585	0.214789	0.736238	0.0273744	0.0332237
4930523C07Rik	NR_028111|NM_001162896	4.13507	4.22714	4.19783	4.25971	3.99096	4.05003	4.81854	4.90662	4.99145	5.07109	4.84832	5.04446	2.87576	2.89827	3.08418	3.13015	3.19791	2.79553	3.95676	4.13668	4.09534	4.0113	3.95121	4.02715	3.8685	4.01632	3.86205	3.90095	3.73977	3.80934	0.0378616	0.0388462	0.227573	0.695719	0.0344645	0.0275516	0.200431	0.737553	0.041411	0.0435467	0.243056	0.671986	0.0412854	0.0345827	0.196396	0.727736	0.0406747	0.051108
4930526D03Rik	NM_199023	4.04158	4.09931	4.26072	4.42901	4.39021	4.27275	4.77499	4.89276	4.74629	4.92655	5.10244	4.62946	2.42486	2.8189	2.64879	2.83354	2.98512	3.1157	4.22243	4.68348	4.5737	4.53106	4.50067	4.23176	4.33659	4.16176	4.37198	4.39898	4.49988	4.3681	0.0282339	0.0218423	0.21027	0.739653	0.0292056	0.0223109	0.250513	0.69797	0.0256406	0.0236322	0.248496	0.702231	0.0271662	0.0204794	0.204805	0.747549	0.030782	0.0279836
4930539E08Rik	NM_172450	5.20713	5.00877	5.31746	5.25388	4.93608	5.43394	5.80842	6.06887	5.96935	6.0806	5.65809	5.914	3.68672	3.71315	3.60617	3.75523	3.75805	3.82173	5.25766	5.18751	5.44309	5.4262	5.26723	5.23859	4.9922	4.92938	5.0826	5.09279	4.9229	4.94495	0.0338701	0.0306979	0.252561	0.682871	0.0399725	0.0251168	0.215185	0.719726	0.0350256	0.0268524	0.26565	0.672472	0.0357862	0.0229643	0.225469	0.71578	0.031532	0.0333249
4930549C01Rik	NM_026300	4.99913	4.81823	4.75196	4.98927	4.81924	4.63799	5.65179	5.76552	5.83687	5.95842	5.79631	6.01463	3.70096	3.8887	3.69475	3.99849	3.92832	3.96578	4.5768	5.06638	4.82022	4.91169	4.8407	4.67812	4.91214	4.7955	5.11038	5.34095	4.91832	4.94872	0.0351302	0.0358433	0.182147	0.74688	0.0354189	0.031017	0.216341	0.717223	0.0347853	0.0310841	0.187802	0.746329	0.030786	0.0254508	0.147782	0.795981	0.0369969	0.039979
4930563E22Rik	NM_001163728	3.96407	3.97137	4.43189	4.67723	3.86173	3.89172	5.05814	5.23143	5.41652	5.24806	5.24886	5.30367	3.57712	3.44968	3.07571	3.30604	3.55543	3.31432	5.10727	5.2776	4.82545	5.30103	4.81405	4.96897	3.99969	4.12879	3.75453	4.05747	3.92849	3.61457	0.03251	0.0459381	0.367411	0.554141	0.032631	0.0305221	0.334113	0.602734	0.0493875	0.0384547	0.358123	0.554034	0.0338942	0.0283704	0.348688	0.589047	0.0407901	0.0497473
4930564C03Rik	NM_029257	4.27951	4.27656	4.50036	4.39514	4.30226	4.30689	5.67287	5.44611	5.41902	5.49751	5.71018	5.61966	3.14412	3.1799	3.64153	3.63653	3.71272	3.4442	4.52569	4.81571	4.80126	4.85461	4.73457	4.60267	3.99631	4.15843	4.33753	4.35213	4.20901	3.99644	0.0564308	0.0385722	0.278309	0.626688	0.0411141	0.0274877	0.263382	0.668016	0.0383963	0.0441771	0.27332	0.644107	0.038214	0.0338344	0.242691	0.68526	0.049792	0.0491869
4930564D02Rik	NM_029228	4.41312	4.07902	4.02055	4.13432	4.4879	4.58885	4.57573	4.87541	4.70822	4.63738	4.76598	4.66485	3.08171	3.35764	3.31027	3.16386	3.29639	3.03852	4.34174	4.50631	4.42255	4.54842	4.69618	4.3026	4.35679	4.49973	4.19487	4.37549	4.33723	4.16208	0.0237026	0.0331922	0.220141	0.722964	0.0247684	0.0278194	0.190174	0.757238	0.0275264	0.0412013	0.24666	0.684612	0.0224398	0.025989	0.209221	0.74235	0.0255072	0.0363294
4930571K23Rik	NM_001145759	4.46152	4.4569	4.55345	4.86344	4.60112	4.35292	4.85771	5.31158	5.02639	5.17623	5.02882	4.85675	3.94443	4.14307	4.18978	4.09745	4.10442	3.95615	4.98974	5.08023	4.95401	4.99609	4.95974	5.01197	4.5137	4.59366	4.79658	4.60391	4.41072	4.30455	0.023238	0.0486699	0.278156	0.649936	0.0285759	0.0408873	0.241392	0.689145	0.0227947	0.0503472	0.236805	0.690053	0.0263488	0.04012	0.230621	0.70291	0.0273075	0.0567539
4930578I06Rik	NM_026359	4.53089	4.67576	4.78139	4.60918	4.57279	4.47622	4.84465	4.97837	4.90944	5.12374	5.10434	4.75695	3.89107	3.85904	3.77535	4.00989	4.3134	4.03291	4.40498	4.57871	4.54951	4.40425	4.83049	4.31556	4.26438	4.44758	4.16253	4.28116	4.25061	4.33146	0.0287075	0.0584691	0.231199	0.681624	0.0266994	0.0395272	0.200706	0.733068	0.0308052	0.0553624	0.262192	0.65164	0.0326493	0.0485195	0.196631	0.7222	0.0312906	0.0713353
4930579G24Rik	NM_029482	7.6375	7.75359	7.63774	7.56423	7.62803	7.62231	7.17637	7.21975	7.49812	7.0854	7.20151	7.06333	6.28271	6.1205	6.09424	5.74213	6.1961	6.07815	8.90847	8.20381	7.93524	8.07118	8.18125	8.04404	7.22235	7.63957	7.57355	7.40283	7.22534	7.14002	0.0131474	0.027913	0.47709	0.481849	0.0133012	0.0199678	0.260909	0.705822	0.0182867	0.0272589	0.270436	0.684018	0.0140183	0.0177695	0.275303	0.692909	0.0165022	0.0324242
4931406C07Rik	NM_133732|NM_001199484|NM_001199485	6.76867	7.02124	6.86726	6.90911	7.04895	6.74775	5.92337	5.72994	5.71112	5.79532	5.79948	5.52226	4.77462	4.70029	4.73083	4.6131	4.39231	4.58783	6.68068	6.33346	6.57454	6.45427	6.51166	6.37475	7.78358	7.57983	7.42151	7.49024	7.46452	7.45609	0.0066609	0.0118498	0.122985	0.858504	0.00622547	0.00980757	0.0938028	0.890164	0.00719189	0.014379	0.142922	0.835507	0.00682596	0.00967448	0.106879	0.87662	0.00752101	0.0111856
4931406P16Rik	NM_172741	7.96811	8.01657	8.04788	8.04263	7.99526	8.4286	7.23207	7.37768	7.33604	7.36227	7.28865	7.26867	5.59282	5.53307	5.88616	5.81596	5.64575	5.64577	8.06125	8.21887	8.33489	8.49468	8.29236	8.47835	7.78527	7.90516	7.90408	8.11303	8.13478	8.32086	0.0135568	0.0171664	0.263095	0.706182	0.0130144	0.0116544	0.231215	0.744116	0.0130036	0.0187755	0.283853	0.684368	0.0110391	0.0121561	0.239986	0.736818	0.0113659	0.0143557
4931414P19Rik	NM_028890	5.43254	5.05081	5.34266	4.92936	5.35135	4.88006	4.51033	4.57511	4.98274	4.60496	5.01976	4.60176	3.33407	2.773	3.58153	2.90679	2.94596	2.85453	4.63434	4.08814	4.91111	4.13605	4.97974	4.34118	5.20015	5.30573	5.46496	5.15741	5.20464	4.86461	0.0139056	0.024271	0.165527	0.796297	0.0133655	0.0123266	0.0945715	0.879736	0.0160059	0.0239034	0.166365	0.793726	0.0148522	0.014721	0.106414	0.864012	0.0188983	0.0177064
4931428F04Rik	NM_028888|NM_001166394	4.81197	4.80009	4.82308	4.98368	4.80067	4.95059	5.06206	5.15295	5.1547	5.16414	5.09617	5.32011	3.46222	3.21657	3.2066	3.13195	3.78804	3.30663	6.09305	5.93977	6.10938	6.06719	6.29399	6.11492	4.64716	4.69694	4.72104	4.63455	4.71833	4.64921	0.0195124	0.0253921	0.435529	0.519567	0.0208916	0.0175554	0.357432	0.604121	0.0202116	0.020661	0.427894	0.531233	0.0209162	0.0164466	0.387877	0.57476	0.0181916	0.0289783
4931429I11Rik	NM_001081121	4.19628	4.39322	4.45085	4.48687	4.23067	4.49596	4.58115	4.70624	4.70562	4.65318	4.70562	4.91367	3.14185	3.01664	3.12132	3.12594	3.37952	3.10409	4.00061	3.91996	3.82045	3.94947	3.8695	3.84721	4.54413	4.24462	4.46218	4.2893	4.43496	4.45191	0.0225431	0.0327889	0.164664	0.780004	0.0273584	0.0272782	0.157312	0.788051	0.0261661	0.0344195	0.154747	0.784667	0.0256222	0.0285903	0.156008	0.78978	0.0262335	0.0412712
4931429L15Rik	NM_183104	4.37078	4.2954	4.08253	4.45628	4.43012	4.50403	4.69897	5.00054	4.82145	4.8888	4.95476	4.93095	2.84596	3.07223	2.84571	2.94148	3.31162	2.91888	4.25323	4.34117	4.22273	4.24547	4.41313	4.3916	4.24541	4.03805	4.08592	4.14495	4.04272	4.11621	0.0277506	0.0303004	0.222555	0.719394	0.0351129	0.029671	0.220467	0.714749	0.0327471	0.03284	0.236204	0.698209	0.0313778	0.0261677	0.199216	0.743238	0.0349249	0.0441049
4931431F19Rik	NM_027634	4.38009	4.0986	4.30051	4.53231	4.00365	4.10223	5.01442	5.15108	4.97413	4.91352	4.90041	5.31853	3.3283	3.42047	3.56577	3.73738	3.47436	3.41348	4.45211	4.66813	4.37713	4.23184	4.3447	4.18354	4.21946	4.32847	4.45649	4.37832	4.2629	3.91739	0.0332405	0.0407454	0.245889	0.680125	0.0317532	0.0307728	0.225306	0.712168	0.0289814	0.0430673	0.20929	0.718661	0.0277946	0.0395594	0.171838	0.760808	0.0305629	0.044864
4931440F15Rik	NM_176829	4.18945	3.79105	4.18583	4.07816	4.24784	4.33365	4.50084	4.74721	4.7286	4.64885	4.45046	4.75085	2.63461	2.65283	2.89409	2.91575	2.85952	2.42521	4.72447	4.88758	4.88026	4.8096	4.88651	4.7318	3.50595	3.47347	3.52896	3.49508	3.46027	3.36079	0.0306285	0.0331375	0.390651	0.545583	0.0343775	0.0258909	0.375748	0.563984	0.0336747	0.037243	0.408602	0.52048	0.0323823	0.0313284	0.358975	0.577314	0.0286055	0.0374555
4932411E22Rik	NM_172534	4.07563	4.20987	4.3498	4.20379	3.96658	4.27812	4.99353	5.11205	5.16591	4.99114	5.13238	5.02635	2.7438	2.80156	2.87345	3.12901	3.09691	3.08616	4.22454	4.55867	4.40616	4.37593	4.21283	4.28663	3.61904	3.80366	4.05848	4.04628	3.7018	3.66808	0.0455968	0.0378168	0.292275	0.624312	0.0409467	0.0265483	0.276694	0.655811	0.0404325	0.032555	0.260837	0.666176	0.0345248	0.0305436	0.223512	0.71142	0.0478313	0.0460214
4932418E24Rik	NM_177841	4.82615	4.91156	4.81147	5.15007	4.81685	4.70847	5.36135	5.36011	5.32102	5.50971	5.19834	5.42388	3.43162	3.28444	3.62173	3.39334	3.5185	3.55803	4.61087	4.89242	4.80169	4.75966	4.81411	4.6811	4.4345	4.37008	4.44539	4.4941	4.46673	4.54174	0.0367628	0.0380618	0.238692	0.686484	0.0345962	0.0263958	0.248088	0.690919	0.0342657	0.0416206	0.261138	0.662976	0.0366865	0.0272121	0.216314	0.719787	0.03127	0.0384973
4932438A13Rik	NM_172679	7.19223	7.19634	7.14883	6.77309	7.22258	6.99345	7.07468	6.79312	6.89132	6.75531	6.77172	6.81964	4.14057	4.65342	4.77398	4.8184	4.12852	4.7427	7.47399	7.23915	7.14197	7.33553	7.27384	7.53975	7.18211	7.31222	6.9303	6.59588	6.98527	7.00652	0.0184615	0.00952789	0.26596	0.706051	0.0138727	0.010125	0.187412	0.78859	0.019464	0.0176943	0.252947	0.709895	0.0191634	0.0160971	0.284119	0.680621	0.0171629	0.0108366
4933402P03Rik	NM_175368	4.73235	5.06994	4.87256	4.85318	5.07776	5.06921	5.60768	6.05029	5.77629	6.0072	5.94769	5.95719	3.5487	3.63304	3.48664	3.45101	3.88792	3.38571	4.53629	4.9343	4.96668	4.85743	4.66854	4.73837	4.69214	4.49921	4.56753	4.60502	4.79099	4.43002	0.0385138	0.0364577	0.20019	0.724839	0.0507258	0.0305428	0.232086	0.686645	0.0427398	0.0344797	0.266354	0.656426	0.0475638	0.0260094	0.212582	0.713845	0.0447028	0.0422931
4933405L10Rik	NM_027655	4.66536	4.58703	4.51816	4.63751	4.35998	4.99643	4.95336	5.17382	4.95601	5.2943	4.86354	4.98958	3.32755	3.35079	2.856	3.29989	3.42301	3.3839	4.49084	4.32445	4.66136	4.74665	4.64272	4.14188	4.27842	4.08731	3.94843	4.21867	3.86803	4.53034	0.0308253	0.0393982	0.244355	0.685421	0.0383261	0.0348379	0.210947	0.715889	0.0351095	0.0323031	0.312658	0.619929	0.0364805	0.0294462	0.247495	0.686578	0.0337479	0.0490445
4933411K16Rik	NM_025752	4.18327	4.16786	4.32327	4.19812	3.96004	4.09254	5.3903	5.33554	5.34437	5.35577	5.15557	5.31356	3.11872	2.91188	3.00722	3.28089	3.75861	3.33034	4.67277	4.85775	4.49437	4.60458	4.83674	4.82607	4.09341	4.09281	4.18157	4.21697	4.26174	3.84362	0.0436525	0.0356599	0.289972	0.630716	0.0392427	0.023524	0.279446	0.657787	0.0422006	0.032942	0.255732	0.669125	0.0389571	0.0297393	0.229522	0.701782	0.0329375	0.0493342
4933411K20Rik	NM_025747	7.21507	7.38987	7.32022	6.9529	7.6249	7.03062	6.32729	6.0441	6.28159	5.96489	6.08501	5.94103	6.90026	4.8985	5.12335	4.76496	4.65831	4.75205	7.55608	7.53197	7.92731	7.59019	7.66988	7.64485	7.66322	7.5928	7.65131	7.09402	7.38311	7.37508	0.00819112	0.0480629	0.209695	0.734051	0.00683463	0.00993575	0.190096	0.793133	0.0077709	0.0137338	0.265599	0.712897	0.00835035	0.0116906	0.255467	0.724492	0.00816121	0.0119746
4933412E24Rik	NM_027668	4.10119	4.25274	4.48977	4.57769	4.31639	4.4002	5.15698	5.13489	5.33646	5.05806	5.3431	5.46172	3.65122	3.52274	3.56052	3.57365	3.56773	3.07262	4.70812	4.54406	4.3224	4.65206	4.44269	4.78258	4.34503	4.25195	4.33362	4.21263	4.33705	4.01028	0.0326661	0.0453737	0.26141	0.66055	0.0331718	0.0348986	0.218413	0.713516	0.039564	0.0455696	0.213985	0.700881	0.0315358	0.036249	0.236021	0.696194	0.038941	0.0448696
4933413G19Rik	NM_027697	3.88504	4.69224	5.08129	4.82114	4.48866	3.55799	5.17243	4.65261	4.88507	4.40534	4.61756	6.11469	3.03949	3.20373	4.16124	2.60706	2.7602	3.00022	5.14149	4.97049	4.87541	3.9988	4.26387	5.02882	4.20906	4.1287	4.2929	4.07441	3.57471	3.70496	0.0324707	0.0292009	0.347155	0.591174	0.0237378	0.027966	0.293426	0.65487	0.0264639	0.0632042	0.287138	0.623194	0.0244247	0.0225859	0.182732	0.770257	0.0358843	0.0390633
4933421I07Rik	NM_027702	4.13183	4.0985	4.29341	4.32479	4.09461	3.8736	4.59555	4.45392	4.65389	4.68235	4.64316	4.78078	2.72817	2.84929	2.73134	3.21459	3.1352	2.47859	3.76261	4.22786	4.17565	4.12037	4.00065	3.65349	4.20736	4.09607	3.70713	3.86282	4.01656	4.01565	0.028298	0.0305918	0.173525	0.767586	0.0241029	0.0254901	0.204353	0.746054	0.0353371	0.0367682	0.277084	0.650811	0.0318916	0.0370836	0.214224	0.7168	0.0308856	0.0428353
4933422H20Rik	NM_001033775	4.50183	4.67481	4.72781	4.99086	4.61359	4.69168	5.30382	5.47152	5.08144	5.39825	5.53365	5.46425	3.10356	3.43968	3.43765	3.55389	3.74581	3.31155	4.21646	4.59691	4.53885	4.54733	4.52142	4.30191	4.28788	4.27152	4.2381	4.26275	4.12803	4.2651	0.0407267	0.0349559	0.209361	0.714956	0.0408812	0.0321533	0.22111	0.705856	0.0338438	0.0427205	0.253799	0.669636	0.0392943	0.0351937	0.216043	0.709469	0.0477159	0.0545072
4933426M11Rik	NM_178682|NM_001242419	8.07914	7.76717	7.97277	8.18795	7.95133	8.1869	7.44605	7.86116	7.93086	7.70627	7.90629	7.62415	6.06528	5.24142	5.90583	5.93839	5.98756	5.84997	8.25629	8.08419	8.43568	8.70517	8.54204	8.40764	7.97103	7.98249	8.24977	8.47363	8.42764	8.35863	0.0137457	0.020821	0.263282	0.702152	0.0177794	0.00930339	0.205789	0.767128	0.0161941	0.0156946	0.250997	0.717115	0.0112005	0.0105779	0.221975	0.756246	0.0142923	0.0149105
4933427D14Rik	NM_028963	6.30535	5.98885	6.30999	5.95237	6.49205	6.0218	6.20054	5.98263	6.29988	6.04945	6.16155	5.96524	4.50194	4.25683	4.25373	4.04722	3.97917	4.0969	7.19219	6.77327	7.19641	6.79712	7.14653	6.77277	6.10412	5.96679	5.94019	5.74455	5.96764	5.73818	0.0175009	0.0212674	0.380119	0.581113	0.017135	0.0166614	0.293939	0.672265	0.0200177	0.0191183	0.407045	0.553819	0.0197771	0.0158773	0.329304	0.635041	0.0183405	0.0159381
4933427G17Rik	NM_028955	4.28057	4.30832	4.37711	4.46329	4.22321	4.24523	4.88277	4.89757	4.87308	4.9474	4.82061	5.00119	2.95069	2.98521	3.15644	3.18288	3.37864	3.04154	4.41804	4.2369	4.44805	4.27768	4.50566	4.30044	4.46326	4.29	4.60267	4.56256	4.34209	4.30626	0.0274039	0.0283259	0.2169	0.727371	0.0292732	0.0250115	0.183635	0.76208	0.0251456	0.0301779	0.204579	0.740097	0.0259338	0.0245492	0.161669	0.787848	0.0272395	0.0395466
4933430I17Rik	NM_177607	4.63877	4.63506	4.63739	4.71708	4.82688	4.62604	5.08913	5.09951	5.33043	5.15513	5.16374	5.21784	2.91211	3.11316	3.175	2.86974	3.12094	3.14384	4.96789	4.96709	5.25879	5.18982	5.11201	5.1844	4.18323	4.09206	4.53906	3.92499	4.29897	4.07207	0.0324031	0.0282634	0.325414	0.61392	0.0326907	0.026535	0.295751	0.645024	0.0304962	0.0270011	0.316975	0.625527	0.0348109	0.0229662	0.353608	0.588615	0.03126	0.0299247
4933433C11Rik	NM_028961	4.34379	4.41906	4.59805	4.81268	4.43241	4.53757	4.94185	5.05504	5.36867	5.33192	5.08966	5.19478	3.57778	3.79474	3.45439	3.53099	3.88212	3.72221	4.59686	4.64653	4.91394	4.8457	4.64764	4.35587	3.76669	3.9983	4.00698	4.34778	4.16164	3.93591	0.0372399	0.0570647	0.32026	0.585436	0.0346233	0.0464866	0.258678	0.660212	0.0419633	0.0439136	0.334445	0.579678	0.0344176	0.0317681	0.243657	0.690158	0.0340061	0.0580816
4933434E20Rik	NM_025762|NM_027500	8.97067	9.14785	9.3824	8.99142	9.3968	8.89149	10.2453	9.14908	9.20536	9.20893	9.3754	9.53756	9.25016	9.24364	9.0241	9.12605	9.07435	9.25371	10.3022	10.3475	10.3159	10.3456	10.3583	10.3544	8.35419	8.92075	8.8684	8.59222	8.5431	8.52443	0.0418189	0.0827558	0.475179	0.400246	0.0163794	0.0562481	0.37276	0.554612	0.0178032	0.0619327	0.41989	0.500374	0.0193388	0.0587251	0.421664	0.500272	0.021868	0.0700116
5031414D18Rik	NM_198642	6.4332	5.83569	6.59675	5.79554	6.43934	5.4577	6.13703	5.9093	6.16252	5.99335	6.09073	5.97915	5.26263	4.32968	4.77227	4.1191	4.80329	4.24285	7.19639	5.75612	7.22035	5.80845	7.49515	5.52438	6.7526	6.33565	6.75153	6.27187	6.58909	6.11591	0.0124522	0.0267923	0.283459	0.677296	0.0155524	0.0167351	0.138692	0.829021	0.0127156	0.0191344	0.289146	0.679004	0.0170315	0.0149414	0.148579	0.819448	0.0122432	0.0197843
5031439G07Rik	NM_001033273	8.91858	8.7092	9.21392	9.0179	9.0224	9.09724	7.50519	7.71794	7.69537	7.50609	7.7072	7.49697	5.96019	5.76749	6.1831	6.10424	5.85313	6.08015	9.60406	8.62289	9.25609	9.35272	9.72641	9.43704	8.50718	8.95896	9.23555	9.26198	9.22469	9.04667	0.00831659	0.0112419	0.389147	0.591295	0.00875971	0.00728938	0.162656	0.821295	0.00725423	0.0100309	0.233754	0.748961	0.00581899	0.00708263	0.207542	0.779557	0.00675661	0.00737197
5330417C22Rik	NM_001033304	4.50124	4.70247	4.63256	4.7396	4.47444	4.65364	4.78043	5.01367	5.04476	4.86972	5.00849	5.06623	3.17515	3.331	3.28061	3.28027	3.37303	3.10379	4.10155	4.36457	4.43236	4.15597	4.15329	4.19176	4.10889	4.31903	4.37687	4.56614	4.14813	4.08548	0.0318391	0.0412774	0.217243	0.70964	0.0304562	0.0305131	0.192594	0.746436	0.0315949	0.0366893	0.22574	0.705976	0.0248417	0.0265494	0.150206	0.798403	0.0358917	0.0455677
5430419D17Rik	NM_175166	4.53142	4.49668	4.61886	4.68689	4.41921	4.46975	4.99731	5.18702	5.36515	5.36585	5.3769	5.32088	3.46096	3.47668	3.71332	3.57855	3.86016	3.73199	4.57826	4.57221	4.59105	4.6863	4.67143	4.65092	4.53046	4.38539	4.61736	4.64186	4.51344	4.43827	0.0276128	0.0375498	0.225583	0.709254	0.0320356	0.0314856	0.207453	0.729026	0.0335757	0.0421463	0.214459	0.709819	0.0311155	0.0289929	0.192654	0.747237	0.0349785	0.0482173
5430421N21Rik	NM_001201323	6.25043	6.37757	6.895	6.66723	6.13995	6.75925	7.08928	7.39253	7.16556	7.04809	7.40168	7.12114	5.25995	5.56629	5.02365	5.38599	5.90052	5.46631	6.13056	6.45467	6.41655	6.38904	6.46144	6.44649	6.36171	6.60539	6.74442	6.56345	6.69383	6.22713	0.0342828	0.0380521	0.192671	0.734994	0.0332558	0.0301619	0.17215	0.764432	0.0286486	0.0256042	0.186197	0.75955	0.0272887	0.0277323	0.171378	0.773601	0.0335342	0.0467284
5430435G22Rik	NM_145509	8.63724	7.87352	8.28169	7.44166	8.85481	7.93358	7.49405	7.37696	7.33014	6.89769	7.59594	7.40255	6.91975	6.00152	5.90608	5.58858	6.45621	6.29951	8.84987	7.82895	7.63389	7.71488	8.40964	8.42092	8.65499	8.04492	8.33113	7.79545	8.8095	8.17696	0.00901023	0.0238692	0.251896	0.715224	0.0126858	0.0157259	0.172086	0.799503	0.011494	0.0168956	0.154972	0.816638	0.010675	0.0138558	0.186523	0.788946	0.0095861	0.0171606
5730409E04Rik	NM_001145950|NM_001013755	5.97958	6.06734	6.09328	6.28541	6.1016	5.95838	6.16509	6.38307	6.50194	6.43871	6.31853	6.38688	4.44735	4.43666	4.68669	4.17333	4.88037	4.54181	6.74076	6.65986	6.70214	6.67249	6.66471	6.46596	6.21743	5.819	6.23415	6.12728	6.27814	6.04117	0.0180864	0.0216894	0.294436	0.665789	0.0245829	0.0205141	0.29534	0.659563	0.022647	0.0253835	0.284198	0.667771	0.0220774	0.0147688	0.257447	0.705707	0.0196615	0.0286203
5730455P16Rik	NM_027472	6.75805	6.29983	6.75551	5.77285	6.6223	6.23303	6.19689	6.02292	5.93688	5.74518	6.01692	5.89688	5.95065	4.78048	4.46681	4.71467	4.20113	4.26392	7.58178	7.23327	7.43311	6.72996	7.44479	6.93777	7.12239	6.86337	6.72416	6.07336	6.59078	6.43804	0.0099723	0.033163	0.284467	0.672397	0.0103806	0.014111	0.238199	0.737309	0.0105815	0.015066	0.326063	0.64829	0.0138893	0.0218679	0.272579	0.691664	0.0118553	0.0132828
5730507C01Rik	NM_001201330|NM_001033157	5.87426	5.61584	5.67761	5.97582	5.75478	5.70417	6.12533	6.34281	6.43411	6.46972	6.27234	6.47528	3.45444	3.55006	3.28894	3.41626	3.68705	3.47147	5.73443	5.79177	6.00479	5.72484	6.21341	6.09172	5.84403	5.57084	5.85732	5.72098	5.82964	5.9125	0.0255355	0.0158166	0.212725	0.745923	0.0317843	0.0147522	0.215129	0.738334	0.0299772	0.0133655	0.243164	0.713493	0.0323505	0.0125327	0.191433	0.763684	0.0261352	0.0171776
5730508B09Rik	NM_027482	6.69861	6.61137	6.56972	6.61808	6.88093	6.89589	8.26416	7.30846	7.6199	7.54303	7.5194	7.4812	5.78258	5.78299	5.52117	5.69325	5.9105	5.68425	8.3371	7.82036	7.78475	7.87667	8.01608	8.09364	6.12799	6.66022	6.70554	6.48073	6.58836	6.53536	0.0470112	0.0332016	0.54014	0.379647	0.0240574	0.026877	0.340182	0.608883	0.0303014	0.027904	0.37105	0.570744	0.0299542	0.0267279	0.374335	0.568983	0.0275298	0.0356009
5730559C18Rik	NM_028872	5.61224	5.42223	5.61702	5.62615	5.45321	5.44683	6.05259	6.24829	6.33607	6.45964	6.18832	6.39411	4.67159	4.40493	4.73675	4.7934	5.14142	4.64343	5.67863	5.7719	5.70021	5.80799	5.69742	5.56014	5.47005	5.36775	5.65319	5.74743	5.4752	5.77073	0.0288601	0.043708	0.24326	0.684172	0.032712	0.029319	0.233167	0.704802	0.0318015	0.041399	0.223553	0.703247	0.0307336	0.0311437	0.194005	0.744118	0.0309245	0.0590395
5830403L16Rik	NM_178243	4.12808	3.96672	4.14673	4.02544	4.1375	4.11071	5.02891	4.90905	4.81331	4.77776	4.65172	4.89082	2.92029	2.79731	2.93671	3.10633	3.10796	2.91111	4.36675	4.24107	4.31306	4.28405	4.13501	4.11958	3.84857	3.90509	3.89078	3.74531	3.97808	3.97182	0.0408471	0.0373586	0.281953	0.639842	0.0360172	0.0268015	0.224799	0.712383	0.0350561	0.037656	0.270718	0.65657	0.0351561	0.0354973	0.247596	0.68175	0.0310139	0.0419591
5830411N06Rik	NM_001128146|NM_175533|NM_001128145	4.88871	4.79021	4.92153	4.72624	4.73932	4.81039	5.26189	5.25881	5.25183	5.38127	5.16636	5.17175	3.5183	3.54338	3.66665	3.88369	3.72311	3.45443	5.22552	5.62837	5.40985	5.55391	5.44541	5.10118	4.52862	4.47618	4.35238	4.66214	4.51496	4.54002	0.0292537	0.0344584	0.311585	0.624703	0.0264203	0.0258755	0.338494	0.609211	0.0298212	0.0392033	0.363444	0.567532	0.0267292	0.030445	0.298759	0.644067	0.0261056	0.0378666
5830415F09Rik	NM_029086	5.55749	5.44146	5.34352	5.61231	5.35657	5.49633	5.7622	5.84592	6.07703	6.07623	5.7049	5.79374	4.17546	4.5318	4.35697	4.41151	4.47976	4.3741	5.85695	6.30547	5.81408	5.65026	5.79226	5.68568	5.48124	5.32973	5.41318	5.65098	5.58881	5.71165	0.0231504	0.0304011	0.270039	0.67641	0.0229014	0.0296221	0.312295	0.635182	0.0296668	0.0355196	0.270059	0.664754	0.0256832	0.0260534	0.189577	0.758686	0.0212551	0.0358628
5830418K08Rik	NM_176976	7.8708	7.95058	7.79765	7.77113	7.89157	7.87201	7.66255	7.61451	7.62687	7.67812	7.52755	7.6021	5.91803	5.88142	6.07403	6.08305	5.29144	6.23564	8.92412	9.06556	8.85872	8.98085	8.78349	9.07049	7.58051	7.99092	7.49562	7.58405	7.43089	7.61125	0.0161542	0.019016	0.423057	0.541773	0.0124113	0.0120074	0.336504	0.639078	0.016553	0.0222541	0.424664	0.536529	0.0157008	0.0167149	0.384102	0.583482	0.0163603	0.0136975
6030419C18Rik	NM_176921	5.35544	5.50903	5.2979	5.24012	5.25777	5.21381	5.58178	5.69065	5.73423	5.86472	5.66714	5.91494	3.52807	3.28749	3.8028	3.3982	3.81401	3.45432	5.12462	5.07278	5.13834	5.03735	5.41681	5.07278	4.61787	4.1347	4.74354	4.55364	4.28569	4.69369	0.0355793	0.0338029	0.283088	0.64753	0.0463803	0.0282005	0.29971	0.625709	0.0368649	0.0381224	0.266426	0.658586	0.0431838	0.0251285	0.241335	0.690353	0.0401591	0.0438452
6030458C11Rik	NM_029998|NM_001166360	7.37183	6.97507	7.49116	7.03485	7.45985	7.04941	7.17802	6.87455	7.3363	6.96466	6.97116	6.95965	6.41313	5.49838	5.79537	5.57943	5.90627	5.53191	8.22927	7.75832	8.68441	8.19291	8.71552	8.26884	6.80172	6.9788	6.91533	6.61741	6.84872	6.79215	0.0187592	0.0435457	0.424637	0.513058	0.0158288	0.019612	0.289636	0.674923	0.0176432	0.0239164	0.490619	0.467821	0.0176536	0.0217362	0.410148	0.550462	0.0138708	0.0261529
6030468B19Rik	NM_029964	4.37085	4.42659	4.42204	4.29003	3.94302	4.01861	4.90066	5.37848	5.21576	5.33089	5.29946	5.09675	3.39504	3.52984	3.27212	3.82282	3.95935	3.48525	4.72012	4.57083	4.7004	4.75982	4.64854	4.40565	4.16846	4.12034	4.29639	4.14064	3.92472	4.12205	0.0299421	0.0415939	0.288588	0.639876	0.0414208	0.0369887	0.23467	0.68692	0.0351647	0.0360578	0.268728	0.66005	0.0381842	0.0431772	0.254882	0.663757	0.0430956	0.0671438
6330403A02Rik	NM_001081227	4.66316	4.70268	4.76146	4.70736	4.60235	4.65037	5.49422	5.99811	5.74653	6.00333	5.64007	6.1279	3.52231	3.84079	3.53034	3.6586	3.8834	3.60782	4.70139	4.92824	5.21306	4.84986	4.95795	5.04432	4.52258	4.4262	4.45074	4.55328	4.40883	4.63077	0.0378603	0.0380686	0.238707	0.685364	0.0505375	0.036437	0.238735	0.674291	0.0419196	0.0355848	0.316353	0.606142	0.0485213	0.0307216	0.216307	0.70445	0.0415002	0.0484423
6330403K07Rik	NM_134022	4.53631	4.33853	4.38835	4.68703	4.55572	4.53947	5.57802	5.49641	5.7425	5.67732	5.90863	5.77384	3.00369	3.5045	3.10387	3.08842	3.45536	3.49297	4.87682	5.1603	5.07298	5.12385	5.19722	4.98404	4.54114	4.65198	4.52557	4.4451	4.59184	4.81828	0.0389368	0.0257868	0.261591	0.673685	0.0314903	0.0254622	0.247379	0.695669	0.0420648	0.0266439	0.28888	0.642411	0.0397201	0.0212333	0.268389	0.670658	0.0441658	0.0318101
6330408A02Rik	NM_177312	5.7928	5.43624	5.97471	5.85364	5.60544	5.80185	5.68256	5.79188	6.01353	5.58151	5.72204	5.7296	3.82403	3.78969	3.78585	3.67964	4.35627	3.89901	6.63084	6.16792	6.56989	6.25511	6.04918	6.02002	5.76831	5.62623	5.88402	5.74389	5.58074	5.78929	0.016437	0.0178786	0.346438	0.619246	0.0199854	0.0160451	0.257205	0.706765	0.0198581	0.0167234	0.31898	0.644438	0.0161107	0.0138656	0.254833	0.715191	0.0206519	0.0316088
6330416G13Rik	NM_144905	6.34275	5.74994	6.27101	5.84915	6.14794	6.07661	5.74319	6.04354	6.04488	5.75558	5.95204	5.7605	3.85186	3.4079	3.89724	3.47518	4.01439	3.42019	6.7652	6.07652	6.84019	6.09567	6.79032	6.30002	6.37669	6.10063	6.36532	6.01505	6.37731	6.02449	0.0126076	0.0134051	0.279661	0.694326	0.0188924	0.00977751	0.191682	0.779648	0.0153431	0.0136582	0.290852	0.680147	0.0162081	0.0107302	0.203459	0.769603	0.0144447	0.0148731
6430531B16Rik	NM_001033465	4.61641	4.79679	4.29785	4.71095	4.80142	4.71079	5.6709	5.73259	5.61581	6.00344	5.64599	5.65099	3.82375	4.01948	3.80859	3.67251	3.92702	3.81088	5.43333	5.14644	5.34266	5.30874	5.16107	5.23515	4.41889	4.56767	4.63276	4.36949	4.92778	4.62227	0.0380719	0.041739	0.352722	0.567467	0.0380553	0.0373303	0.251381	0.673233	0.0343337	0.0386973	0.310342	0.616627	0.048669	0.0311113	0.29819	0.62203	0.0316637	0.037939
6430548M08Rik	NM_001163760|NM_001163761|NM_001163762|NM_172286	6.60886	6.27435	6.67796	6.41402	6.73939	6.63385	6.3321	6.27015	6.43033	6.49959	6.47851	6.50434	5.27565	5.07887	5.35957	5.27731	5.78721	5.09641	6.55907	6.1231	6.81991	6.37232	7.02196	6.36343	6.99458	6.70474	7.26743	6.96956	7.55997	7.35482	0.0139139	0.0263886	0.177878	0.78182	0.0153907	0.0216766	0.137834	0.825099	0.0124059	0.0232963	0.177522	0.786776	0.0150604	0.0207606	0.136738	0.827441	0.0105834	0.025853
6430550D23Rik	NM_001145351|NM_001145352	4.87614	4.79009	4.6952	4.9144	4.70676	4.97022	4.93154	4.94105	4.88295	4.94828	4.84853	5.06165	3.49939	3.46167	3.36446	3.38915	3.83436	3.32096	4.71008	4.80097	4.82022	4.86176	4.78764	4.62925	4.11001	4.00414	3.97456	4.18202	4.08491	4.14213	0.0313305	0.0457965	0.293527	0.629347	0.0313751	0.0361903	0.282347	0.650088	0.0314973	0.0433658	0.329407	0.59573	0.0287748	0.0314062	0.268741	0.671078	0.0291251	0.0568799
6820408C15Rik	NM_177656	4.27863	4.29211	4.36818	4.43209	4.3553	4.24696	5.19297	5.34745	5.52248	5.63004	5.50505	5.3406	3.393	3.41875	3.64051	3.54554	3.84324	3.60562	4.64768	4.91611	5.12525	4.69715	5.09673	4.94289	4.66763	4.68811	4.78732	4.74623	4.64196	4.87802	0.0291689	0.0330416	0.218332	0.719458	0.0291422	0.0246191	0.214311	0.731928	0.0315548	0.0337693	0.261718	0.672958	0.03515	0.0266547	0.182585	0.75561	0.03334	0.041562
7420426K07Rik	NM_001033983	4.7655	4.97086	4.89512	5.29891	4.74854	4.89512	5.76245	5.87385	6.07633	6.0581	6.14272	5.93358	3.96331	4.24032	4.13382	4.36258	4.38068	4.0285	4.96129	5.1872	4.92041	4.94928	4.93664	4.93353	4.74315	4.66323	4.7808	4.88801	4.90524	4.48732	0.0385859	0.0437341	0.241881	0.675799	0.0394679	0.0409116	0.243168	0.676453	0.0467497	0.0479747	0.22917	0.676105	0.0412903	0.0410006	0.189858	0.727852	0.0455508	0.0529729
8030423J24Rik	NM_029873	4.1886	4.07915	4.33472	4.35734	4.24139	4.02883	4.92454	5.21946	5.16127	5.34109	5.02744	5.23984	2.71569	2.6988	2.45827	2.83093	3.37528	2.87189	4.15041	4.37302	4.2722	4.39224	4.19054	4.30123	3.92051	4.14951	4.16191	4.18487	4.27891	4.27891	0.0385493	0.0328905	0.24622	0.68234	0.0385055	0.0215811	0.212366	0.727547	0.0395857	0.0239795	0.233477	0.702958	0.0408167	0.0230436	0.209687	0.726453	0.0338981	0.0425414
8030462N17Rik	NM_178670	7.06146	7.32135	7.09744	7.3431	7.29366	7.08686	6.78962	6.88163	6.48188	6.52815	6.68993	6.62181	5.84996	5.11139	5.01792	4.94169	4.93924	5.05638	7.56831	7.8633	7.3921	7.67082	7.49938	7.72078	7.19071	7.21774	7.0674	7.28651	7.06214	7.25829	0.0145616	0.0299454	0.272875	0.682618	0.0139667	0.0131687	0.273508	0.699356	0.0131185	0.0187574	0.269297	0.698827	0.0109812	0.0117604	0.240433	0.736826	0.0148668	0.0174258
8430408G22Rik	NM_145980|NM_001166580	4.42973	4.46416	4.41923	4.52368	4.39785	4.60643	4.98368	5.27983	5.08182	5.33979	5.15034	5.45855	3.05126	2.96993	3.17801	2.98819	3.25027	3.28703	4.35445	4.52308	4.44882	4.5304	4.4898	4.59808	4.3777	4.20758	4.46834	4.44187	4.42796	4.41687	0.0308454	0.0318757	0.217829	0.71945	0.0379043	0.0245858	0.22246	0.71505	0.0309588	0.0326335	0.218059	0.718349	0.0349939	0.0220514	0.198019	0.744936	0.0328044	0.0346688
8430410A17Rik	NM_173737	6.60631	6.74103	6.66085	6.53261	6.59694	6.44463	6.11759	5.78127	5.57893	5.60581	5.66657	5.72112	5.25969	4.96962	4.79101	4.58476	4.71123	4.57809	6.52632	6.44773	6.48745	6.49077	6.52987	6.28621	7.13803	7.27438	7.05894	6.98161	6.94801	6.97635	0.0111495	0.0242655	0.161675	0.80291	0.00767864	0.0140702	0.120858	0.857393	0.00814229	0.0186013	0.166949	0.806308	0.00807509	0.0127975	0.147881	0.831246	0.00915754	0.0186285
8430419L09Rik	NM_028982	6.11854	5.9819	6.13742	6.24431	6.17417	6.06669	6.27943	6.25693	6.30517	5.85612	6.25565	6.18538	4.06796	4.22203	4.18017	4.4359	3.89946	4.20787	5.95961	5.84979	6.15159	5.88921	5.88053	5.5601	6.64571	6.13491	6.4382	6.41251	6.33311	6.48446	0.017742	0.0151102	0.155265	0.811883	0.0218757	0.0171689	0.163593	0.797362	0.0197421	0.0178521	0.193868	0.768538	0.0141479	0.0170024	0.143556	0.825294	0.0209861	0.0161671
8430427H17Rik	NM_001134300|NM_001001986	6.12844	6.0691	6.01571	6.10927	6.27963	6.33934	6.12243	6.52972	6.45715	6.29752	6.4144	6.32103	4.01849	3.7843	4.098	3.89373	4.08718	3.95286	6.00671	6.38055	6.48269	6.15872	6.59402	6.40012	5.92899	5.87652	6.30564	6.27159	6.43947	6.43521	0.023232	0.0213169	0.234205	0.721246	0.0280545	0.0134553	0.250878	0.707612	0.0222977	0.0171423	0.247909	0.712651	0.0201715	0.0122594	0.181686	0.785883	0.0198887	0.0156326
9030612E09Rik	NM_172419	4.13383	4.56273	4.58883	4.95805	4.59738	4.45305	5.73315	5.7004	5.75874	5.69747	5.68134	5.7004	3.63459	3.99909	3.62553	3.80005	3.95689	3.65045	5.05502	5.28024	5.32411	5.09316	5.2593	4.94119	4.43893	3.89784	4.3349	4.665	4.15778	4.31019	0.0430606	0.0396587	0.29396	0.62332	0.0481437	0.0476144	0.3568	0.547442	0.0430803	0.0387351	0.348167	0.570018	0.0359992	0.0310785	0.234826	0.698097	0.0440643	0.052597
9030617O03Rik	NM_145448	8.15509	8.07388	8.47907	8.22918	8.57639	8.51405	6.93962	6.78427	7.12993	6.78309	6.94966	7.02553	5.51505	5.40876	6.16243	5.94447	6.22612	6.0225	7.76691	7.51132	8.06448	7.71986	8.17181	7.76865	8.37121	8.18184	8.69247	8.50889	8.71558	8.66469	0.00850269	0.012494	0.164794	0.814209	0.00811963	0.0100649	0.13328	0.848535	0.00776686	0.015667	0.16215	0.814416	0.00653661	0.0117557	0.124084	0.857624	0.00668433	0.0159674
9030624G23Rik	NM_001256489	5.21349	5.15815	5.33545	5.45422	5.0927	5.26734	5.80595	5.95357	5.93994	5.95357	6.02061	5.9685	3.98971	4.06759	4.30383	3.95723	4.45619	3.7499	5.52704	5.66604	5.48237	5.45426	5.57149	5.26486	5.53417	5.48579	5.50234	5.5485	5.4347	5.36015	0.0246746	0.0276371	0.222144	0.725545	0.0258552	0.0224986	0.210067	0.74158	0.027446	0.0348295	0.218314	0.71941	0.0257879	0.0207875	0.180914	0.77251	0.029424	0.039242
9030624J02Rik	NM_027815	8.23092	8.28875	8.26315	8.30961	8.42153	8.11553	7.5631	7.64827	7.48164	7.2588	7.46711	7.49613	5.95829	6.11337	6.23269	6.15676	5.70844	6.24527	7.65678	7.64945	7.82054	7.70058	7.65291	7.64313	8.69294	8.55894	8.35519	8.35661	8.46915	8.48824	0.0109123	0.0141517	0.127193	0.847743	0.0115467	0.0128161	0.114598	0.861039	0.0122674	0.0203595	0.169479	0.797894	0.00991407	0.0148542	0.133539	0.841692	0.0116699	0.0136032
9130008F23Rik	NM_027834	4.83817	4.55485	5.03368	4.85178	4.92913	4.62479	6.37916	5.38062	5.62339	5.21562	5.81281	5.18922	5.58576	4.32011	4.46656	4.41659	5.11034	4.3741	6.19376	5.36759	6.31961	5.50579	5.72326	5.54368	4.4656	4.10147	4.63425	4.51029	4.55134	4.1937	0.0448335	0.102036	0.430663	0.422468	0.0348265	0.0537045	0.342258	0.569211	0.0260748	0.0461279	0.461475	0.466323	0.025444	0.0470326	0.308532	0.618991	0.0350909	0.0850584
9130011E15Rik	NM_198296	6.84129	6.89935	6.93342	6.82413	7.0062	6.90583	6.88046	7.08488	7.46502	7.08236	7.48326	7.17247	4.99789	4.88257	5.10363	5.21045	5.1687	5.27721	6.36109	6.32191	6.50945	6.32856	6.31175	6.39074	7.24677	6.97659	7.0114	7.10488	7.0367	7.04045	0.0180337	0.0192912	0.13743	0.825245	0.0225527	0.0157609	0.131791	0.829895	0.0300099	0.0230357	0.169026	0.777928	0.0208115	0.0182872	0.122392	0.838509	0.0305886	0.0242546
9130019O22Rik	NM_030226	6.16715	6.53961	6.33739	6.427	6.2049	5.94698	5.547	6.03885	6.0079	6.0216	6.04002	6.2112	5.29894	4.85159	4.73431	4.2036	4.7558	4.62602	6.77243	6.77789	6.39365	6.64144	6.21581	6.61447	5.90334	6.06604	6.35674	6.12747	6.18309	6.32635	0.0132788	0.0441031	0.339151	0.603467	0.0168392	0.0237829	0.278715	0.680663	0.0160995	0.0262671	0.229765	0.727869	0.0167118	0.0152439	0.254669	0.713375	0.0184641	0.0299037
9130023H24Rik	NM_177001	6.56028	6.66163	6.53558	6.50374	6.68657	6.42239	6.91828	6.90626	7.02719	6.93178	6.90038	6.97229	6.73083	6.27418	5.86787	5.67925	5.99889	6.09511	7.36973	7.26723	7.21414	7.20358	7.35384	7.20886	6.54635	6.29959	6.48723	6.42175	6.52677	6.21385	0.0213525	0.0739618	0.31893	0.585756	0.0238889	0.0495751	0.304244	0.622292	0.0252418	0.0445775	0.313864	0.616317	0.0237098	0.0320054	0.283866	0.660418	0.0219929	0.0464398
9130401M01Rik	NM_029418	8.41477	8.25552	8.32218	8.34645	8.04226	8.24224	8.6608	8.25566	7.88703	8.04693	8.05428	7.92857	5.95798	6.15136	6.00122	6.20329	5.74619	5.92884	9.0328	8.93048	8.9612	9.17877	9.05638	9.07968	8.23979	8.77322	8.38339	8.16729	8.1434	8.02816	0.0236647	0.014337	0.334527	0.627471	0.0134475	0.0100585	0.212887	0.763607	0.0133077	0.0142038	0.30606	0.666428	0.0149823	0.0134255	0.325584	0.646008	0.0162769	0.0129645
9130409I23Rik	NM_001033819	4.07545	4.03628	4.16595	4.21827	4.29779	3.97728	3.60058	3.70183	3.6069	3.57023	3.69969	3.7328	3.13959	3.18273	2.78276	3.00132	3.00952	2.93216	4.12832	4.16755	4.20556	4.16837	4.14763	4.10343	4.08705	3.80345	3.87616	4.02158	4	3.86367	0.0144198	0.0413213	0.227076	0.717183	0.0168066	0.0377187	0.230165	0.71531	0.0159864	0.0356161	0.26443	0.683967	0.013809	0.0299396	0.207293	0.748958	0.0161134	0.0393924
9430015G10Rik	NM_177205|NM_145557	7.99909	7.68319	8.04967	7.89871	8.15456	7.79266	7.79914	7.64126	7.79964	7.579	7.66673	7.46367	6.98988	6.55883	6.70334	6.51139	6.71845	6.51033	8.80007	8.57653	9.24302	8.8019	9.16432	8.73371	6.90023	7.28473	7.55491	7.18148	7.24861	7.12495	0.0226502	0.0509855	0.49514	0.431225	0.019061	0.0289498	0.361455	0.590534	0.0159969	0.0295123	0.475207	0.479284	0.0179227	0.0275022	0.414859	0.539716	0.0165409	0.0338131
9430016H08Rik	NM_001081181	7.96249	8.16625	7.29585	7.5306	7.67868	7.79303	8.90385	7.92111	7.8844	8.35168	8.13231	8.2432	6.50967	7.15217	6.38579	6.51379	6.24105	6.61609	8.45645	8.72712	8.0193	8.11917	8.01857	8.1378	8.27981	8.2956	7.62141	7.7997	7.76154	7.94795	0.0304924	0.0228801	0.244261	0.702366	0.013957	0.0263428	0.241987	0.717713	0.0227408	0.0317441	0.272747	0.672768	0.0267405	0.0240579	0.225707	0.723494	0.0252443	0.0268423
9430020K01Rik	NM_001081963	5.22326	5.34457	5.32482	5.50352	5.29121	5.33685	5.41851	5.43594	5.24667	5.71222	5.36244	5.41468	3.36954	3.52051	3.56827	3.71907	3.75239	3.52779	4.67502	4.93327	5.07147	5.15075	4.94984	4.79249	4.52512	4.39156	4.87093	4.78898	4.76261	4.9412	0.0362466	0.0345502	0.236482	0.692721	0.0356071	0.0303585	0.249221	0.684813	0.025467	0.0313845	0.246367	0.696781	0.0339619	0.0274373	0.228213	0.710388	0.0294792	0.0380914
9430023L20Rik	NM_026566	7.35846	7.50355	7.47508	7.45957	7.15918	7.40723	6.45079	6.46045	6.36944	6.34415	6.33028	6.16392	4.53981	4.53824	4.76614	4.59858	4.5868	4.69699	6.83099	6.28354	6.46644	6.4974	6.37918	6.34504	8.05648	7.80926	7.83512	7.84731	7.70432	7.75173	0.00804464	0.0084378	0.114368	0.86915	0.00895634	0.00760035	0.0785672	0.904876	0.0089262	0.011588	0.104282	0.875204	0.00797273	0.00764687	0.0879235	0.896457	0.00947942	0.0111667
9430038I01Rik	NM_029886	5.74253	5.96229	5.82604	6.00307	6.18203	6.05867	7.49671	7.18622	7.05608	7.28365	7.13958	7.21219	4.16427	4.86361	4.53488	4.82926	4.61013	4.67464	7.48915	7.66718	7.52429	7.4735	7.46553	7.53317	5.30735	6.01277	5.65039	5.7189	5.765	5.69982	0.0498982	0.0195392	0.54219	0.388373	0.0302389	0.0194418	0.418518	0.531801	0.0331159	0.0227543	0.50041	0.44372	0.0380128	0.0223064	0.429978	0.509703	0.0344041	0.0235047
9430069I07Rik	NM_001256161	5.02403	4.84484	5.02039	5.16308	4.79087	4.69051	5.32615	5.3546	5.21001	5.47301	5.4745	5.44158	3.39699	3.3807	3.78191	3.74382	4.14843	3.36721	4.73012	5.19151	4.90752	5.16497	5.08899	4.91893	4.54383	4.34208	4.80016	4.55842	4.45969	4.17962	0.0334415	0.0346367	0.241661	0.69026	0.0329626	0.0269876	0.291939	0.648111	0.0262856	0.0385303	0.232811	0.702373	0.032234	0.0312695	0.258197	0.6783	0.0350833	0.0551948
9530053A07Rik	NM_001164655	4.65879	4.57345	4.72414	4.66897	4.43495	4.5759	5.07449	5.39201	5.4347	5.45718	5.44247	5.34518	2.93173	2.816	2.85584	3.02811	3.02677	2.82392	4.8543	5.03023	4.95586	4.95586	4.61233	4.92819	4.03216	4.27623	4.18971	4.33962	3.95187	4.20973	0.0350792	0.031333	0.328937	0.604651	0.0362839	0.0195705	0.28001	0.664135	0.0408566	0.0269733	0.320228	0.611942	0.0371965	0.0222139	0.260588	0.680001	0.0487415	0.0360318
9530068E07Rik	NM_153117	9.58251	9.65066	9.60628	9.55901	9.623	9.89521	8.70139	9.1366	9.14581	9.30169	8.95948	9.01425	7.59004	7.97953	7.85427	7.83823	7.91841	7.79878	10.0793	9.66692	9.4552	9.37743	9.69055	9.44161	9.78179	9.94579	9.85107	9.99868	9.94327	9.9569	0.0094088	0.0171779	0.267102	0.706311	0.0115916	0.0167177	0.166017	0.805674	0.0135085	0.0217671	0.182846	0.781878	0.0130002	0.0151617	0.135867	0.835971	0.0109583	0.0210058
9630033F20Rik	NM_177003	7.89705	7.84889	7.87846	7.90638	7.89298	7.98895	7.53417	7.40449	7.75634	7.59179	7.48226	7.34338	6.27345	6.15597	6.12954	5.96667	6.46914	6.26376	7.60721	7.49966	7.56558	7.42209	7.68079	7.28294	8.10215	8.15852	8.13866	8.30787	8.13531	8.16018	0.0149783	0.0246567	0.172106	0.788259	0.0125244	0.0169535	0.13267	0.837852	0.017206	0.021976	0.164664	0.796154	0.0131545	0.0137154	0.115972	0.857158	0.0140229	0.0274058
9830001H06Rik	NM_001164663	5.96833	5.94931	5.78173	5.80826	5.93614	5.86899	5.86767	5.72385	5.99099	6.11253	5.7426	5.87853	3.47348	3.83554	4.187	4.02045	4.51652	3.94436	5.67383	5.75982	5.88526	5.75401	5.9639	5.55575	5.92066	5.79421	5.96877	5.79421	5.96505	5.75196	0.0207778	0.0155906	0.198423	0.765209	0.0186272	0.0161829	0.189382	0.775807	0.0211693	0.0239131	0.214893	0.740025	0.024212	0.0182641	0.187272	0.770252	0.0175938	0.0296659
9930012K11Rik	NM_001112735|NM_001004155	5.36663	4.57453	5.25781	4.54324	5.33074	4.5401	5.43135	5.46106	5.26437	5.42338	5.37622	5.13622	4.3693	3.94369	4.11254	3.75537	4.12905	3.47771	5.30765	4.94787	5.51457	4.95806	5.66237	4.73984	4.82615	4.40172	4.67746	4.65474	4.9979	4.43166	0.0275849	0.0521131	0.276553	0.643749	0.0355797	0.0399736	0.247218	0.677228	0.0253797	0.0450543	0.329722	0.599844	0.03079	0.0311626	0.221157	0.71689	0.0230987	0.038383
9930013L23Rik	NM_030728	3.98843	4.16995	4.04273	4.18504	4.21726	4.08065	3.76661	4.00147	4.04155	4.2646	4.13771	4.23256	2.83835	2.82054	2.94742	2.75518	3.28337	2.8432	3.96139	4.27889	4.0985	4.0152	3.93919	3.73825	3.98069	3.82417	3.87726	3.92485	4.14153	3.82394	0.01762	0.0365224	0.220286	0.725572	0.0201949	0.0286478	0.242728	0.708429	0.0217914	0.0402628	0.247614	0.690332	0.0239144	0.0270161	0.199503	0.749567	0.0207062	0.0451757
9930021J03Rik	NM_172836	6.88785	6.74931	6.92382	6.79428	6.88045	6.90317	6.7214	6.90884	6.92538	6.75945	6.737	6.62322	4.49894	4.35826	4.47502	4.47427	4.47506	4.55594	7.74574	7.60361	7.75927	7.74648	7.80523	7.75623	6.35399	6.70815	6.57529	6.2982	6.37232	6.36324	0.0193867	0.0163856	0.430732	0.533496	0.019188	0.0105335	0.307995	0.662283	0.0203903	0.0147156	0.397004	0.56789	0.019949	0.0131631	0.392114	0.574774	0.0191215	0.0157252
9930104L06Rik	NM_177573	5.87286	5.71556	6.03889	5.78831	5.89307	5.83199	6.33554	6.24211	6.28088	6.44316	6.3764	6.301	4.86097	3.94247	3.98331	4.04544	4.08075	4.48307	6.84498	6.77603	6.89072	7.06633	7.11951	7.04649	5.7707	5.80311	5.41719	5.45596	5.27828	5.07879	0.0238281	0.0338207	0.3705	0.571852	0.0220892	0.0144299	0.317155	0.646326	0.0263291	0.0211244	0.438895	0.513652	0.0271043	0.0165423	0.413994	0.542359	0.0272709	0.0219092
9930111J21Rik2	NM_173434|NM_173434	6.4936	6.09505	6.73277	5.96021	6.92651	5.54062	6.56932	5.46023	6.21599	5.20892	6.22171	5.76968	4.71801	4.50452	4.69256	3.63718	4.27637	3.82733	7.64273	6.70061	7.83998	5.92444	7.38519	6.51696	6.92217	6.16312	6.38825	4.99934	7.05241	5.57258	0.0142013	0.0155243	0.326439	0.643836	0.0110308	0.0182917	0.258443	0.712235	0.0131506	0.018044	0.442751	0.526055	0.0189864	0.0205422	0.309174	0.651298	0.011157	0.0114269
a	NM_015770	4.895	5.06952	4.96592	5.52481	4.77716	5.16884	5.85415	5.897	5.80123	6.06358	6.16966	6.12697	4.0445	4.09614	4.08401	4.32873	4.34157	4.26856	5.48619	5.62071	5.43973	5.56367	5.36522	5.42794	4.92913	4.93309	4.96984	5.15682	5.07204	5.02944	0.0341458	0.0384206	0.289012	0.638421	0.0328439	0.0303169	0.268935	0.667904	0.032624	0.0391372	0.277371	0.650868	0.0331826	0.0320638	0.232695	0.702058	0.0400737	0.0445181
A130010J15Rik	NM_181048|NM_001160360|NM_001160359	6.26192	6.39894	6.36293	5.95094	6.41653	6.14318	6.76486	6.14298	5.98442	6.01769	6.22071	6.16454	6.68414	6.70577	5.65729	5.94975	6.19761	6.06925	7.53314	7.23144	7.34208	7.1898	7.20061	7.29242	5.74426	6.20673	6.08216	5.72446	5.6259	5.95549	0.0244903	0.0913435	0.455629	0.428538	0.0146419	0.0695603	0.308761	0.607037	0.0142603	0.0448369	0.399179	0.541724	0.017011	0.0521943	0.380133	0.550661	0.0200275	0.0777421
A230046K03Rik	NM_001033375	8.63359	8.60517	8.74036	8.41807	8.64788	8.52224	8.27974	7.92664	7.50698	7.48625	7.76626	7.49637	5.75377	5.63776	5.80235	5.9721	5.16016	5.83099	8.81056	8.89812	8.58405	8.71354	8.60492	8.79563	8.89067	8.5229	8.36553	8.20588	8.33109	8.29747	0.0139503	0.0095538	0.220151	0.756345	0.0123348	0.00811819	0.239852	0.739695	0.0111577	0.0135026	0.257129	0.718211	0.0110297	0.0124195	0.256081	0.72047	0.0135695	0.00879095
A230050P20Rik	NM_175687	8.87148	8.33551	8.80253	8.53399	8.64632	8.55512	7.70097	8.18958	8.0803	7.92517	7.99485	8.16049	8.51182	7.42919	7.68239	7.45803	7.61123	7.59078	8.90497	9.00182	9.43442	9.15581	9.4406	9.04107	8.48995	8.70986	8.86085	8.85049	8.6888	8.51839	0.0105907	0.0732825	0.266507	0.64962	0.0129529	0.024593	0.225549	0.736905	0.0107644	0.032225	0.300583	0.656428	0.00981073	0.0228256	0.22831	0.739053	0.010964	0.0331493
A2m	NM_175628	4.5712	4.41214	4.62324	4.6537	4.67188	4.22245	5.12927	5.25484	5.0993	5.17446	4.8841	5.11569	3.00363	3.10333	3.15665	2.89004	3.45718	2.94476	4.49738	4.56529	4.5098	4.51553	4.51819	4.41666	4.32352	4.33407	4.6051	4.55602	4.41276	4.38822	0.034175	0.0308896	0.240898	0.694037	0.0346914	0.0251129	0.21331	0.726886	0.0289951	0.0297518	0.21048	0.730773	0.0296044	0.0195445	0.185937	0.764915	0.0273605	0.0401389
A330070K13Rik	NM_198665	4.34936	4.33694	4.45304	4.52534	4.38198	4.38198	4.71294	4.80706	4.67615	4.56648	4.76423	4.45285	3.0856	2.52142	3.01731	3.41687	3.14017	3.0453	4.31528	4.82532	4.64811	4.46074	4.70475	4.13126	4.55971	4.0015	4.44965	4.62598	4.35236	4.42853	0.0235342	0.0300475	0.195137	0.751281	0.0290719	0.0191766	0.291968	0.659783	0.0230925	0.0288466	0.247387	0.700674	0.0188671	0.0273517	0.173876	0.779905	0.0253517	0.0324415
A430005L14Rik	NM_175287|NM_001163019	7.18093	7.04527	6.97893	6.99326	6.71977	6.93185	8.25198	7.49875	7.64503	7.47963	7.61102	7.34449	5.20715	5.20358	5.55904	5.30332	5.42553	5.06274	8.5033	7.50249	7.57433	7.52305	7.75991	7.52272	6.90764	7.40497	7.31209	7.37762	6.97913	7.03595	0.0351361	0.016794	0.456829	0.491241	0.0205053	0.0134368	0.203873	0.762185	0.024683	0.0229319	0.25672	0.695665	0.0204541	0.0145543	0.209034	0.755957	0.0271098	0.023508
A430033K04Rik	NM_183025	6.30464	6.24568	6.17943	6.01557	6.17642	6.25887	6.37177	6.39466	6.64814	6.57185	6.31042	6.52301	5.27545	5.31491	5.17025	4.95382	5.25904	5.0355	7.07321	7.32135	6.91236	6.93861	6.97733	7.20688	5.98669	5.98264	5.83489	5.69647	5.8993	6.11841	0.0209246	0.0386027	0.371667	0.568805	0.0195372	0.0297282	0.368288	0.582447	0.0279817	0.0396252	0.367079	0.565315	0.0274291	0.0287397	0.350738	0.593093	0.0213025	0.0405433
A430078G23Rik	NM_001033378	5.52768	5.69816	5.97395	5.64202	5.30126	5.35136	5.68904	5.83709	6.01738	5.87494	5.67034	5.69846	3.71077	3.63574	4.14322	3.99829	4.2311	3.99136	5.70644	5.78087	5.89502	5.747	5.72126	5.41267	5.47903	5.4904	5.71435	5.59906	5.37876	5.49797	0.0228584	0.0228831	0.252714	0.701545	0.023568	0.0164815	0.224784	0.735167	0.0244587	0.0263172	0.24544	0.703785	0.0228763	0.0200357	0.207605	0.749483	0.0233787	0.0340058
A430105I19Rik	NM_001001982	6.02393	5.88937	6.13756	6.02165	6.19826	5.9612	6.63975	6.67344	6.62776	6.76495	6.60555	6.72354	4.66266	4.6288	4.38789	4.72822	4.93394	4.32975	5.78013	5.79568	5.97686	5.85385	5.86523	5.59805	5.42524	5.21958	5.7164	5.58463	5.40112	5.42406	0.042883	0.0429645	0.258143	0.65601	0.046176	0.0359967	0.2492	0.668627	0.0361447	0.030183	0.251448	0.682225	0.0407161	0.0319148	0.214714	0.712655	0.0413537	0.0512031
A4galt	NM_001170954|NM_001004150	4.16602	4.39617	4.08147	4.20613	4.07359	4.64453	4.68506	4.57955	4.96538	4.85463	4.55911	4.93703	2.98881	2.55858	2.95071	2.86932	3.09179	2.81072	4.1551	4.34114	4.24187	4.4185	4.25765	4.3234	3.67571	3.86775	4.02785	4.26556	3.73012	3.9549	0.0364728	0.044395	0.275919	0.643213	0.0290551	0.0230248	0.244241	0.703679	0.0368639	0.035984	0.243865	0.683288	0.0281602	0.022874	0.206402	0.742563	0.0319758	0.045614
A4gnt	NM_001077424	4.2571	4.38488	4.37442	4.52973	4.32969	4.31136	4.87492	4.90719	4.99434	5.0476	5.04494	5.04838	3.08109	3.23824	3.1771	2.95829	3.52509	3.09765	4.53671	4.57996	4.54847	4.49992	4.41745	4.57285	3.55801	3.55206	3.58215	3.49402	3.57176	3.36672	0.039956	0.0454541	0.345236	0.569354	0.039337	0.039787	0.310929	0.609947	0.0425945	0.0476757	0.341569	0.568161	0.0453455	0.0342715	0.307632	0.612751	0.0449789	0.0618689
A530016L24Rik	NM_177039	5.54797	5.56976	5.39243	5.78866	5.69988	5.38888	5.86726	6.24329	6.13635	6.27351	6.25289	6.10586	4.18378	4.61563	4.11631	4.48262	4.98694	4.22879	5.54391	5.57938	5.62119	5.82169	5.67605	5.83509	4.92017	4.71277	5.05761	5.26864	5.17521	5.12192	0.0340473	0.041811	0.297227	0.626915	0.0453912	0.0472438	0.284108	0.623257	0.0378461	0.0368057	0.289259	0.636089	0.0345468	0.0321102	0.250474	0.682869	0.0373372	0.0612406
A530032D15Rik	NM_213615	8.03635	7.86436	7.95688	7.91562	8.3979	7.83085	7.78887	8.46497	8.47771	8.67171	8.50326	8.98859	7.10787	6.61621	6.5331	6.63506	6.39464	6.81005	8.03589	8.07779	7.78186	7.94561	8.15605	7.8458	8.30093	8.39837	8.38422	8.31634	8.56349	8.5787	0.0149143	0.0366936	0.193335	0.755057	0.0211182	0.0188569	0.160129	0.799896	0.0237865	0.0243744	0.160401	0.791439	0.0257831	0.020211	0.154569	0.799437	0.0210461	0.0192487
A530054K11Rik	NM_183146	7.56172	7.38533	7.40884	7.10682	7.49015	7.1231	7.1645	6.64141	7.01287	6.7122	6.61472	6.52473	6.51338	5.46072	5.20417	5.1707	5.12717	5.17032	8.6942	8.72945	8.48022	8.33768	8.75343	8.35053	7.54875	7.29605	6.81295	6.45775	6.98169	6.43658	0.0122875	0.0308633	0.387519	0.56933	0.00934351	0.0132566	0.393949	0.583451	0.0158138	0.0178052	0.477635	0.488746	0.0151618	0.0167517	0.463912	0.504175	0.0103853	0.0146084
A630001G21Rik	NM_177055	8.15017	8.41061	8.25425	8.25618	8.26449	8.39604	8.37622	7.99497	8.37122	8.542	8.14828	8.18773	6.65761	6.80269	6.7837	6.79673	6.22807	7.00361	9.16917	9.47383	9.23218	9.62122	9.3987	9.74639	8.13571	8.68433	8.32987	8.57115	8.03632	8.46384	0.0195416	0.0234202	0.369835	0.587203	0.0106368	0.0149708	0.294008	0.680384	0.0176527	0.023169	0.350212	0.608966	0.0157758	0.0151342	0.330547	0.638543	0.0164261	0.0171191
A630007B06Rik	NM_170757	6.48643	6.50702	6.2159	6.43674	6.65284	6.26791	5.9579	5.73754	5.7993	6.0411	5.71896	5.55423	3.15507	3.31917	3.46357	3.26477	2.97961	3.44329	7.10711	7.22468	6.77029	7.00997	6.81287	7.18799	6.98649	7.07154	6.33168	6.22816	6.44382	6.58523	0.010182	0.00575546	0.246674	0.737389	0.0077279	0.00464948	0.214833	0.77279	0.0134162	0.0104831	0.287257	0.688844	0.0151429	0.00710878	0.293924	0.683824	0.0119647	0.00706745
A630033H20Rik	NM_175442|NM_001122596|NM_001122595	6.37375	6.95479	5.94317	5.87423	6.54585	5.94053	6.96726	6.2708	5.627	5.80452	6.04234	5.76627	8.19299	8.56631	6.4055	6.75282	6.32016	6.7455	8.0481	8.48967	7.12856	7.51926	7.45336	7.87177	6.26528	7.30732	5.91333	5.42425	5.6974	6.05276	0.0181314	0.167263	0.418929	0.395677	0.00692897	0.109404	0.319876	0.563791	0.0121968	0.0825249	0.377232	0.528046	0.0142385	0.0883644	0.463467	0.43393	0.0159286	0.0761724
A730008H23Rik	NM_172505	6.27293	6.27262	6.10971	5.17583	6.3532	6.01892	6.17529	6.28871	6.26045	6.43444	6.07601	6.1056	5.13173	4.36949	4.51536	2.9702	3.48855	3.47936	6.70019	6.78122	6.97506	7.11543	6.82453	6.85462	6.23778	6.35151	5.88656	5.50363	5.98752	5.55185	0.0179528	0.0343539	0.282156	0.665537	0.0174722	0.0148577	0.243768	0.723902	0.0210538	0.0247738	0.377395	0.576777	0.0263171	0.00766909	0.418412	0.547602	0.0187281	0.0122906
A830010M20Rik	NM_001168557|NM_001007574	5.56091	5.25829	5.43545	4.78531	5.05714	5.50352	5.54468	5.32791	5.41694	5.35253	5.44662	5.27975	3.01447	3.33935	3.62277	3.71621	3.74584	3.2029	6.13264	5.64452	5.94336	5.71203	5.84694	5.35123	5.45035	5.69757	5.40009	5.44963	5.61789	5.34298	0.0194724	0.0132965	0.319712	0.647519	0.0152877	0.01239	0.188808	0.783515	0.0188829	0.021476	0.297084	0.662557	0.0174868	0.0180915	0.222483	0.741938	0.0176665	0.0214364
A830080D01Rik	NM_001033472	7.05141	7.44252	7.3609	7.18505	7.28161	7.35597	6.28419	6.22692	6.33243	6.3595	6.17238	6.23514	5.40562	4.85714	4.74386	4.62148	4.20369	4.67967	8.76392	8.9233	8.48207	8.74571	8.63918	8.97347	6.60543	7.30714	6.5938	6.59452	6.33021	6.53431	0.00922277	0.0197865	0.561926	0.409065	0.00664935	0.00827521	0.427399	0.557676	0.0107147	0.0140527	0.519314	0.455918	0.0099511	0.00959443	0.515891	0.464564	0.00980431	0.00988022
A930018P22Rik	NM_026634	4.73323	4.68151	4.69722	4.71812	4.54928	4.72731	4.939	5.1649	5.51168	5.02529	4.92071	5.216	3.35557	3.21386	3.25575	2.88236	3.14308	2.83891	4.95444	4.79034	4.79514	4.7816	4.83292	4.90251	3.84877	3.97383	4.09761	3.99096	4.08058	4.04946	0.0332993	0.0438288	0.367643	0.555229	0.0372383	0.0309752	0.284841	0.646946	0.0458831	0.037891	0.304998	0.611227	0.0339322	0.0247099	0.284196	0.657162	0.0309994	0.035663
AA414768	NM_001272033	6.31064	5.9522	6.22615	5.70975	5.97202	5.68333	6.07523	5.74779	5.48864	5.87645	5.8681	6.01564	5.4707	4.98656	4.97645	4.32185	5.21671	4.65023	5.69956	5.71421	5.87706	5.72755	5.86802	5.98849	6.52247	6.18512	5.97922	5.64598	6.27192	6.11176	0.0165523	0.0429398	0.139352	0.801156	0.0150833	0.0286214	0.146135	0.810161	0.0147185	0.0407068	0.210444	0.73413	0.0222969	0.0244124	0.199429	0.753862	0.0162865	0.0409003
AA415398	NM_001004178	4.14665	4.34994	4.24296	4.1823	4.29187	4.18061	5.00008	5.01906	4.92532	5.1233	5.16423	4.95676	2.88881	2.89948	2.96802	2.99926	2.98182	2.86209	4.35202	4.4336	4.43437	4.55009	4.36892	4.60944	3.84892	3.74426	3.59402	3.72975	3.69063	3.79061	0.0402128	0.0367108	0.2803	0.642776	0.0404164	0.0299121	0.267105	0.662567	0.0418478	0.0425061	0.325257	0.59039	0.042551	0.0313947	0.283611	0.642443	0.0477418	0.0414872
AA792892	NM_178894	3.91161	5.07792	4.9142	4.67609	4.38626	5.1874	4.8299	4.67055	4.33538	4.69987	4.2588	4.56749	3.44884	4.73381	3.26446	3.46277	4.72538	3.94098	4.83276	5.26322	4.65853	4.79367	4.72969	4.52126	4.86974	5.1561	5.10814	4.7182	4.12311	4.37738	0.0200187	0.0303167	0.219099	0.730565	0.0133595	0.044893	0.199788	0.74196	0.0129541	0.0243227	0.177022	0.785701	0.0188249	0.0256848	0.199221	0.75627	0.0185518	0.101118
AA986860	NM_177604	4.42639	4.6315	4.74502	4.72528	4.51956	4.57059	5.3679	5.46379	5.64018	5.59273	5.52625	5.51088	3.85038	3.96531	4.19654	4.15941	4.10178	4.15013	4.83657	5.09471	5.22168	5.27932	5.10199	4.98963	4.09941	4.21469	4.22225	4.50306	4.2576	4.09599	0.0405327	0.0558434	0.306341	0.597283	0.0377291	0.0429474	0.289693	0.62963	0.0418258	0.0606528	0.341829	0.555692	0.034711	0.0413369	0.277005	0.646947	0.0394573	0.0579837
AA987161	NM_001163246	5.41057	5.35396	5.30616	4.74021	5.39406	5.01321	5.98412	5.02784	5.333	5.37054	5.19013	5.1246	5.5461	4.17939	3.51656	3.82498	3.82498	3.70276	6.73342	6.95646	6.46884	6.63595	6.51515	6.72505	5.67177	5.02381	4.85241	4.58648	4.75517	4.982	0.019661	0.0572445	0.361003	0.562091	0.0124853	0.0223016	0.471344	0.493869	0.0193928	0.0217183	0.465488	0.493401	0.0204179	0.0224955	0.486747	0.470339	0.0178072	0.0272665
Aaas	NM_153416	8.97291	8.8907	9.09056	9.04237	9.09094	9.17455	7.81196	7.64498	7.8024	7.58457	7.7387	7.70236	6.73324	6.81002	6.8274	7.00737	6.72385	6.92267	8.07872	8.41428	8.57383	8.46236	8.57425	8.46599	9.18254	9.00326	9.30193	9.31059	9.54393	9.44069	0.00927621	0.0173233	0.121904	0.851497	0.00823704	0.0148514	0.139226	0.837686	0.00819483	0.0164446	0.152795	0.822566	0.00655302	0.0141264	0.119412	0.859908	0.00682538	0.0133234
Aacs	NM_030210	7.11344	7.10036	7.02599	7.18215	7.01939	7.12226	6.43203	6.68468	6.71232	6.87344	6.51032	6.65445	5.10484	4.95189	5.44166	5.40366	5.31876	4.89256	6.47418	7.09228	6.77299	7.352	6.89226	7.17353	7.17934	7.05465	7.07157	7.03161	7.27528	7.20236	0.0136219	0.0214141	0.153204	0.81176	0.0150639	0.0145766	0.198152	0.772207	0.0167884	0.0274466	0.191258	0.764507	0.0165999	0.0192754	0.229368	0.734757	0.0129388	0.0223453
Aaed1	NM_025370	6.17227	5.99621	5.96355	6.24767	6.03656	5.92217	6.53944	6.61933	6.47583	6.55148	6.35354	6.58375	4.45378	4.81954	4.16373	4.37479	4.04249	4.46444	7.40985	7.39075	7.39931	7.33242	7.4036	7.59715	5.56383	6.15939	6.07305	5.91663	5.90822	5.91841	0.0250306	0.02326	0.499843	0.451867	0.0209691	0.0193702	0.354948	0.604712	0.0202577	0.0160903	0.41969	0.543962	0.0225753	0.0160594	0.384666	0.5767	0.0198082	0.0157447
Aagab	NM_025857	7.46481	7.09387	7.44354	7.22487	7.4334	7.01764	6.80108	6.7058	6.73704	6.60234	6.68625	6.54747	5.42712	5.12807	5.67276	5.32234	5.32607	5.35078	7.81667	6.8088	7.78437	7.06772	7.85464	7.20987	7.57365	7.46679	7.56766	7.45768	7.72944	7.6301	0.0117301	0.0178519	0.259042	0.711376	0.0125079	0.0134768	0.133216	0.840799	0.0112872	0.0212908	0.254806	0.712616	0.011392	0.0150879	0.155977	0.817543	0.00997556	0.0153274
Aak1	NM_177762|NM_001040106	6.92378	6.77307	6.95683	6.82565	6.98253	6.98796	6.37549	6.57457	6.69563	6.48979	6.56581	6.67779	4.71421	4.78179	5.11423	5.26073	4.91002	5.00044	6.87013	7.04227	7.26289	7.19245	7.17469	7.30181	6.83033	6.78689	6.96797	6.94332	7.22551	7.05273	0.0150842	0.018811	0.232149	0.733955	0.0162343	0.0150695	0.222634	0.746062	0.0162924	0.0214744	0.263689	0.698545	0.0137306	0.0188385	0.221602	0.745829	0.0133348	0.0166929
Aamdc	NM_001177945|NM_001177947|NM_001177946|NM_183251	4.38997	4.45368	4.58691	4.42082	4.30717	4.21238	5.5599	5.29117	5.25422	5.22502	5.27328	5.15108	2.99598	3.10517	3.27394	2.99345	3.16413	3.12417	5.41908	5.37687	5.28414	5.12734	4.98479	5.27567	4.11964	4.68878	4.45172	4.4872	4.23264	4.02681	0.0405581	0.0270549	0.401819	0.530568	0.0260706	0.0184266	0.274357	0.681146	0.0298457	0.0298362	0.332839	0.607479	0.0287867	0.0197138	0.266781	0.684719	0.0355687	0.032519
Aamp	NM_001190444|NM_146110	8.90782	8.92389	8.89879	8.91814	8.62904	8.85981	7.63282	7.7927	7.12951	7.33729	7.28426	7.22821	6.1546	6.29886	6.12946	6.40694	5.82307	6.26844	8.30446	8.16396	7.8423	8.13119	8.10725	7.95436	9.71057	9.56634	9.25388	9.27291	9.25652	9.29459	0.00589353	0.00834393	0.102542	0.88322	0.00664027	0.00758301	0.085175	0.900602	0.00569284	0.0112272	0.101917	0.881163	0.00582674	0.00983347	0.10018	0.88416	0.00620917	0.00889524
Aanat	NM_009591|NR_033223	4.85647	5.00928	4.9202	5.11192	4.79331	4.90092	4.50122	4.76295	4.58078	4.79413	4.63381	4.80182	3.0115	3.00638	2.99685	3.28059	3.16778	3.00895	4.47417	4.75839	4.64494	4.56779	4.64649	4.40247	4.34957	4.44662	4.48394	4.56559	4.30928	4.4348	0.0221815	0.0311549	0.237791	0.708873	0.0228865	0.0217843	0.226241	0.729088	0.0213079	0.0280361	0.243333	0.707323	0.0224928	0.0253377	0.190666	0.761503	0.0239258	0.0341611
Aar2	NM_001164818|NM_026661	6.70256	6.67858	6.80733	6.80283	6.70822	6.76101	6.1549	6.62174	6.42817	6.48553	6.29529	6.31341	4.5043	4.79874	4.80932	4.89151	4.96215	5.03005	6.07057	6.25483	6.23135	6.60658	6.05432	6.3913	6.94699	6.72899	6.70366	7.07907	6.89779	6.94106	0.013508	0.0169706	0.139171	0.83035	0.0191107	0.0173718	0.146957	0.81656	0.0182536	0.0234429	0.173958	0.784346	0.0137543	0.0146533	0.148335	0.823258	0.0152185	0.0238254
Aars	NM_146217	9.33141	9.44321	9.29062	9.13457	9.27386	9.1928	7.54829	7.54131	7.27363	7.29382	7.28563	7.19638	6.12315	6.05639	6.16998	6.31736	5.66817	6.18157	8.22239	8.5436	8.44503	8.83911	8.2893	8.57047	9.77847	9.45522	9.28175	9.1418	9.44656	9.50596	0.00536304	0.00787747	0.0934717	0.893288	0.00583129	0.00670046	0.115837	0.871631	0.00587411	0.0107819	0.144515	0.838829	0.00573476	0.00937382	0.165981	0.81891	0.00546615	0.00702691
Aars2	NM_198608	6.28448	6.2722	6.43097	6.354	6.35202	6.50407	6.4876	6.51026	6.31966	6.56915	6.43268	6.35883	4.3964	4.43159	4.74799	4.62438	5.02848	4.57892	5.95763	5.93181	6.19748	6.13862	6.1448	5.77971	6.35524	6.26796	6.42545	6.38932	6.52743	6.39955	0.0238785	0.0221045	0.180641	0.773376	0.0238456	0.0181557	0.158359	0.799639	0.0197769	0.0262436	0.198483	0.755496	0.0226185	0.0188962	0.166429	0.792056	0.0202646	0.0302007
Aarsd1	NM_144829	7.84823	7.8534	7.73056	7.89619	7.69098	7.66069	7.32283	6.9247	6.6278	6.43665	6.68466	6.55462	6.0954	5.76291	5.82259	5.74637	5.81761	5.65036	7.65875	6.89778	7.70522	7.16664	7.73663	6.98015	8.76755	8.50722	8.46657	8.1778	8.45408	8.23737	0.00884126	0.0148938	0.121893	0.854372	0.00763537	0.010976	0.0743178	0.907071	0.00652347	0.0147256	0.15037	0.828381	0.00657689	0.013109	0.108177	0.872137	0.00681036	0.0147281
Aasdh	NM_173765	6.09837	5.99231	6.13597	6.064	6.10675	5.92054	6.12478	5.67864	5.77676	5.70819	6.15627	5.89261	4.74529	4.72788	4.87727	4.54642	4.7131	4.92566	6.76931	6.62178	6.8969	6.82841	6.8072	6.84612	6.14618	6.12791	6.06267	5.78156	5.88608	5.82866	0.0179786	0.0272566	0.306989	0.647776	0.013177	0.0219258	0.251246	0.713652	0.0142575	0.0301479	0.338519	0.617075	0.0152137	0.0218701	0.327959	0.634958	0.020392	0.0295806
Aasdhppt	NM_026276	8.45404	8.51512	8.61535	8.46533	8.46187	8.41602	9.02729	8.10869	8.00974	8.03466	8.03622	7.79507	7.77107	7.65706	7.10163	6.9674	7.05265	7.04394	8.91256	8.61304	8.39508	8.15742	8.46272	8.16208	9.38987	9.27345	8.67167	8.68396	8.80345	8.65665	0.0171285	0.0282843	0.172793	0.781795	0.00940299	0.0221134	0.132269	0.836215	0.0135985	0.0285831	0.194015	0.763804	0.013237	0.0203169	0.142926	0.82352	0.0128047	0.0255431
Aatf	NM_019816	8.07521	8.17568	8.53073	8.57755	8.35916	8.20134	7.52969	7.6188	7.65023	7.72246	7.61236	7.63741	5.94476	5.79844	5.98647	6.03026	5.26428	6.13969	7.71677	7.57168	7.87542	7.87268	8.04122	7.81045	8.82933	8.71237	8.8366	8.70279	8.67731	8.79559	0.00979046	0.012873	0.121749	0.855587	0.0103996	0.00947064	0.0998155	0.880314	0.010438	0.0129945	0.133276	0.843292	0.0109578	0.010906	0.120589	0.857547	0.0110195	0.00853699
Aatk	NM_001198785|NM_001198787|NM_007377	5.91662	5.93397	5.93243	6.00006	5.52647	5.84739	6.53777	6.74912	6.71647	6.90055	6.74395	6.81656	4.80758	4.80001	4.85561	4.66895	5.20049	4.56064	5.96993	5.94809	6.13422	6.0379	6.06386	5.80023	5.8418	5.4345	5.79248	5.75575	5.75551	5.80486	0.0317744	0.0377768	0.234145	0.696304	0.0426045	0.0354862	0.242486	0.679423	0.0355974	0.0386569	0.25971	0.666036	0.039876	0.0273073	0.217467	0.71535	0.0369504	0.0500009
AB124611	NM_206536|NM_001198794	9.19967	8.91981	9.18691	9.03662	8.86324	8.77974	9.41812	9.02217	9.11797	8.95881	9.21193	8.83226	8.69213	8.33885	8.67931	8.39699	8.62573	8.27933	9.97008	9.30379	9.67222	9.3469	9.73136	9.33009	9.01496	9.34235	9.34857	9.29075	9.27737	9.20684	0.0216245	0.0515687	0.346296	0.580511	0.0154846	0.0310132	0.186655	0.766847	0.016233	0.0472428	0.260369	0.676155	0.015132	0.0329698	0.196376	0.755523	0.0177205	0.0465585
Abat	NM_001170978|NM_172961	5.23497	5.47145	5.64463	5.6711	5.31114	5.2226	6.00378	6.08038	6.17451	6.35326	6.15826	6.25392	3.55929	3.76445	3.67989	3.66026	3.91894	3.47474	5.41428	5.57095	5.43181	5.37373	5.44782	5.3281	5.23176	5.29491	5.14333	5.20006	5.35873	5.16718	0.0335881	0.0243392	0.243821	0.698251	0.03162	0.020424	0.220279	0.727677	0.0390651	0.0273414	0.255011	0.678583	0.0410478	0.0204156	0.206438	0.732099	0.0345938	0.0288989
Abca1	NM_013454	7.13941	7.10944	7.20172	6.86723	7.38868	7.08559	6.5645	6.54387	6.61522	6.21014	6.65331	6.60942	3.75224	4.17929	4.74464	4.75614	4.27174	4.62743	7.38906	7.19638	7.53089	7.06268	7.65119	7.04456	6.74058	6.61698	6.87124	6.27846	7.00207	6.85153	0.0163895	0.00920401	0.317052	0.657355	0.0169661	0.0105954	0.264468	0.70797	0.0153662	0.016575	0.316633	0.651426	0.0162152	0.0190358	0.290355	0.674394	0.0145393	0.0110054
Abca2	NM_007379	7.52292	7.34152	7.50954	7.65867	7.41714	7.65623	6.60051	6.93802	7.0194	6.85216	6.78997	7.00169	4.60681	4.88791	5.38992	5.00784	5.11933	5.14025	7.1475	7.25767	7.40089	7.61384	7.5152	7.46269	7.36428	7.27783	7.69488	7.72279	7.74359	7.78054	0.0127836	0.0126612	0.204013	0.770543	0.0155389	0.0120676	0.192314	0.780079	0.0136608	0.0174156	0.194385	0.774539	0.0109603	0.00981685	0.18428	0.794943	0.0112296	0.0139135
Abca3	NM_013855|NM_001039581	7.20152	6.86634	7.05414	6.80529	7.14606	7.11801	6.35699	6.68297	6.68933	6.51167	6.58003	6.55941	4.22781	4.69863	4.93529	5.03199	4.70679	4.61009	6.94259	6.79051	7.01027	6.75868	7.23181	6.84676	7.16122	7.063	7.28462	7.12268	7.45596	7.36879	0.0124557	0.0112307	0.204173	0.77214	0.0155962	0.0126771	0.166632	0.805095	0.0143995	0.016839	0.196476	0.772286	0.0134218	0.0154784	0.157954	0.813146	0.0118501	0.0127588
Abca4	NM_007378	4.12823	4.34958	4.15996	4.33919	4.10308	4.20047	4.76706	4.80019	4.91512	4.8919	4.82409	4.79793	2.72329	2.74171	2.8431	2.81053	3.03344	2.61722	4.29406	4.48268	4.38935	4.3644	4.48858	4.20268	4.02129	3.82571	3.86275	4.01604	3.85755	3.97245	0.0322614	0.0308626	0.253888	0.682988	0.0334257	0.0258085	0.265992	0.674774	0.0375343	0.0352105	0.284774	0.642481	0.0330521	0.0251183	0.22739	0.714439	0.0345267	0.0393642
Abca5	NM_147219	4.04774	4.22189	4.15572	4.4443	4.43299	3.93563	5.07015	4.99781	5.01958	4.96083	5.12134	5.09714	2.48957	2.74857	2.6744	2.59936	2.79185	2.49518	4.2331	4.21592	4.19637	4.18004	4.23676	4.18143	4.04789	3.99029	3.93721	4.02305	3.98984	4.14978	0.0396003	0.0261128	0.242141	0.692146	0.0367996	0.0248941	0.212245	0.726062	0.0404616	0.0314094	0.249792	0.678337	0.0355806	0.0222682	0.20537	0.736782	0.0418325	0.0328287
Abca7	NM_013850	6.50221	6.4435	6.57987	6.37798	6.37971	6.54485	5.76943	5.94977	6.0464	5.97088	5.94963	5.94761	3.69271	3.54417	3.7779	4.08758	3.65695	3.91075	6.48608	6.7349	6.6714	6.82219	6.51703	6.47051	6.11723	5.90178	6.06036	6.21915	6.06596	6.15729	0.0153696	0.0143711	0.275893	0.694367	0.017524	0.010637	0.299464	0.672375	0.0183454	0.0150186	0.30904	0.657596	0.0149525	0.0130356	0.267516	0.704496	0.0177078	0.0142555
Abcb10	NM_019552	5.15012	5.10669	5.11457	5.40151	5.44352	5.18592	5.65264	5.87494	5.73586	5.89843	5.74864	5.65087	3.72991	3.57072	3.95364	3.66721	4.13313	3.83634	5.27675	5.20276	5.43386	5.407	5.30505	5.3787	5.34671	5.49566	5.44505	5.37432	5.29821	5.64001	0.0255266	0.0265572	0.214874	0.733042	0.0260613	0.0169708	0.162187	0.794781	0.0249838	0.0286513	0.221356	0.725009	0.027531	0.0188584	0.194202	0.759409	0.0275491	0.0354632
Abcb1a	NM_011076	5.07497	5.3242	5.13709	5.1606	5.45877	5.3369	5.71098	5.92954	5.91387	6.11783	6.15515	6.25173	4.45168	4.35944	4.2195	4.28483	4.45733	4.47515	5.58636	6.17356	5.86274	6.09807	5.99262	6.29262	4.72017	5.04042	4.81554	4.59669	4.72602	4.8237	0.0327544	0.0539719	0.328171	0.585103	0.0283728	0.0307327	0.333215	0.60768	0.0340809	0.0415374	0.359304	0.565078	0.0392084	0.0353945	0.383526	0.541871	0.0397484	0.0483292
Abcb1b	NM_011075	8.67986	9.01448	8.75159	8.81602	9.15709	8.97317	8.36043	8.45722	8.46991	8.74421	8.67754	8.79514	7.68379	7.59614	6.81045	7.44221	7.33665	8.36081	9.24996	9.83839	9.3824	9.91158	9.30046	10.1125	8.57044	8.79215	8.29897	8.15988	8.6264	8.72753	0.0154401	0.038102	0.312444	0.634014	0.0127172	0.0225178	0.328496	0.636269	0.0184018	0.0229774	0.378349	0.580272	0.0195949	0.0255592	0.43644	0.518406	0.018642	0.0290289
Abcb4	NM_008830	6.77482	6.82814	6.59635	6.64218	7.22787	6.81224	7.23395	7.532	7.13091	7.06891	7.68496	7.57573	5.51977	5.60465	5.19374	5.40558	5.8083	6.03146	7.63456	7.37501	7.5195	7.30764	7.90702	7.79946	6.87702	6.84769	6.6424	6.28656	7.2641	7.00348	0.0225527	0.0271123	0.325191	0.625144	0.0282291	0.02387	0.251074	0.696827	0.0240196	0.0247403	0.34347	0.607771	0.0271892	0.0276075	0.318145	0.627058	0.0241941	0.0259874
Abcb6	NM_023732	7.2061	7.14672	7.14869	7.12806	7.40069	7.12135	6.34604	6.29012	6.34956	6.0535	6.43951	6.14062	5.06417	5.00239	5.01411	5.11064	5.06029	4.94341	7.16479	6.53607	6.97733	6.65178	7.11171	6.36296	7.62972	7.31739	7.39695	7.29749	7.486	7.43769	0.00923211	0.0149764	0.177875	0.797917	0.0105347	0.0138778	0.123887	0.8517	0.0107745	0.0168411	0.181853	0.790532	0.00895757	0.0149867	0.13448	0.841576	0.0107242	0.0162615
Abcb7	NM_009592	8.75868	8.82738	8.9428	8.69604	8.79851	8.55246	8.30489	7.79319	7.88302	7.48342	7.60664	7.46087	6.34592	6.27271	6.46194	6.46187	5.54686	6.0307	8.1971	8.05656	7.97554	7.80349	7.78829	7.55619	9.41698	9.1064	8.82541	8.57779	8.98286	8.81254	0.0112502	0.0114139	0.114039	0.863296	0.00888155	0.00995684	0.105714	0.875447	0.0121447	0.017889	0.141444	0.828522	0.0100341	0.0158966	0.124221	0.849848	0.00939071	0.00888438
Abcb8	NM_029020	7.16394	7.24257	7.50921	7.18614	7.40243	7.30214	6.97324	6.89241	6.78475	6.73885	6.76211	6.85729	5.51278	5.46628	5.68537	5.46354	5.57721	5.7447	7.53881	7.12917	7.62516	7.50307	7.63046	7.2746	7.57805	7.43731	7.7308	7.63231	7.7037	7.65531	0.0137767	0.0197464	0.222711	0.743766	0.0139368	0.0166801	0.162855	0.806528	0.0110141	0.0202762	0.215418	0.753292	0.0107692	0.0143094	0.181385	0.793537	0.0110061	0.0190954
Abcb9	NM_019875	4.55921	4.60227	4.72675	4.94841	4.45988	4.67889	4.99777	5.42474	5.28215	5.39186	5.14867	5.5833	3.12462	3.17281	3.21555	3.54732	4.05099	3.30284	4.78707	4.98739	4.61884	5.28535	4.76946	4.98374	4.79897	4.74346	5.00548	4.94831	4.70153	4.69205	0.0235594	0.0253675	0.222374	0.7287	0.0296427	0.0200154	0.217084	0.733258	0.0262167	0.0246863	0.18082	0.768277	0.0248298	0.022236	0.228705	0.724229	0.0268237	0.0494389
Abcc1	NM_008576	8.58372	8.44921	8.36998	8.21872	8.4174	8.51268	8.22128	8.13112	8.34546	7.92811	8.15696	8.03548	5.83849	5.85281	6.58564	6.21071	5.64034	6.40918	8.80941	8.94265	9.10487	8.90774	9.10343	8.85002	8.50035	8.31033	8.36495	8.1607	8.68262	8.61325	0.0163258	0.0123471	0.268079	0.703249	0.0156297	0.0103623	0.272026	0.701981	0.0176559	0.0205645	0.326469	0.63531	0.0146758	0.0143535	0.286989	0.683981	0.0135419	0.00933441
Abcc10	NM_145140|NM_170680	5.60648	5.63561	5.72506	5.79763	5.48051	5.47717	6.00008	6.10487	6.33116	6.12655	6.19202	6.18089	4.06709	4.14541	4.13729	4.13144	4.48706	4.17093	5.66241	5.98831	5.76588	5.79475	5.67719	5.65117	5.41239	5.26139	5.52311	5.68604	5.50168	5.36516	0.0291557	0.0301177	0.252012	0.688715	0.0302296	0.0249989	0.27651	0.668262	0.0338751	0.0292042	0.250069	0.686851	0.0256967	0.0207318	0.20247	0.751101	0.031393	0.0379818
Abcc12	NM_172912	4.66707	4.8584	4.58943	5.00243	4.45891	4.8321	5.92352	5.86954	5.83795	5.96034	6.05087	5.79884	3.68519	3.36247	3.55159	3.3843	3.826	3.19932	4.34431	4.30795	4.39119	4.40417	4.50408	4.40344	4.32521	4.04738	4.30023	4.48676	4.28644	4.34469	0.0580857	0.0485567	0.212337	0.68102	0.0619467	0.0350478	0.208112	0.694894	0.0554236	0.0448142	0.222086	0.677677	0.0520969	0.028099	0.17568	0.744124	0.0623768	0.0526327
Abcc3	NM_029600	6.98458	7.0774	7.147	7.07191	7.55682	7.45312	6.5818	6.42464	6.54893	6.51664	6.65232	6.48208	4.60276	4.5712	4.88018	4.97849	4.76534	4.74927	6.52218	6.56806	6.96179	6.66989	6.90468	6.69635	7.14614	6.74407	6.72584	6.58527	7.47895	7.32381	0.0153904	0.0153987	0.161305	0.807906	0.0160408	0.0142768	0.175698	0.793984	0.0175704	0.0217983	0.255511	0.705121	0.0182699	0.0202326	0.201481	0.760016	0.0128143	0.013666
Abcc4	NM_001163675|NM_001163676|NM_001033336	8.15777	8.24129	8.24842	8.18382	8.18834	8.29791	7.39117	7.52148	7.55954	7.75965	7.47916	7.61949	5.19763	5.63889	5.93056	5.78639	5.33965	5.93056	7.80053	7.88008	7.83493	8.13435	7.88672	8.08126	8.1411	8.05469	8.27267	8.25477	8.492	8.42618	0.0131458	0.0113358	0.190705	0.784814	0.0138907	0.0121158	0.17662	0.797374	0.0135698	0.0173057	0.179398	0.789726	0.0141674	0.0116045	0.182159	0.792069	0.0113612	0.0101708
Abcc5	NM_013790|NM_176839	7.06276	7.10049	7.05551	6.85062	6.97353	7.03255	6.91012	6.96278	6.97423	6.80777	6.92639	6.98325	4.86551	4.84566	5.08256	5.01787	4.95875	4.94231	8.05622	7.97312	8.11898	7.96862	8.21422	8.09692	6.88147	6.85104	6.63337	6.49813	6.68331	6.63454	0.0164116	0.0156909	0.39674	0.571157	0.0171151	0.0126884	0.341892	0.628304	0.018435	0.0195967	0.445239	0.516729	0.0178229	0.0165771	0.39518	0.57042	0.0170434	0.017188
Abcc6	NM_018795	4.99954	5.09739	4.94034	5.31915	4.85858	5.22288	5.79527	6.00901	6.21931	6.21931	6.12975	6.27055	3.49744	3.48317	3.77891	3.30491	3.66381	3.57969	5.135	5.23939	5.14431	5.23789	5.02554	4.90206	4.9711	4.70904	4.67275	5.19959	4.67291	4.89564	0.034765	0.0278877	0.240285	0.697062	0.0425799	0.0237792	0.24768	0.685961	0.0524547	0.0381185	0.27197	0.637457	0.0384421	0.0163994	0.193079	0.75208	0.0506916	0.0361909
Abcc8	NM_011510	4.99658	5.07477	4.95655	5.14817	4.76754	4.95815	5.26795	5.49184	5.66518	5.81449	5.54023	5.68611	3.56882	3.6071	3.45185	3.77792	4.02289	3.6281	5.15545	5.21118	5.32342	5.19511	5.18534	5.17853	4.91013	4.79226	5.10404	5.11643	5.04699	4.92987	0.0249871	0.0303539	0.252461	0.692198	0.0290198	0.0252741	0.236904	0.708802	0.0289599	0.0246323	0.249611	0.696797	0.0305906	0.023981	0.197471	0.747958	0.0276709	0.0381279
Abcc9	NM_021041|NM_021042|NM_011511|NM_001044720	4.27288	4.32465	4.26778	4.30458	4.3183	4.51578	5.03646	5.22878	5.22336	5.27178	5.14374	5.30094	3.16053	3.05796	3.32776	3.25327	3.25711	3.08674	4.13876	4.1998	4.37752	4.40574	4.26658	4.28131	4.34524	4.22049	4.18409	4.2673	4.19204	4.16638	0.0334183	0.0359136	0.195926	0.734742	0.0380319	0.0271652	0.184825	0.749978	0.0393531	0.0417189	0.239167	0.679761	0.0370283	0.0293933	0.201463	0.732115	0.0379248	0.0404554
Abcd1	NM_007435	7.85951	7.19786	7.89138	7.5014	7.69492	8.09881	6.23499	5.89864	6.2351	5.92445	5.88428	5.97087	5.12945	4.71829	5.26904	4.74544	4.87748	4.81019	7.11088	6.39803	7.70921	6.83232	7.615	6.5882	7.63171	7.2206	7.65838	7.56072	8.00613	7.83003	0.0085947	0.015755	0.172284	0.803366	0.00865	0.0122756	0.121259	0.857815	0.00777761	0.0157043	0.236018	0.7405	0.00692832	0.0098414	0.128911	0.854319	0.00516182	0.0101323
Abcd2	NM_011994	7.48989	7.54383	7.68125	6.86737	7.90329	7.03861	7.50816	6.50081	6.75085	6.42683	6.76281	6.24048	6.19652	4.93378	5.4199	4.81932	5.0228	4.72787	7.85031	6.23362	7.47465	6.37317	7.3831	6.30747	8.08089	7.63255	7.56095	7.00277	7.40441	7.29256	0.0144434	0.0229514	0.199992	0.762614	0.0102834	0.0111625	0.0847361	0.893818	0.0120699	0.0189249	0.217738	0.751267	0.0141364	0.0149203	0.135069	0.835874	0.0134492	0.0158813
Abcd3	NM_008991	7.74608	7.86585	7.71343	7.66632	7.82347	7.45246	7.49881	6.83071	6.7527	6.41843	6.92734	6.6566	5.93666	5.6892	5.52041	5.43353	5.40197	5.57174	7.60803	7.34963	7.26898	7.07006	7.24874	7.02192	8.41272	8.06299	7.6147	7.37047	7.82017	7.7097	0.0123449	0.01649	0.145449	0.825716	0.00910257	0.0132702	0.129342	0.848285	0.0120736	0.0202707	0.188624	0.779031	0.0105327	0.0171158	0.164083	0.808268	0.0122047	0.0167236
Abcd4	NM_008992	6.22107	6.09952	6.36371	5.8561	6.16135	5.99204	5.99402	6.15912	6.10263	5.99005	6.10056	6.0631	4.78207	4.49809	4.68864	4.38991	4.76326	4.35278	6.74433	6.36357	6.72821	6.47929	6.84522	6.34126	6.13902	5.69473	5.74556	5.73477	6.11475	5.69487	0.0165753	0.0282238	0.30456	0.65064	0.0237006	0.0241039	0.270814	0.681381	0.0212544	0.0314615	0.358189	0.589096	0.0203192	0.0215556	0.282844	0.675281	0.0176322	0.0275249
Abce1	NM_015751	10.3294	10.5659	10.5094	10.4036	10.5373	10.4671	9.50959	9.54352	9.52702	9.34409	9.45806	9.32689	8.70468	8.55831	8.44351	8.43721	8.27162	8.56417	10.0385	10.291	10.1472	10.2714	10.0158	10.2918	10.8301	10.7836	10.7131	10.7569	10.6163	10.6935	0.0092866	0.0209672	0.146362	0.823385	0.00885169	0.0143812	0.147368	0.829399	0.00995788	0.0185346	0.167185	0.804323	0.00786238	0.0134865	0.148271	0.83038	0.0101998	0.0176774
Abcf1	NM_013854	9.35557	9.34998	9.07687	9.07725	8.96776	9.15719	7.96975	8.06428	7.76304	7.76723	7.68024	7.71867	6.27247	6.38556	6.42797	6.51229	6.16866	6.51667	8.20169	8.36866	8.17206	8.29942	8.06306	8.19879	9.8437	9.689	9.27748	9.27594	9.21347	9.28989	0.00688875	0.00837906	0.0883704	0.896362	0.00732195	0.00735574	0.0896643	0.895658	0.00843978	0.0131954	0.122407	0.855958	0.00771831	0.0104015	0.110686	0.871194	0.00837704	0.0115889
Abcf2	NM_013853|NM_001190443	10.1836	10.3013	10.2218	10.1111	10.1606	9.92232	8.64015	8.70271	8.38943	8.2833	8.41532	8.49077	8.12363	8.20064	7.85927	8.1482	7.72077	8.26761	9.66012	10.0663	9.79016	10.0279	9.67395	9.938	10.5624	10.6153	10.3575	10.4695	10.2516	10.287	0.00623207	0.0171842	0.138044	0.83854	0.00561388	0.0127488	0.143254	0.838383	0.00583212	0.0159301	0.168204	0.810034	0.00459379	0.0134539	0.152654	0.829299	0.00639631	0.0155896
Abcf3	NM_013852	7.18394	7.21302	7.11576	7.25728	7.14605	7.00587	5.97998	5.83533	5.88318	5.90035	5.80067	5.76391	4.68205	4.51602	4.53438	4.60605	4.50859	4.3271	6.90168	6.85528	6.89167	7.03722	6.86915	7.01834	7.81321	7.4943	7.36673	7.15892	7.28361	7.25278	0.00667582	0.0107096	0.138136	0.844478	0.00677225	0.00872817	0.136186	0.848314	0.00807792	0.0125099	0.177512	0.8019	0.00840163	0.0110175	0.183215	0.797366	0.00801618	0.0129122
Abcg1	NM_009593	9.1775	8.69036	9.24962	8.61702	9.22536	8.88136	8.12416	8.08609	8.11696	7.65	7.99002	7.91446	7.0297	6.47653	7.10949	6.75308	6.78674	6.49392	8.85105	8.26016	9.09553	8.53582	9.29894	8.51935	9.49109	8.71861	9.33534	8.91931	9.70202	9.19352	0.00888988	0.0164216	0.160715	0.813974	0.0133804	0.0141022	0.149704	0.822813	0.00933795	0.0183214	0.200991	0.771349	0.00857147	0.0148047	0.157065	0.819559	0.00684561	0.0117267
Abcg2	NM_011920	4.441	4.47174	4.28797	4.45998	4.35971	4.41688	4.25493	4.3087	4.10637	4.11329	4.05986	4.074	2.85972	2.7572	2.68304	2.71979	2.64662	2.62703	4.05244	4.38673	3.91603	4.06522	4.16373	3.91348	4.83979	4.87252	4.31021	4.50558	4.57355	4.55712	0.0153284	0.022987	0.145508	0.816177	0.0140451	0.0154107	0.147021	0.823524	0.0188924	0.027785	0.180857	0.772465	0.015655	0.0191652	0.150158	0.815022	0.0154077	0.0228189
Abcg4	NM_138955	5.39842	5.58666	5.42183	6.14866	5.38752	6.02652	5.64785	6.19338	6.20777	6.15899	6.16763	6.30956	3.86048	3.93543	4.21968	4.71162	4.21328	4.80063	5.67729	6.53971	5.89723	7.31312	5.67506	7.29448	5.01079	5.21856	5.04727	5.64792	5.25955	5.46008	0.0276867	0.0316378	0.308661	0.632015	0.0290173	0.0195115	0.36583	0.585641	0.0374768	0.0372627	0.330084	0.595176	0.0192001	0.0226437	0.423738	0.534418	0.0348443	0.0354648
Abcg8	NM_026180	4.19604	4.35562	4.47633	4.24434	4.38288	3.97696	4.69736	4.87864	4.63016	4.89673	4.60556	4.82549	2.79809	2.93268	3.18555	2.86888	3.15012	2.80385	3.91636	4.24404	4.08869	4.21693	4.26811	4.10621	4.20861	4.00735	4.3244	4.11752	4.28138	4.119	0.0296621	0.0313654	0.188557	0.750415	0.0334379	0.0279119	0.213584	0.725066	0.0258571	0.0374709	0.194055	0.742617	0.0321621	0.0253657	0.199101	0.743371	0.0253556	0.0364695
Abhd1	NR_003522|NM_021304	5.39356	5.25931	5.2516	5.44248	5.46396	5.44311	5.53294	5.3503	5.38707	5.38825	5.45365	5.30999	4.24905	4.09851	4.40122	4.27588	4.31753	4.35328	5.68146	5.77371	5.90554	5.63639	5.88828	5.72839	5.69633	5.58015	5.55915	5.6595	5.87331	5.77169	0.0183539	0.0297319	0.222219	0.729695	0.0160856	0.0217248	0.213925	0.748265	0.0170546	0.0339669	0.266845	0.682133	0.0160935	0.0239407	0.189545	0.770421	0.0153745	0.0275917
Abhd10	NM_172511|NR_073572|NM_001272070	6.21963	6.37437	6.34154	6.55591	6.37565	6.47246	6.67004	6.01685	6.43159	6.18928	6.03411	6.05058	4.47671	4.67696	4.68318	4.49465	4.64701	4.97893	7.18357	7.15112	6.69802	7.16676	6.80708	7.0195	6.38264	6.57533	6.51187	6.64674	6.2911	6.59498	0.0214853	0.0185298	0.335023	0.624962	0.0121277	0.0154091	0.263993	0.70847	0.0189235	0.0222159	0.248629	0.710231	0.0131602	0.0130759	0.256967	0.716797	0.0157245	0.0237138
Abhd11	NM_145215|NM_001190437|NR_033794	7.71644	7.74159	7.34938	7.50528	7.36568	7.33715	8.1201	7.5228	7.61087	7.34021	7.47714	7.45298	7.56994	7.059	6.59879	6.17546	6.75818	6.59619	8.37215	8.378	8.10922	7.94245	8.12199	8.02013	7.64665	7.96238	7.50484	7.78624	7.48001	7.5144	0.0236571	0.0637281	0.307737	0.604878	0.0133214	0.0310653	0.238975	0.716638	0.0194665	0.0380721	0.300367	0.642094	0.0139809	0.0200565	0.210472	0.755491	0.0178424	0.0427573
Abhd12	NM_024465	8.31409	8.30442	8.32023	8.15406	8.70881	8.36469	7.90532	7.72635	7.62143	7.38572	7.83703	7.76276	6.84477	6.96124	6.95763	7.08209	6.87468	7.17313	8.68121	8.50151	8.6103	8.57414	8.90503	8.64924	8.17811	8.55442	8.37764	8.34375	8.70273	8.6079	0.0155079	0.029328	0.290044	0.66512	0.0110762	0.020961	0.187975	0.779988	0.0117468	0.0292472	0.254651	0.704355	0.0096838	0.0252343	0.218858	0.746224	0.0110359	0.0223406
Abhd13	NM_001081119|NM_026868	7.53572	7.35902	7.53905	7.40949	7.32745	7.04255	7.81164	7.25222	7.18618	7.05125	7.21883	6.95572	7.39336	7.03049	6.65608	6.63726	6.48627	6.6073	8.743	8.37822	8.00673	8.21826	8.44003	8.33077	7.45167	7.79163	7.29372	7.11842	7.1482	7.00413	0.0190681	0.0562831	0.397208	0.527441	0.0120406	0.0332084	0.260601	0.69415	0.0163212	0.0445823	0.314853	0.624244	0.0148724	0.0359008	0.33117	0.618057	0.0159632	0.037895
Abhd14a	NM_001110271|NM_001110272|NM_145919	5.84766	5.6673	5.78943	5.91614	5.80831	6.03699	6.12832	6.36496	6.1091	6.32771	6.44599	6.23387	4.71455	4.66488	4.83445	4.57394	5.25078	4.64754	6.43773	6.40742	6.70435	6.48569	6.57374	6.31545	5.56437	5.42531	5.66514	5.6949	5.51402	5.68533	0.0249812	0.0369838	0.338141	0.599894	0.0304105	0.030102	0.31058	0.628907	0.0221099	0.0360467	0.364854	0.576989	0.0259068	0.0247072	0.286641	0.662745	0.0300625	0.0517866
Abhd15	NM_026185	6.08102	5.73093	6.19926	5.8558	6.26939	5.84735	5.85616	5.77745	6.09691	5.99362	5.62588	5.81773	3.90928	3.75652	3.97982	4.02994	4.10027	3.78848	5.77846	5.3069	5.95297	5.6019	5.87382	5.3109	5.82577	5.53644	6.07714	5.59498	6.09155	5.14658	0.0212164	0.0217064	0.219597	0.73748	0.023522	0.0186407	0.168342	0.789495	0.021362	0.0194232	0.211183	0.748032	0.0253336	0.0208888	0.191488	0.762289	0.0155364	0.0212854
Abhd16a	NM_178592	6.98286	6.91248	7.06653	7.06006	6.93739	6.94663	6.9436	6.90735	6.78807	6.93072	6.98252	7.05089	5.91085	6.5656	6.31605	6.96641	6.37672	6.8115	7.11383	7.20391	7.27154	7.32696	7.26225	7.18048	6.81548	6.73185	6.9492	6.97466	7.14981	6.90027	0.0209633	0.0404165	0.257663	0.680957	0.0196692	0.0499176	0.239567	0.690846	0.0170038	0.0483549	0.259676	0.674966	0.0171699	0.0566056	0.224087	0.702138	0.0176315	0.0456995
Abhd2	NM_018811	7.43745	7.1957	7.33422	7.26391	7.14061	7.44815	6.60314	6.67121	6.96181	6.51866	6.64161	6.53102	4.08117	4.58625	5.06264	5.08309	4.30428	4.55331	7.09311	7.21582	7.52267	7.3471	7.2549	7.16321	7.60726	7.45269	7.611	7.53879	7.83831	7.66016	0.0113339	0.00778358	0.17387	0.807013	0.0118476	0.00898128	0.171371	0.8078	0.0135419	0.0143205	0.218203	0.753935	0.00997535	0.0118611	0.175663	0.8025	0.0100139	0.00781594
Abhd3	NM_134130	4.02756	4.26613	4.40577	4.18724	4.28971	4.01888	5.1543	5.25093	5.0902	5.44819	5.36009	5.18936	2.89394	2.74224	2.77498	2.80098	3.1011	2.80192	4.42689	4.27309	4.20945	4.0485	4.22791	4.27869	4.03183	3.60367	3.78997	4.08062	3.92172	3.83975	0.0404433	0.0332962	0.26682	0.65944	0.0519111	0.0293371	0.261378	0.657373	0.0451674	0.035798	0.267941	0.651094	0.0484391	0.0248686	0.182059	0.744633	0.0502352	0.041397
Abhd4	NM_001205181|NM_134076	6.67383	6.5207	6.36441	6.59142	6.73374	6.94467	5.25048	5.64048	5.14579	5.44776	5.59188	5.45951	4.80916	5.12679	4.33571	4.73883	4.83646	5.06498	6.44709	6.39484	6.45202	6.50586	6.50228	6.55495	6.85487	6.72666	6.56227	6.65551	6.92825	6.88605	0.00730543	0.0212218	0.182897	0.788576	0.00959709	0.0216197	0.160543	0.80824	0.00799854	0.0179945	0.216057	0.75795	0.00867775	0.0170744	0.179182	0.795066	0.00880978	0.0205848
Abhd5	NM_026179	7.87669	8.17373	8.09174	8.10583	7.97196	7.80162	8.19444	8.19244	7.95763	8.11338	8.01572	8.04208	6.71899	7.02569	7.14246	7.07359	6.97561	6.99167	8.39349	8.06982	8.26278	8.23371	8.13285	8.02713	8.37246	8.65715	8.31296	8.33714	8.19922	8.16239	0.0181423	0.025735	0.227487	0.728635	0.0150868	0.0216131	0.137421	0.825879	0.0160895	0.0360694	0.217144	0.730697	0.0167602	0.0262189	0.180662	0.776359	0.0181554	0.0348246
Abhd6	NM_025341	8.7012	8.42602	8.54804	8.4769	8.57266	8.48618	8.58595	8.10511	8.08407	7.73329	8.19294	8.01452	6.78574	6.69592	7.04003	6.69971	7.14596	6.8158	8.73559	8.28421	8.6402	8.09283	8.73399	8.12847	9.01817	8.78634	8.55029	8.5618	8.97286	8.64942	0.0160901	0.0182233	0.194962	0.770725	0.0129796	0.015718	0.145728	0.825575	0.0147024	0.0281247	0.236127	0.721046	0.0116636	0.0183249	0.1484	0.821612	0.012538	0.0239355
Abhd8	NM_022419	5.79905	5.42423	5.70125	5.65038	5.68356	5.62243	5.53744	5.668	5.59495	5.82044	5.33124	5.75459	4.25195	4.42435	4.46009	5.09564	4.53566	5.13673	6.4141	6.52287	6.8341	6.80747	6.57833	6.56782	4.96715	5.28841	4.99195	4.73963	4.81447	4.7737	0.0214671	0.0347366	0.430547	0.51325	0.0196914	0.0267453	0.35317	0.600393	0.0192478	0.0345733	0.496305	0.449874	0.024181	0.0470579	0.475296	0.453465	0.0185144	0.0420729
Abi1	NM_007380|NM_145994|NM_001077192|NM_001077190|NM_001077193	9.35955	9.57166	9.60522	9.59725	9.6245	9.72355	8.91738	8.64655	8.71313	8.57036	8.94458	8.87787	8.46806	7.93831	8.16363	8.0427	8.20695	8.18358	9.61476	9.70106	9.69902	9.96297	9.66092	9.96001	9.64017	9.67905	9.59945	9.74953	9.61798	9.82682	0.0124705	0.0360255	0.220881	0.730623	0.00955055	0.0188006	0.196713	0.774936	0.0109952	0.0296328	0.237865	0.721507	0.00839694	0.0187337	0.218626	0.754243	0.0128323	0.0303557
Abi2	NM_001198571|NM_001198570|NM_198127	8.93396	8.58183	8.92346	8.66138	8.95299	8.95019	8.01566	8.13082	8.47839	8.2691	8.22483	8.20565	6.45693	6.50536	6.84113	6.61159	6.1586	6.76145	8.93356	8.74501	9.29152	9.16446	9.01528	9.06301	8.69006	8.84266	9.08212	9.11287	9.24106	9.1449	0.0125577	0.016814	0.259162	0.711466	0.0121667	0.0126825	0.184684	0.790467	0.0132613	0.0168154	0.254513	0.715411	0.0109104	0.011123	0.201249	0.776718	0.0107947	0.0101672
Abi3	NM_025659|NM_001163464	7.1724	6.68281	7.06385	7.10755	6.9279	7.0363	6.86025	6.76255	7.16873	6.77462	6.80919	6.75543	5.31787	5.39638	5.93135	5.59748	5.87115	5.36799	7.13575	6.75661	7.44477	6.81819	7.23457	6.68077	7.09798	7.08441	7.49011	7.52676	7.6143	7.11405	0.017411	0.0235781	0.230199	0.728812	0.0162062	0.0202195	0.160052	0.803522	0.0165955	0.0277642	0.219498	0.736143	0.012586	0.017901	0.128638	0.840875	0.0125382	0.0258133
Abl1	NM_001112703|NM_009594	7.52607	7.28984	7.75518	7.24359	7.57935	7.4752	6.87216	6.92783	7.00264	6.59763	6.97899	6.50939	4.33262	4.30288	4.70775	4.48511	4.50541	4.57147	8.04094	7.16758	8.29475	7.85537	8.18287	7.61557	7.74504	7.40732	7.94243	7.57642	7.86131	7.56809	0.0109592	0.00743508	0.269129	0.712476	0.0145908	0.00760741	0.170852	0.80695	0.0103465	0.00831665	0.276761	0.704576	0.0096495	0.00717662	0.228818	0.754356	0.0108329	0.00769326
Abl2	NM_001136104|NM_009595	8.61717	9.02677	8.92353	9.01607	9.03171	8.97901	8.04651	8.21832	8.10618	8.15783	8.05534	8.01511	5.59177	6.13855	6.57681	6.63536	5.94818	6.35932	8.98769	9.54024	9.39897	9.74413	9.30783	9.5685	8.81654	9.00607	9.02341	9.10781	8.89892	9.08975	0.0120147	0.00864467	0.251989	0.727352	0.0105228	0.00800577	0.260875	0.720597	0.0103983	0.0142089	0.278277	0.697116	0.00921431	0.0103157	0.27438	0.70609	0.0109117	0.00998985
Ablim2	NM_001177700|NM_177678|NM_001177699|NM_001177696|NM_001177697|NM_001177698	5.08557	5.26756	5.22512	5.45531	5.18049	5.10483	5.8702	6.01363	6.015	6.05224	6.01126	6.08655	4.47756	4.75607	4.67348	4.66046	4.93187	4.65546	5.47233	5.75196	5.74657	5.63951	5.52357	5.56091	5.53031	5.40788	5.39521	5.71947	5.40848	5.4511	0.0257457	0.0386781	0.213442	0.722134	0.0272605	0.0366704	0.225491	0.710578	0.0287959	0.0448206	0.261138	0.665245	0.0242891	0.0297705	0.180938	0.765002	0.0293835	0.0548478
Ablim3	NM_001164491|NM_198649	4.12915	4.18601	4.09431	4.67491	4.00138	4.33463	3.96132	4.3003	4.81032	4.64949	4.65101	4.63612	2.65616	2.85883	3.19759	2.92095	3.17163	3.30219	3.77158	3.89961	3.78017	3.86336	3.6364	3.78017	4.06757	3.76539	3.97267	3.86385	3.84132	3.88124	0.0198467	0.0316797	0.190071	0.758402	0.0269731	0.031941	0.202617	0.738468	0.0363603	0.0468959	0.194477	0.722267	0.0325398	0.0315804	0.187125	0.748755	0.0356202	0.0503899
Abr	NM_198894|NM_198895|NM_198018	9.10378	8.81795	9.1587	8.96525	8.93926	9.14731	7.79656	8.05064	8.05696	7.78832	7.75963	7.81394	5.64068	5.66909	6.2055	6.03358	5.76958	6.05145	8.93143	8.7355	8.89036	8.91564	8.92589	8.962	8.98085	9.04433	9.12144	9.16194	9.31888	9.19161	0.00938559	0.00830735	0.225132	0.757175	0.0103578	0.00639284	0.165118	0.818131	0.0104382	0.0114095	0.203166	0.774987	0.00791139	0.00753995	0.171386	0.813163	0.00762625	0.00757238
Abracl	NM_028440	8.80379	9.0658	8.46826	8.64313	8.51741	8.44014	9.88408	9.31173	8.9463	8.98868	9.10492	9.05277	7.266	8.05705	6.82709	7.09653	7.15035	7.23955	10.1038	9.89667	9.26289	9.47679	9.69458	9.75015	8.13868	9.37043	8.54608	8.40087	8.10562	8.26905	0.0400801	0.025751	0.509804	0.424365	0.0170833	0.0230261	0.254111	0.705779	0.0235786	0.0214072	0.32075	0.634264	0.0237147	0.0205479	0.329851	0.625886	0.0276133	0.028101
Abt1	NM_013924	6.29938	6.3979	6.43963	6.52979	6.38307	6.72488	6.64887	6.50104	6.50701	6.3532	6.40231	6.32601	4.25889	4.84095	5.26117	4.97983	4.9072	4.798	6.54146	6.43389	6.27623	6.66669	6.36499	6.76318	7.40624	7.40598	7.29292	7.56794	7.3753	7.46646	0.0139079	0.0104663	0.141019	0.834607	0.0116607	0.0118668	0.110377	0.866096	0.0136649	0.0227277	0.127198	0.83641	0.00937816	0.0116423	0.115572	0.863408	0.012088	0.0169148
Abtb1	NM_030251	5.98469	6.01231	5.86589	5.82241	5.81879	6.33542	5.77199	5.76624	5.79425	5.82372	5.75511	5.64379	4.83597	4.54004	4.67193	4.51144	5.02541	4.37701	6.29076	6.60302	6.47999	6.17897	6.71587	6.18535	6.32795	5.97532	5.9924	6.05834	6.00489	6.05001	0.014104	0.0290775	0.220726	0.736092	0.0151655	0.0208487	0.268607	0.695379	0.0163643	0.0296506	0.287523	0.666462	0.01622	0.0210069	0.205759	0.757014	0.014959	0.0355819
Abtb2	NM_178890	5.60416	5.74275	5.57271	5.84884	5.53376	6.25441	5.10413	5.26094	5.25825	5.23743	5.23792	5.11291	3.48619	3.92103	4.05037	4.0676	4.10605	4.14968	5.18344	5.91639	5.42079	6.13812	5.54477	6.03909	5.57226	5.35903	5.27889	5.71834	5.67966	5.82898	0.0158899	0.0204202	0.183375	0.780315	0.0165706	0.0210538	0.25883	0.703545	0.0196291	0.0335181	0.23998	0.706872	0.0131056	0.0187348	0.242638	0.725522	0.0154968	0.0278933
Acaa1a	NM_130864	7.09133	7.08334	7.08368	7.2698	7.0942	7.28834	7.0549	7.05748	7.08328	7.25391	7.19963	7.1916	6.42117	6.10528	6.66888	6.43892	6.5531	6.28132	7.10051	6.90805	7.17745	6.75207	7.16328	6.77305	7.43867	7.0748	7.31404	7.26783	7.46197	7.45064	0.0163573	0.041584	0.184412	0.757647	0.019324	0.032122	0.172775	0.775779	0.017459	0.0516722	0.203569	0.7273	0.020047	0.0366487	0.140394	0.802911	0.0176209	0.0444007
Acaa1b	NM_146230	6.37892	5.70038	6.10129	6.53726	6.27341	5.70947	3.98951	4.17045	3.58362	3.98855	4.45736	3.83372	5.3836	3.79782	4.34718	4.546	5.18425	3.88347	5.21182	4.90001	6.34431	5.9056	5.74565	5.50197	5.80861	5.72531	5.48675	6.19467	5.77108	5.78779	0.00616831	0.0639464	0.157204	0.772681	0.00732763	0.0182027	0.120489	0.853981	0.00466196	0.0312182	0.345115	0.619005	0.00442052	0.0209231	0.165549	0.809107	0.00816637	0.0533128
Acaa2	NM_177470	6.61482	6.84332	6.91359	6.69658	6.94472	6.7304	6.45859	6.16117	6.41633	6.51218	6.07423	6.15194	4.31494	4.45227	4.89151	4.7158	4.59615	4.68631	6.28328	6.10461	6.26756	5.94666	6.03902	6.02959	7.74852	7.37716	7.43423	7.64301	7.42338	7.49153	0.0101658	0.00907453	0.0983364	0.882423	0.00964648	0.00949041	0.0919831	0.88888	0.0118892	0.0162975	0.117142	0.854671	0.0104722	0.00969659	0.0701723	0.909659	0.00966028	0.0136783
Acaca	NM_133360	8.49909	8.44868	8.41133	8.28166	8.24852	8.19233	7.41053	7.23068	7.43809	7.13115	7.16371	7.0337	4.86496	5.12722	5.56769	5.58919	4.77975	5.22921	7.89239	7.74167	7.86997	7.98902	7.66279	7.73652	8.18147	8.0663	8.01776	7.96316	8.04706	8.02773	0.0129021	0.00871671	0.196815	0.781566	0.011538	0.00863523	0.16305	0.816777	0.0143125	0.0154403	0.210896	0.759351	0.0110266	0.0121789	0.198176	0.778618	0.012095	0.00914008
Acacb	NM_133904	5.17478	5.02938	5.11831	5.13032	5.09609	5.15454	5.5708	5.69153	5.67149	5.68015	5.54994	5.64397	3.9058	3.84278	4.20096	3.893	4.22209	4.00203	5.1755	5.14198	5.20991	5.22514	5.26553	5.2106	5.06428	4.83621	5.12112	5.07044	4.95853	4.94134	0.0281388	0.0350005	0.233697	0.703164	0.0326864	0.0291867	0.221464	0.716663	0.0289046	0.0411413	0.229278	0.700676	0.0284408	0.0265034	0.205748	0.739308	0.0284891	0.0447655
Acad10	NM_028037	5.14601	4.6721	5.11083	5.08573	5.27076	5.02224	5.03767	5.26649	5.08315	5.25897	5.03829	5.36672	2.96982	3.06367	3.05025	3.27798	3.37347	2.99484	5.00362	5.14967	5.4145	5.10485	5.18034	4.97028	5.15515	5.01379	5.41547	5.09774	5.53611	5.25844	0.0195615	0.0184036	0.208688	0.753347	0.0226566	0.015828	0.207203	0.754313	0.0165554	0.0159575	0.227526	0.739961	0.0216455	0.017635	0.192903	0.767816	0.0155217	0.0193092
Acad11	NM_175324	6.60757	6.31709	6.49107	6.28431	6.56086	6.44505	5.35309	5.49243	5.64726	5.42959	5.55339	5.38563	3.26409	3.44345	3.52213	3.35606	3.22832	3.42039	5.75506	5.48352	5.48079	5.47451	5.82139	5.48228	6.95453	6.65	6.24585	6.40425	6.76278	6.5799	0.00805912	0.00747172	0.116315	0.868154	0.00998783	0.00776268	0.0984361	0.883813	0.0152924	0.0138271	0.148835	0.822045	0.0111177	0.00849507	0.113737	0.86665	0.0103061	0.00811269
Acad12	NM_178799	4.29513	4.20714	4.19658	4.33105	4.36444	4.04468	3.79321	3.96885	3.92492	3.78221	3.59601	3.52378	2.5429	2.68356	2.84618	2.54455	2.72763	2.51393	4.0122	3.67093	3.9628	3.33284	3.69264	3.47909	4.05645	4.43144	4.01661	4.02909	3.75243	4.18058	0.0172481	0.0285985	0.219284	0.73487	0.0153735	0.0202865	0.124009	0.840331	0.0192639	0.0359747	0.216019	0.728742	0.0176378	0.0240557	0.128096	0.83021	0.0183803	0.0397128
Acad8	NM_025862	7.41688	7.5373	7.51947	7.38174	7.6047	7.4886	7.12893	6.80146	6.66592	6.71566	6.79746	6.79335	6.52773	5.99628	6.02875	5.80774	6.28678	5.75251	7.95346	7.3288	7.91488	7.37058	7.74349	7.51172	7.90644	7.79802	7.72568	7.51815	7.60826	7.45305	0.0119336	0.0310295	0.230846	0.72619	0.0103866	0.0191178	0.148452	0.822044	0.00966185	0.0245041	0.250829	0.715005	0.0114272	0.0195872	0.178425	0.790561	0.0114828	0.0317912
Acad9	NM_172678	7.61696	7.71623	7.79788	7.63654	7.79833	7.66912	6.62545	6.91667	6.66363	6.366	6.89529	6.78682	5.23163	5.17937	5.34321	4.98634	5.32116	5.60705	7.31502	7.58906	7.45527	7.58478	7.49416	7.59161	8.07393	7.934	7.79626	7.83384	7.84466	8.06951	0.00854671	0.0128293	0.150565	0.828059	0.0101978	0.00983716	0.161168	0.818797	0.010068	0.0159017	0.19037	0.78366	0.00740534	0.00915314	0.170923	0.812519	0.0114391	0.0151537
Acadl	NM_007381	8.81021	8.82129	8.62025	8.55408	8.91284	8.79	8.11065	7.44371	7.52851	7.68191	7.55382	7.75079	6.80988	7.11418	6.9507	6.93734	6.48125	7.04363	8.05422	8.46843	7.96785	7.78747	7.86365	7.9371	9.35926	8.9345	8.7066	8.79005	8.887	8.925	0.0102609	0.0164286	0.107781	0.86553	0.00739558	0.0189287	0.149214	0.824462	0.0101233	0.0267527	0.149941	0.813183	0.0100911	0.0193707	0.107666	0.862872	0.00944644	0.0177165
Acadm	NM_007382	7.82488	7.85152	7.97239	7.77739	7.84099	7.85575	7.79707	7.21087	7.34884	7.4002	7.3065	7.01264	6.55488	5.79527	6.12397	5.60666	5.70191	5.55021	7.74187	6.99286	7.80099	6.85267	7.7366	6.90454	8.65493	8.42683	8.28167	8.10306	8.15406	8.2025	0.0129001	0.0215102	0.135619	0.82997	0.00972053	0.0117192	0.082876	0.895684	0.0117095	0.0197606	0.174981	0.793549	0.0136465	0.0126607	0.0925896	0.881103	0.0123618	0.0160338
Acads	NM_007383	7.19646	7.10268	7.21528	7.12937	6.92201	7.44277	6.4837	6.63697	6.46541	6.36306	6.39989	6.52407	4.89965	5.07832	5.14536	4.91624	5.24324	5.1774	6.12148	6.1342	6.04582	5.89909	6.22719	5.82368	7.56338	7.33186	7.39813	7.46571	7.69607	7.46398	0.0116489	0.0153258	0.0989896	0.874036	0.0136423	0.0148947	0.0954784	0.875985	0.0127371	0.0201224	0.104017	0.863124	0.0105761	0.0124777	0.0760362	0.90091	0.0100361	0.0177569
Acadsb	NM_025826	6.00572	5.66778	5.6317	5.36534	5.81781	5.66171	4.55914	4.48601	4.38557	4.56005	4.23509	4.20362	3.33418	3.17985	3.0581	2.97313	2.77222	2.90622	5.63866	5.40002	5.19445	5.0341	5.43804	5.21047	6.28276	6.2989	5.75416	5.61112	6.13286	5.96195	0.00699226	0.0117992	0.161409	0.819799	0.00623625	0.008111	0.116528	0.869124	0.00882029	0.0138631	0.168782	0.808535	0.0102003	0.0109206	0.140501	0.838378	0.00625538	0.00895097
Acadvl	NM_017366	6.66912	6.89774	6.6459	6.87712	6.54813	6.51843	5.77008	6.03126	5.88478	6.04345	5.90452	5.97898	4.64376	4.44318	4.52428	4.63174	4.50907	4.58506	6.24991	6.30834	6.2006	6.31824	6.26234	6.1843	7.30767	7.17512	7.15197	6.95482	6.85059	7.04475	0.00825766	0.0149206	0.12579	0.851032	0.00982911	0.0105148	0.118111	0.861545	0.00984465	0.0151229	0.133849	0.841183	0.0112596	0.0136114	0.135086	0.840043	0.0117796	0.0176622
Acap1	NM_153788	8.06189	8.00066	8.01338	8.04335	7.99594	8.02942	7.37432	7.22872	7.34435	7.05463	7.412	7.49263	7.03588	6.24768	6.23695	6.25286	5.91201	6.31125	8.02908	8.40341	8.52961	8.53781	8.42562	8.51106	8.25211	8.09081	8.09943	8.09497	8.19386	8.17817	0.011554	0.0360445	0.198692	0.75371	0.0102969	0.0167776	0.23051	0.742415	0.0114176	0.0209024	0.283607	0.684073	0.0089165	0.0164506	0.247196	0.727437	0.0116979	0.0163138
Acap2	NM_030138	8.74426	8.47316	8.6652	8.11374	8.61271	8.4304	8.29113	7.96859	8.16546	7.83981	8.01146	7.88163	5.64382	5.70615	6.01527	5.66411	4.96346	5.55753	8.30959	7.61257	8.1399	7.58246	8.37203	7.66973	9.04005	8.75909	8.64591	8.32641	8.7734	8.631	0.0138213	0.0087019	0.152914	0.824562	0.0128158	0.00859068	0.0992974	0.879296	0.0160905	0.0142982	0.17267	0.796941	0.0152469	0.0108537	0.126497	0.847403	0.0132098	0.00630004
Acap3	NM_207223	6.62883	6.52327	6.66491	6.57191	6.52219	6.6972	5.56588	5.68152	5.66505	5.79189	5.68271	5.86099	3.83083	3.90099	3.89479	3.96233	3.98532	3.93012	6.42468	6.28126	6.78021	6.66974	6.7721	6.56801	6.42788	6.44352	6.49998	6.55809	6.51656	6.57365	0.0115583	0.0136956	0.228964	0.745783	0.0118718	0.011114	0.178412	0.798602	0.0112181	0.0129719	0.265437	0.710373	0.0114165	0.0103306	0.208046	0.770207	0.0112694	0.0137064
Acat1	NM_144784	8.81911	9.00355	9.09432	9.04341	9.00664	8.73736	8.31302	7.69012	7.83193	7.90466	7.85219	7.7785	6.88574	6.69161	6.81089	6.74162	6.63792	6.48231	8.04245	7.5753	7.96531	7.78545	7.74828	7.59352	9.70863	9.46705	9.45015	9.35478	9.4438	9.44682	0.00953092	0.0139786	0.0863035	0.890187	0.00677028	0.0108986	0.0620024	0.920329	0.00807047	0.0156864	0.0966928	0.87955	0.00833692	0.0119741	0.0761178	0.903571	0.00834332	0.0141839
Acat2	NM_009338	8.72262	8.72012	8.35594	8.64243	8.755	8.78001	7.30825	7.46948	7.39683	7.40659	7.33411	7.33859	6.09331	5.89396	6.34511	5.77668	5.92849	6.06637	8.06059	7.99513	7.74311	7.87096	7.41548	7.50896	9.45309	9.09138	8.92402	8.95618	8.98059	9.08026	0.00561498	0.0095411	0.103316	0.881528	0.00722327	0.00779469	0.103119	0.881863	0.00839567	0.015975	0.116584	0.859045	0.00758502	0.00788226	0.103779	0.880754	0.00798818	0.0118933
Acbd3	NM_133225	8.57453	8.72836	8.59904	8.45456	8.59375	8.40522	7.89364	7.59627	7.37853	7.38642	7.9746	7.84761	6.63865	6.15963	6.46098	6.16031	6.13461	6.46061	8.70391	8.97425	8.56131	8.63443	8.55189	8.65159	9.16889	9.02551	8.61443	8.48263	8.58695	8.57689	0.00928236	0.015341	0.177794	0.797582	0.00741915	0.00881512	0.191219	0.792546	0.00896884	0.0187288	0.222398	0.749904	0.00903075	0.0124157	0.212705	0.765849	0.0137608	0.0151614
Acbd4	NM_025988	5.27548	5.17871	5.12842	5.29249	5.14582	5.09484	5.34798	5.58748	5.34075	5.56855	5.46737	5.72059	4.33602	4.30957	4.28226	4.32502	4.22191	4.35099	6.2064	6.08889	6.04699	6.15347	5.92921	6.10926	5.45939	5.38944	5.332	5.49079	5.4862	5.31721	0.0163639	0.0320069	0.324073	0.627556	0.0196298	0.0260357	0.275563	0.678771	0.0178569	0.0338185	0.318238	0.630087	0.0182421	0.0247789	0.271343	0.685636	0.018631	0.0309956
Acbd5	NM_001102436|NM_028793|NM_001102437|NM_001102438	6.80822	6.77695	6.94811	6.42554	7.11148	6.66111	6.37106	5.6469	5.58713	5.13015	5.88121	5.65964	4.97726	3.85956	3.59389	3.41924	3.87433	3.83653	7.36294	6.36697	6.82251	6.56983	7.08197	6.78382	7.66576	7.64588	7.04743	6.43553	6.89963	6.95957	0.00898344	0.0134851	0.195153	0.782379	0.00565542	0.00526946	0.0923831	0.896692	0.007975	0.00790114	0.205097	0.779027	0.00787912	0.00774083	0.211948	0.772432	0.0101008	0.00991318
Acbd6	NM_028250|NM_001145781|NM_026683	8.10054	8.0613	8.00508	8.31158	8.22731	7.83369	7.50901	7.46735	7.56645	7.4558	7.59192	7.69469	5.69066	5.59546	5.85878	5.954	5.39904	5.93877	7.83175	7.27384	7.49456	7.69861	7.46054	7.64508	8.40769	8.36495	8.57431	8.41223	8.39684	8.63865	0.0122003	0.0136452	0.166675	0.807479	0.0118416	0.0104054	0.102689	0.875064	0.0119065	0.0143784	0.123734	0.849981	0.0110079	0.0125015	0.129171	0.847319	0.01354	0.011681
Accs	NM_183220	5.48397	5.36307	5.44609	5.68942	5.41311	5.41757	5.69572	5.53244	5.96818	5.88368	5.68161	5.77459	4.46384	3.97586	4.00391	3.75399	4.07775	3.77765	6.11422	5.64522	6.20968	5.56751	6.4664	5.48554	5.52728	5.08636	5.5578	5.62571	5.69765	5.64077	0.020464	0.0343671	0.298755	0.646414	0.0238475	0.0260742	0.255716	0.694362	0.024018	0.0242782	0.310157	0.641547	0.0233253	0.0171424	0.185788	0.773744	0.0175398	0.0227614
Acd	NM_001012638	7.33134	7.08589	7.29635	7.45928	7.39755	7.62125	6.91218	7.18734	7.06023	7.10211	7.19688	7.2455	5.92716	5.60239	5.85654	5.87575	6.03679	6.14967	7.48331	7.29743	7.52058	7.71141	7.76153	7.78858	6.80382	7.29593	7.17014	7.57729	7.1897	7.2812	0.0191746	0.0382111	0.31117	0.631444	0.0180041	0.0193019	0.192699	0.769995	0.0178406	0.0305527	0.268124	0.683482	0.013766	0.0189226	0.208253	0.759059	0.0184351	0.0325395
Ace	NM_009598|NM_207624	4.32491	4.62992	4.40978	4.59441	4.20641	4.48918	5.11201	5.19921	5.20738	5.31248	5.06648	5.15988	2.90099	3.12783	3.35053	3.0027	3.36481	3.1386	4.84202	5.01121	4.8516	4.85166	4.93218	4.66415	4.50644	4.19478	4.2428	4.43598	4.1234	4.11769	0.029204	0.0248797	0.264554	0.681362	0.0330656	0.0253031	0.287839	0.653792	0.034703	0.0377908	0.296217	0.631289	0.0328302	0.0212964	0.236547	0.709327	0.0326487	0.039591
Acer3	NM_025408	6.6601	6.82802	6.10327	6.31841	6.81724	6.29888	8.2229	8.35279	8.57631	8.2056	8.69811	8.35616	5.63121	5.88466	5.53203	5.50366	5.20162	5.66039	7.19724	6.80498	6.49517	6.45368	6.63412	6.93453	7.54648	7.56004	6.99182	6.89176	7.17166	7.23776	0.0342084	0.0223842	0.183537	0.75987	0.0358805	0.0208556	0.121699	0.821565	0.062906	0.0300786	0.162387	0.744629	0.0490326	0.0242363	0.144368	0.782363	0.0614068	0.0214611
Ache	NM_009599	4.36827	4.4991	4.68671	4.51313	4.177	4.47702	5.04766	5.38754	5.05779	5.10762	5.01794	5.48035	3.30876	3.21415	3.26745	3.40952	3.86511	3.46644	4.25434	4.51144	4.14678	3.92267	4.30269	4.21117	3.93773	4.03726	3.83804	4.22128	4.05959	4.20302	0.0401089	0.0473983	0.252796	0.659697	0.0441034	0.0314458	0.238291	0.68616	0.043119	0.0491708	0.25048	0.65723	0.0359556	0.0356396	0.156829	0.771575	0.0361049	0.0640491
Acin1	NM_023190|NM_001085473|NM_019567|NM_001242606|NM_001085472|NM_001242605	8.43221	8.39008	8.49257	8.48327	8.3554	8.58244	7.32784	7.43886	7.47821	7.67126	7.43629	7.47992	6.41947	6.444	6.28958	6.58187	6.12945	6.53232	8.42086	8.64329	8.83942	8.75795	8.75908	8.82338	8.42681	8.41792	8.42817	8.46851	8.4758	8.59457	0.00976138	0.0205141	0.227452	0.742273	0.00964724	0.0155692	0.220465	0.754318	0.0100632	0.0174144	0.282389	0.690133	0.0108102	0.0163396	0.227681	0.745169	0.00971915	0.0154959
Acly	NM_001199296|NM_134037	8.8951	9.0771	9.17284	9.025	9.06222	9.01725	7.38726	7.4154	7.46034	7.3879	7.32188	7.22401	6.03069	5.94992	6.37019	6.41061	5.84899	6.2848	8.06467	8.36439	8.31326	8.76157	8.29343	8.4294	9.3699	9.07345	9.04147	9.17586	9.39723	9.33492	0.00623788	0.0096085	0.108969	0.875184	0.0068263	0.00795018	0.130685	0.854539	0.00776406	0.0143849	0.153175	0.824676	0.00604923	0.00988218	0.155446	0.828622	0.00576524	0.00819251
Acn9	NM_001077713	5.63904	5.21534	4.94873	5.26835	4.85502	5.23889	7.62289	6.81654	7.08324	6.82395	7.17017	6.36651	4.62724	4.70506	4.34339	4.19707	3.86081	4.59366	6.46311	6.39911	6.02757	5.98671	6.32012	5.95195	4.71371	5.55113	4.68933	4.8228	4.67422	4.93146	0.090014	0.044516	0.440077	0.425393	0.0389561	0.0289936	0.289255	0.642795	0.0735307	0.0434188	0.38639	0.49666	0.0588931	0.0306648	0.326885	0.583557	0.0727229	0.0289361
Aco1	NM_007386	7.30536	7.23098	7.39273	7.40988	7.57174	7.60865	6.84839	6.74787	6.81264	6.83684	6.93693	6.7449	5.08031	5.07698	5.10198	5.35266	5.19728	5.52273	6.76048	6.58475	6.86714	6.75906	6.92196	6.81339	7.76496	7.4033	7.37147	7.32524	7.77787	7.71658	0.0125872	0.014577	0.129363	0.843473	0.0136341	0.0137717	0.120751	0.851844	0.0151876	0.0183028	0.172283	0.794227	0.0148823	0.0171093	0.139837	0.828172	0.0130583	0.0154236
Aco2	NM_080633	10.9285	10.8153	11.1291	11.0101	10.9941	11.1879	9.69634	9.69023	9.88101	9.60229	9.56988	9.71354	9.46388	9.90492	9.95618	10.1668	9.89299	10.3308	10.2009	10.6759	10.7393	10.8377	10.5219	10.5444	10.9143	10.7614	10.8533	10.9324	11.0552	10.8182	0.00976254	0.0327772	0.151281	0.806179	0.00928358	0.0346489	0.182301	0.773767	0.0105699	0.043922	0.209303	0.736206	0.00776167	0.0369165	0.181228	0.774094	0.00790753	0.0390207
Acot1	NM_012006	4.8904	4.67908	4.59107	4.70075	4.66616	4.42697	5.77021	5.66794	5.43617	5.80402	5.86412	5.48728	3.23636	3.09283	3.2621	3.17334	3.83402	3.40608	4.32618	4.57607	4.80549	4.30517	4.63289	4.02906	4.95765	4.77582	4.57693	4.62618	4.85203	4.76978	0.0385974	0.0262894	0.154955	0.780158	0.0362774	0.0195793	0.168778	0.775365	0.0350901	0.0306698	0.247557	0.686683	0.0443236	0.023018	0.155526	0.777132	0.0412875	0.0398735
Acot10	NM_022816	5.29138	5.34635	5.14545	4.88026	5.75271	5.6171	5.45976	5.12559	5.28374	5.30083	5.03153	5.27898	3.21604	2.9395	3.21904	3.72941	3.54715	3.35014	5.21168	5.08652	5.09502	5.41288	5.22134	5.42739	4.7958	5.25289	5.38383	4.93263	5.20061	5.28644	0.029908	0.0249085	0.275077	0.670106	0.0182868	0.0129242	0.176499	0.79229	0.0201707	0.0190182	0.19331	0.767501	0.022972	0.0248597	0.246203	0.705965	0.0182538	0.0257335
Acot11	NM_025590	5.26418	5.36636	5.39347	5.42347	5.19684	5.34793	5.40719	5.36876	5.33857	5.59232	5.55299	5.43695	3.55864	3.77827	3.93698	3.86996	3.95972	3.75127	4.99377	5.08559	4.98132	4.97978	5.06765	4.9808	5.19504	4.91767	4.79219	5.19093	4.96104	5.26791	0.0244248	0.0267514	0.20032	0.748504	0.0254888	0.0272212	0.207716	0.739574	0.0283059	0.0422613	0.241369	0.688064	0.0259786	0.0253209	0.168494	0.780206	0.0297069	0.0388347
Acot12	NM_028790	4.04456	4.09736	4.05782	4.10676	4.17362	4.21958	4.50618	4.5541	4.55632	4.55569	4.61766	4.96559	2.46722	2.70525	3.04953	2.84984	3.06822	2.62799	4.05299	4.03374	4.38929	4.25301	4.28493	4.15968	4.04625	4.04849	4.30061	4.16812	4.13997	4.21242	0.0279738	0.0268503	0.22319	0.721986	0.0272135	0.0242981	0.188151	0.760337	0.0238943	0.0331659	0.232466	0.710474	0.0247845	0.0244351	0.199266	0.751515	0.0273865	0.0369057
Acot13	NM_025790	6.41113	6.25932	6.36898	6.29944	6.30839	6.49607	7.5587	7.13279	7.16455	7.07846	7.21114	6.90294	4.00213	4.18783	4.35859	3.84637	3.96687	4.04188	5.7446	4.81024	4.91175	5.17555	4.94531	4.90554	6.97453	6.91221	6.62088	6.8615	6.71166	6.74662	0.0355605	0.0119211	0.110462	0.842056	0.0267073	0.0111546	0.0529469	0.909191	0.0354488	0.0199943	0.0812427	0.863314	0.0262315	0.00897864	0.0695589	0.895231	0.0347236	0.0144539
Acot2	NM_134188	6.72543	6.67056	6.59051	6.25913	6.54551	6.50497	6.55718	6.24641	6.31963	6.1787	6.23425	6.31464	4.65538	4.45913	4.69151	4.52424	4.64269	4.38117	6.27716	5.9122	6.01987	5.62874	5.81817	5.66086	7.32264	6.77551	6.63925	6.46899	6.87224	6.78958	0.0140059	0.0147842	0.125998	0.845212	0.0149169	0.0138995	0.117338	0.853846	0.018033	0.0230113	0.16002	0.798935	0.0174512	0.017829	0.118204	0.846515	0.0152117	0.0199093
Acot6	NM_172580	4.79092	4.63127	4.78636	4.77221	4.66112	4.13638	4.66808	4.74921	4.77613	4.62726	4.31973	4.81218	3.3739	3.18737	3.18945	3.5524	3.41163	3.09774	4.49149	3.9124	4.52946	4.34064	4.61978	4.5077	4.87597	4.51053	4.81189	4.66746	4.887	4.84424	0.0187703	0.0301906	0.181409	0.76963	0.0242366	0.0264033	0.134565	0.814795	0.0208722	0.0274104	0.192158	0.759559	0.0194386	0.0296786	0.158033	0.79285	0.0144611	0.0303963
Acot7	NM_133348|NM_001146058|NM_001146057	8.99596	8.7385	8.99905	9.18845	8.76285	9.05597	8.63971	8.3794	8.54862	8.41201	8.40578	8.47412	7.18853	7.02456	7.46481	7.29262	7.19694	7.24405	8.02923	7.85908	8.1886	7.97213	7.97724	7.75742	9.44198	9.28622	9.48327	9.72376	9.59742	9.64114	0.0139853	0.0201749	0.100056	0.865784	0.0119699	0.0150518	0.0827604	0.890218	0.0126219	0.0234883	0.107422	0.856468	0.00923699	0.0136743	0.0675272	0.909561	0.0108804	0.0185666
Acot8	NM_133240	6.14011	6.00594	6.07876	6.07826	5.84829	6.08276	6.68128	6.23802	6.27905	6.44312	6.22967	6.24468	4.77969	4.27891	4.44938	4.60012	4.56582	4.90637	6.77636	6.63618	7.08175	6.7418	6.96816	6.61045	6.12454	5.87417	5.93411	6.08742	6.02932	5.94702	0.0264151	0.0278871	0.308191	0.637507	0.0218721	0.018092	0.285836	0.6742	0.0203607	0.022594	0.38795	0.569095	0.0221762	0.019881	0.270498	0.687444	0.019468	0.0242348
Acot9	NM_019736	7.5596	7.95151	7.92143	7.99686	7.89665	8.14714	7.73594	7.62005	7.43201	7.57358	7.21913	7.61142	6.25486	6.68755	6.61259	6.55836	6.55598	6.58126	7.38822	7.55676	7.25697	7.5495	7.6063	7.44658	8.48328	8.44113	8.10004	8.6068	8.43208	8.60522	0.0141662	0.0200167	0.121598	0.844219	0.0121571	0.0204863	0.115383	0.851973	0.0144267	0.0322463	0.139578	0.813749	0.0106923	0.0170139	0.104277	0.868017	0.00999305	0.0248918
Acox1	NM_001271898|NM_015729	7.57681	7.64174	7.69034	7.57485	7.57638	7.662	6.70347	6.72622	6.87021	6.46743	6.60559	6.62332	4.7414	4.59911	4.50494	4.51505	4.63329	4.66229	7.2977	7.23036	7.23084	7.35441	7.13078	7.38001	7.98276	7.71979	7.59031	7.68556	7.77782	7.60893	0.00955403	0.00967232	0.157548	0.823226	0.0105506	0.00776778	0.14839	0.833292	0.0134644	0.0103076	0.18884	0.787388	0.00889265	0.00739011	0.163081	0.820636	0.0102325	0.010286
Acox3	NM_030721	6.45561	6.2181	6.40477	6.18635	6.3988	6.41346	5.82314	5.89528	5.99327	5.76164	5.85715	5.97881	4.58977	4.28301	4.61184	4.16728	4.36077	4.49812	6.81566	6.67514	6.77075	6.34548	6.76243	6.35778	6.3319	6.23902	6.1689	5.88547	6.25054	6.29354	0.0133474	0.0223924	0.290082	0.674178	0.0144057	0.0151543	0.245278	0.725162	0.0163043	0.0246853	0.305275	0.653735	0.016625	0.0177075	0.247106	0.718562	0.0143918	0.0201207
Acp1	NM_001110239|NM_021330	9.0596	9.14629	9.07414	8.88589	8.93015	8.74267	9.64708	8.86631	8.54749	8.70878	8.75297	8.72981	7.69261	7.74898	7.48935	7.43246	7.20313	7.19618	9.75982	8.47876	8.28413	8.4717	8.67997	8.64551	9.57264	9.81455	9.44284	9.45247	9.31683	9.38179	0.0210335	0.0214063	0.248424	0.709137	0.0115473	0.0171189	0.0875352	0.883799	0.0128161	0.0242778	0.116633	0.846273	0.0129598	0.0172081	0.109042	0.86079	0.0153355	0.0206603
Acp2	NM_007387	7.25406	7.1392	7.10472	6.95469	7.34418	7.07596	6.30359	6.27339	6.4259	6.12102	6.16038	6.25787	5.145	4.84089	4.79259	4.83246	4.71815	4.81593	7.49067	7.44929	7.6092	7.5637	7.76184	7.56126	7.44743	7.18427	7.20056	7.05923	7.29351	7.22699	0.00942667	0.0166562	0.23445	0.739467	0.0100829	0.0120145	0.225908	0.751994	0.0113882	0.0144799	0.282494	0.691638	0.00949851	0.0125056	0.256041	0.721955	0.00881356	0.0127934
Acp5	NM_001102404|NM_001102405|NM_007388	4.82587	4.94247	4.85713	5.07847	5.04338	5.14973	6.08939	5.86426	6.02665	6.30418	6.01193	6.1362	3.87323	3.71631	4.11849	3.81056	3.83722	3.61319	5.06215	5.23411	5.23612	5.063	5.1469	5.06593	4.96822	4.94441	4.97366	5.2651	5.10291	5.13155	0.0425017	0.0360797	0.227784	0.693635	0.034365	0.0249381	0.220186	0.720511	0.039253	0.0412521	0.247881	0.671613	0.0398892	0.0227796	0.167336	0.769996	0.0373465	0.0326274
Acp6	NM_019800	8.54594	8.35497	8.18343	8.15431	8.26118	8.04694	8.19234	7.70067	7.56118	7.56917	7.65037	7.58014	7.30087	6.68201	6.73781	6.58407	6.61433	6.37169	8.68636	8.10233	8.38034	7.97785	8.51415	7.9804	8.98188	8.79755	8.52582	8.47158	8.46488	8.51588	0.01252	0.0266213	0.192603	0.768256	0.00994715	0.0157905	0.130309	0.843954	0.0108953	0.0242866	0.209979	0.754839	0.0111194	0.0180667	0.146376	0.824437	0.0117322	0.0225676
Acpl2	NM_153420	3.85618	4.17579	4.29338	4.36779	4.20194	4.00462	4.65701	4.71509	4.71422	4.9094	4.65314	4.61882	2.77785	2.50004	3.21265	2.52865	2.94806	2.53368	3.83496	3.9293	4.26555	3.87207	4.03059	3.73013	3.87355	3.69241	3.82102	3.78978	4.00917	3.54314	0.0346316	0.0371343	0.213972	0.714262	0.0370801	0.0256855	0.213284	0.72395	0.0338863	0.0472054	0.27121	0.647698	0.0404784	0.0249972	0.195579	0.738945	0.0312279	0.0377787
Acpt	NM_001195034	5.52411	5.57746	5.54009	5.79337	5.42644	5.61526	5.73702	6.22171	6.19723	6.15152	6.20593	6.0573	3.9743	4.13496	4.51645	4.10233	4.35943	4.09199	5.72291	5.94654	5.88776	5.76841	5.71091	5.82046	5.41662	5.29178	5.58951	5.69127	5.37422	5.30371	0.0241492	0.028071	0.261217	0.686563	0.0324969	0.0246044	0.2663	0.676599	0.0291198	0.0358269	0.256669	0.678384	0.0261689	0.0203359	0.198987	0.754508	0.0335645	0.0368141
Acr	NM_001205049|NM_013455	4.09337	4.09821	4.36673	4.76227	4.08116	4.07009	5.24413	5.19473	5.35408	5.26807	5.02964	5.33136	3.33785	3.47065	3.48907	3.3085	3.5183	3.41071	4.38613	4.45989	4.60507	4.34043	4.81309	4.22528	4.2843	3.9471	4.11342	4.27277	4.03624	4.09649	0.0379796	0.0399657	0.228882	0.693173	0.0405887	0.0395138	0.241858	0.678039	0.0423636	0.0458729	0.275337	0.636426	0.0371218	0.0306964	0.193529	0.738652	0.0337658	0.0467205
Acrbp	NM_016845|NM_001127340	5.34958	4.99957	4.98292	5.27953	5.22653	4.97618	5.94506	5.90808	5.70847	6.12972	5.77963	5.829	4.3961	3.97633	4.32304	4.26135	4.55518	4.3284	5.27194	5.84862	5.74486	5.71205	5.86255	5.81658	4.7836	4.80217	4.81232	4.86055	4.9635	4.72795	0.0398898	0.053773	0.273261	0.633076	0.0335697	0.0282993	0.319458	0.618673	0.0305001	0.0460503	0.341665	0.581784	0.0388161	0.0341918	0.288169	0.638823	0.0290529	0.049043
Acsbg1	NM_053178	6.96196	7.13436	7.21903	7.22331	7.10308	7.30019	6.39937	6.64556	6.90922	6.79686	6.77768	6.78518	5.95917	5.66695	5.7981	5.78141	5.68666	5.8811	8.23088	8.25247	8.26291	8.55203	8.51269	8.33287	6.31105	6.77816	6.79996	6.78608	6.72	6.51354	0.0131277	0.0381643	0.510353	0.438355	0.0131022	0.0213844	0.395763	0.56975	0.0157103	0.0286874	0.438563	0.517039	0.013256	0.0210899	0.443748	0.521907	0.0136386	0.0252538
Acsf2	NM_153807	6.07084	5.7445	6.1171	5.83945	6.20333	6.57142	5.62178	5.67855	5.95559	5.79111	5.74704	5.80029	3.75605	3.67212	3.72789	3.52749	3.79267	3.73949	6.08107	5.96887	6.3125	5.8827	6.60068	5.99733	5.49255	5.45254	5.73747	5.69243	6.33144	5.95695	0.0201783	0.0218388	0.303032	0.654951	0.0209019	0.0167315	0.253482	0.708885	0.0215751	0.0181691	0.301813	0.658443	0.020292	0.013591	0.214418	0.751699	0.0133359	0.0135733
Acsf3	NM_144932	6.39514	6.15797	6.77032	6.51967	6.41008	6.60306	5.92159	5.87221	5.93829	5.85949	5.79802	5.94707	4.54965	4.32096	4.47857	4.51028	4.5501	4.39662	6.34369	6.33458	6.63489	6.46595	6.50474	6.47284	6.87744	6.7612	6.81278	6.8494	6.99662	7.01211	0.0116253	0.0177172	0.170142	0.800515	0.0112084	0.0123003	0.153143	0.823348	0.0117342	0.0168274	0.207728	0.763711	0.0104014	0.0131306	0.157044	0.819424	0.00980713	0.016288
Acsl1	NM_007981	7.88107	7.68294	7.93762	7.62056	7.82062	7.86195	6.87476	6.98296	7.04499	6.88002	6.99503	6.84691	5.57613	5.83486	5.39289	5.71355	4.68539	6.14441	7.6892	7.78071	7.74083	7.78774	7.79091	7.81122	8.09753	7.82414	7.97936	7.80473	8.06362	7.88188	0.00955403	0.0153195	0.183528	0.791598	0.0110188	0.0159908	0.189954	0.783036	0.0113907	0.0142956	0.201541	0.772772	0.0103803	0.0148735	0.193119	0.781627	0.0105024	0.00835606
Acsl3	NM_028817|NM_001136222|NM_001033606	8.72868	8.75956	8.71329	8.55935	8.83636	8.55627	8.2236	7.69545	7.98725	7.88418	7.92246	7.70058	6.87686	6.53103	6.55418	6.5935	6.14387	6.50117	8.06521	7.91194	8.07308	8.1446	7.99398	8.04035	9.27916	8.81256	8.62217	8.18398	8.52583	8.59979	0.0116109	0.0180071	0.11364	0.856742	0.0100001	0.0143492	0.115224	0.860427	0.0144551	0.021116	0.167573	0.796856	0.0158676	0.0208603	0.188481	0.774791	0.0148013	0.0170168
Acsl4	NM_207625|NM_019477|NM_001033600	8.62347	9.03548	8.6247	8.68555	8.87931	8.90712	8.09144	7.84041	7.69865	7.79151	7.73957	7.66772	5.95069	6.03912	5.99942	6.22702	4.9612	6.20397	8.09399	8.76807	7.80316	8.5547	8.06943	8.78718	9.0982	9.0085	8.4767	8.56542	8.71503	9.02036	0.0118807	0.0106267	0.130003	0.84749	0.0090973	0.00839489	0.171606	0.810902	0.0133629	0.0162318	0.15693	0.813475	0.0115282	0.0125356	0.19403	0.781906	0.01175	0.0067554
Acsl5	NM_027976	10.6073	10.7159	10.7293	10.6628	10.8653	10.495	9.72406	10.0612	9.82936	9.90171	9.9498	10.0081	9.30931	9.30474	9.27769	9.48175	9.16063	9.4654	11.2961	11.0686	11.2807	11.2685	11.2119	11.2685	10.6821	10.9138	10.8937	10.7008	10.6134	10.7687	0.00948751	0.0280728	0.308137	0.654303	0.0105857	0.0201535	0.211025	0.758236	0.00927655	0.0249633	0.277098	0.688662	0.0102041	0.0245303	0.260968	0.704298	0.0116668	0.02663
Acsl6	NM_144823|NM_001033598|NM_001033597|NM_001033599	4.57522	4.33286	4.34752	4.52609	4.43999	4.39784	4.20153	4.38732	4.39645	4.5525	4.47286	4.40103	2.64759	2.80121	2.76394	2.88932	2.93461	2.79482	4.30827	4.56298	4.40184	4.32957	4.37885	4.32991	4.2705	4.10647	4.5258	4.42097	4.2837	4.21848	0.0194766	0.0261648	0.229081	0.725277	0.0217761	0.0233271	0.243908	0.710989	0.0192064	0.024434	0.210578	0.745782	0.0214029	0.0217346	0.181858	0.775005	0.0228677	0.0310563
Acsm4	NM_178414	4.14409	4.27882	4.09514	4.2701	3.76201	3.78232	4.70073	4.77473	4.83288	4.72998	4.8227	4.79189	3.2073	3.05265	3.38622	3.56698	3.65665	2.87666	4.53861	4.55453	4.84762	4.45221	4.64417	4.41263	4.43929	4.16418	4.3059	4.2438	4.35027	4.36734	0.0239355	0.0335321	0.233661	0.708872	0.0274218	0.0267328	0.233439	0.712407	0.0262333	0.0379622	0.28949	0.646314	0.0256841	0.0368901	0.210093	0.727333	0.0263184	0.0462625
Acss1	NM_080575	5.35448	5.21158	5.61819	5.01056	5.49092	5.23644	5.60907	5.63926	5.63532	5.38131	5.51713	5.75898	3.57591	3.371	3.35876	3.50632	3.51378	3.54666	5.56578	5.29734	5.2696	5.107	5.86384	5.09308	5.64543	5.30133	5.3082	5.09418	5.71761	5.58967	0.0204207	0.0196795	0.216464	0.743436	0.0244649	0.0163333	0.191416	0.767786	0.0259139	0.0210963	0.219678	0.733312	0.0234829	0.0205904	0.192549	0.763378	0.017647	0.0173617
Acss2	NM_019811	5.33395	5.22484	5.3203	5.28089	5.17472	5.25396	5.60282	5.61736	5.71401	5.94876	5.65241	5.91348	3.40884	3.14843	3.48487	3.41518	3.74761	3.42879	4.60827	4.78875	4.7564	4.4542	4.57719	4.86375	4.74539	4.86236	4.57886	4.76095	4.612	4.52499	0.0371223	0.0320012	0.203513	0.727364	0.0326062	0.0189418	0.182065	0.766387	0.0423219	0.0356053	0.238036	0.684037	0.0444696	0.0247016	0.156503	0.774326	0.0408208	0.0429999
Acss3	NM_001142804|NM_198636	4.11272	4.29479	3.95212	4.17408	4.00172	4.22497	4.67504	4.67096	4.62296	4.64854	4.56263	4.55749	2.92167	2.95641	3.08108	3.02211	2.90748	3.00891	4.27508	4.0962	4.02241	4.21731	4.10535	4.00534	3.91579	3.84163	3.83009	3.7478	3.82042	3.85354	0.031825	0.0372338	0.263458	0.667483	0.0322977	0.0316508	0.215039	0.721013	0.033279	0.0450822	0.239736	0.681902	0.0326349	0.0339956	0.240012	0.693357	0.0318158	0.0398454
Acta1	NM_009606|NM_001272041	5.9466	6.31685	6.08983	6.2368	6.31304	6.28624	6.3612	6.80424	6.6716	6.92926	6.76462	6.88526	5.21821	5.37039	5.26035	5.55967	5.73497	5.03267	5.75153	6.07759	5.84693	6.12789	5.90086	6.21264	6.27207	6.30065	6.0103	6.53347	6.30902	6.45682	0.0230853	0.0412331	0.165254	0.770427	0.0276534	0.03292	0.165718	0.773709	0.032157	0.0476909	0.198323	0.721829	0.0262575	0.0326821	0.149411	0.791649	0.0287179	0.0554862
Acta2	NM_007392	4.80309	4.72047	4.59639	4.68198	4.63839	4.83668	5.09243	5.40571	5.52831	5.47268	5.45303	5.46463	3.1728	3.36255	3.4094	3.38256	3.59646	3.34222	5.61431	5.59723	5.40445	5.49801	5.37598	5.39095	4.97838	4.96961	4.92254	5.09871	5.12701	5.35622	0.0197911	0.0206343	0.310396	0.649179	0.0235717	0.0183944	0.266938	0.691095	0.0283606	0.025754	0.284298	0.661587	0.0235534	0.0177914	0.237709	0.720946	0.0245315	0.0267195
Actb	NM_007393	12.9724	13.0094	12.9602	12.9673	12.9877	13.0099	12.5664	12.7308	12.511	12.436	12.553	12.5923	12.1335	12.2783	12.1068	12.3272	12.0392	12.1377	12.4112	12.6112	12.5158	12.7492	12.5273	12.5563	13.0841	13.0734	13.1828	13.165	13.2201	13.2037	0.015491	0.0452618	0.151945	0.787302	0.0159296	0.0374395	0.145399	0.801232	0.0139876	0.041691	0.153289	0.791032	0.0121873	0.0363495	0.150168	0.801295	0.0141112	0.0389852
Actbl2	NM_175497	4.16257	4.06158	4.13376	4.17113	4.12994	4.40732	4.07591	4.18627	4.35766	4.27649	4.24516	4.25376	2.85601	2.73071	3.01301	2.91817	3.26033	2.59288	3.94901	4.10887	4.02224	4.08647	3.97498	4.16249	3.56214	3.64567	3.67823	3.6996	3.84516	3.4907	0.0266238	0.0450845	0.266325	0.661966	0.0257455	0.0301912	0.241975	0.702089	0.0299609	0.0465328	0.259376	0.664131	0.0266381	0.033416	0.231562	0.708384	0.025671	0.051164
Actc1	NM_009608	5.79303	6.13326	5.90949	6.25566	5.98731	5.99707	6.29184	6.57755	6.52626	6.80504	6.45299	6.63634	4.43301	4.86293	4.60219	4.59801	4.42895	4.62209	5.53347	6.05354	5.31516	5.77612	5.22285	5.71666	5.82098	5.83988	5.70904	6.27134	5.95877	6.1459	0.0292746	0.0318356	0.189036	0.749854	0.0306141	0.0299995	0.211128	0.728258	0.0371677	0.0386323	0.175361	0.748839	0.0294485	0.0205129	0.143118	0.80692	0.0314177	0.0304693
Actg1	NM_009609	11.951	12.3372	12.0422	12.4544	12.1695	12.5378	11.2121	11.6386	11.2101	11.4983	11.5373	11.6105	10.417	10.9524	10.6351	11.2234	10.6114	11.1752	11.1227	11.9058	11.2626	11.954	11.2936	11.8012	12.2172	12.4533	12.1235	12.6478	12.384	12.74	0.0117937	0.0268102	0.12108	0.840317	0.0118055	0.0235971	0.140896	0.823701	0.0122189	0.0323545	0.138417	0.81701	0.00950092	0.0252558	0.129215	0.836029	0.0131334	0.0272664
Actg2	NM_009610	6.99755	7.52126	6.65552	7.21973	7.28923	7.93193	6.90781	6.83613	6.50831	6.75268	6.78771	7.06145	4.8829	5.9863	5.05283	5.6447	5.66427	5.97555	6.30167	6.95364	6.39378	6.90005	6.69974	6.85584	7.36003	7.64048	6.83078	7.8002	7.97444	8.19823	0.0173268	0.0167936	0.124336	0.841544	0.0120751	0.0215483	0.129907	0.83647	0.0175687	0.0252687	0.177258	0.779904	0.010475	0.0156301	0.115049	0.858846	0.0106498	0.0192815
Actl10	NM_001171640	5.35517	5.6328	5.51285	5.75077	5.37958	5.47192	6.09604	6.32616	6.33158	6.28995	6.30651	6.41325	4.0214	3.72288	3.9396	4.00629	3.97134	3.46358	5.54768	5.59861	5.66917	5.48683	5.65946	5.59642	5.43481	5.31765	5.38932	5.46179	5.3951	5.41929	0.0313936	0.0293967	0.234485	0.704725	0.0367176	0.0194337	0.2199	0.723948	0.0368627	0.0277023	0.254406	0.681029	0.0336859	0.0222508	0.191448	0.752615	0.0361911	0.0282898
Actl11	NM_026338	3.93444	4.37338	4.17769	4.02025	4.04342	4.32595	4.69402	4.86894	5.02578	4.70447	4.6781	4.75478	2.75029	2.80226	3.11928	3.12181	3.00607	2.8202	3.91635	4.50548	4.02053	4.31649	4.13583	4.00193	4.06535	3.87136	3.63525	4.04719	3.96155	3.80381	0.0318905	0.0326984	0.203191	0.73222	0.0340804	0.0261647	0.262697	0.677058	0.0475413	0.0500199	0.258705	0.643734	0.0287325	0.0308526	0.217744	0.722671	0.0319058	0.0394936
Actl6a	NM_019673	9.01083	9.196	8.92536	8.87043	9.07157	8.70931	8.32294	7.8255	7.62433	7.60796	7.91061	7.70647	7.09403	7.0331	6.8217	6.81174	6.52069	6.70094	8.83012	9.02398	8.70345	8.80326	8.67394	8.91328	9.52333	9.29541	9.18623	9.22648	9.04046	9.27678	0.0100213	0.0168645	0.155577	0.817537	0.00738041	0.0137053	0.167967	0.810948	0.00762482	0.0172425	0.175964	0.799168	0.00678604	0.0125683	0.154101	0.826545	0.0101284	0.0152446
Actl6b	NM_031404	4.50192	4.6363	4.80359	4.66935	4.60913	4.55658	5.03419	5.14672	5.29905	5.35092	5.28371	5.30192	3.53877	3.1784	3.55163	3.53064	3.86486	3.31932	4.65516	4.64659	4.57226	4.61454	4.66388	4.69999	4.6251	4.49171	4.49185	4.60353	4.57763	4.46799	0.026643	0.0372735	0.223784	0.7123	0.0293904	0.0241561	0.206071	0.740382	0.0344081	0.0404224	0.227102	0.698068	0.0317543	0.0289194	0.189015	0.750312	0.0319038	0.0470663
Actl7a	NM_009611	4.49853	4.5274	4.50612	4.3208	4.60913	4.70909	4.72863	4.92276	4.86059	4.98001	4.93136	5.19644	3.07487	3.0256	2.8949	2.98688	2.73382	3.08372	4.95954	5.13766	5.07187	4.95734	4.98048	5.00821	4.40365	3.90802	4.29639	4.22292	4.19131	4.1017	0.0230347	0.0288761	0.295284	0.652805	0.0302987	0.0261618	0.348724	0.594816	0.0258629	0.0261175	0.327058	0.620961	0.0285386	0.0230561	0.278595	0.66981	0.0290564	0.0249863
Actl7b	NM_025271	5.0937	5.2613	5.36216	5.2473	5.24769	5.17045	5.85838	6.13056	6.29002	6.22334	6.06642	6.15867	4.28404	4.24475	4.4008	4.22743	4.93546	4.3836	5.42919	5.68427	5.42795	5.54452	5.45344	5.28332	5.28014	5.17455	5.31463	5.41042	5.24048	5.22997	0.0292278	0.0387132	0.237106	0.694954	0.0337885	0.0294056	0.245917	0.690889	0.0382706	0.0407511	0.229986	0.690992	0.0327008	0.0263678	0.202571	0.738361	0.0333677	0.0600978
Actl9	NM_183282	4.72992	4.68974	4.59729	4.59765	4.44035	4.66027	4.81475	5.27032	4.90001	5.35464	4.54403	5.10965	3.81573	3.31109	3.70022	3.64723	3.85508	3.36442	4.62234	4.36311	4.36666	4.29885	4.49149	4.41328	4.74851	4.69504	4.751	4.78747	4.76865	4.85768	0.0215332	0.0424973	0.205841	0.730128	0.0296408	0.0245159	0.156732	0.789111	0.0236514	0.0406134	0.178503	0.757232	0.0298262	0.0293739	0.142278	0.798522	0.0180311	0.0441176
Actn1	NM_134156	7.17502	6.92483	6.90897	6.81321	6.96612	7.20617	8.34809	7.62194	6.80456	6.81131	7.82094	6.68138	6.48381	6.61953	5.89235	5.80575	6.57514	6.01024	6.56498	6.63849	6.64177	6.54824	6.59422	6.25727	7.29841	7.14353	7.05187	7.33489	7.38265	7.50623	0.0446305	0.0483516	0.141646	0.765372	0.0277066	0.0444809	0.138964	0.788849	0.0181845	0.0381143	0.177436	0.766265	0.0147302	0.0235969	0.121726	0.839946	0.0298241	0.0496056
Actn2	NM_033268	4.65326	4.67533	4.67517	4.84866	4.60254	4.7234	5.16519	5.21691	5.16214	5.37031	5.27891	5.19705	3.34151	3.47868	3.46649	3.29786	3.6371	3.38456	4.9708	5.10516	4.92031	4.97275	4.97176	4.85765	4.86386	4.97334	5.11911	5.03946	4.8112	5.06728	0.0247103	0.0275349	0.235888	0.711866	0.0223985	0.0215925	0.205563	0.750446	0.0217809	0.0265228	0.201198	0.750499	0.0244915	0.018728	0.184375	0.772405	0.0272014	0.0343828
Actn3	NM_013456	5.09319	5.10944	5.14499	4.95645	5.16945	4.79318	5.18505	5.35968	5.35695	5.40258	5.32503	5.41615	3.21044	3.1361	3.30006	3.25283	3.6698	3.41694	4.32585	4.51724	4.67554	4.37574	4.6505	4.53781	4.70433	4.70346	4.95274	4.86164	4.63491	4.75974	0.0298819	0.02999	0.179931	0.760197	0.0308744	0.0212609	0.170752	0.777113	0.0281021	0.0266403	0.191407	0.753851	0.0295374	0.0214081	0.143757	0.805298	0.0321554	0.0402685
Actn4	NM_021895	9.77107	9.72269	9.86439	9.69175	9.79926	9.83161	11.0357	10.4892	9.85022	9.46204	10.7551	9.6148	9.46771	9.72487	8.98901	8.745	10.0622	9.14539	9.46598	9.74644	9.57203	9.88018	9.54757	9.4366	9.85114	9.75901	9.78404	9.84039	9.9663	9.80951	0.0462361	0.0615099	0.170131	0.722123	0.0305513	0.0578485	0.181053	0.730547	0.021698	0.0471148	0.195444	0.735743	0.0147562	0.0288714	0.19553	0.760842	0.0348217	0.0849662
Actr10	NM_019785	8.15797	8.15253	8.02387	8.01899	8.04103	7.87189	8.29146	7.50107	7.20422	7.24245	7.60679	7.42004	6.30934	6.61462	5.97558	6.26389	5.73368	6.36611	7.77938	7.91081	7.41616	7.6061	7.38352	7.68105	9.09612	8.81373	8.42984	8.4061	8.55647	8.68025	0.0139535	0.0139313	0.106875	0.865241	0.00873779	0.015202	0.11511	0.860951	0.0101674	0.0171135	0.128634	0.844085	0.00959197	0.0156558	0.122389	0.852364	0.0125	0.0134596
Actr1a	NM_016860	8.57153	8.30187	8.37862	8.20645	8.43708	8.52588	7.25235	7.56132	7.36236	7.21107	7.08391	7.36084	5.96652	6.63956	5.98428	6.52835	5.55919	7.133	7.85115	8.18883	7.84435	8.27469	7.68164	8.35177	8.68503	8.57608	8.61229	8.49889	8.73315	8.61746	0.00869633	0.0140685	0.143859	0.833377	0.0101868	0.0172943	0.156063	0.816456	0.00978443	0.0148483	0.149271	0.826097	0.00829317	0.0166168	0.171898	0.803192	0.00767736	0.0105248
Actr1b	NM_146107	8.50068	8.47361	8.40909	8.58044	8.4226	8.61456	7.34636	7.61023	7.48333	7.39017	7.51039	7.45195	7.06201	6.93088	6.62222	6.71268	6.34032	7.10045	8.89391	8.90322	8.70024	8.98667	8.78681	9.04712	8.37321	8.64954	8.59177	8.89063	8.72165	8.79431	0.00921636	0.0298503	0.294281	0.666652	0.00918845	0.0184536	0.223273	0.749085	0.00951434	0.0206608	0.241574	0.72825	0.00688564	0.0138467	0.206493	0.772775	0.00897591	0.015734
Actr2	NM_146243	10.984	11.0316	11.0446	10.8714	11.0922	10.9189	10.9117	10.6241	10.5404	10.6092	10.5792	10.4224	10.1634	9.65478	9.40316	9.27814	9.06173	9.12916	10.6285	10.9655	10.6303	10.5881	10.6697	10.7062	11.5912	11.3883	11.297	11.0306	11.2472	11.2275	0.0144547	0.0339428	0.129753	0.821849	0.0121101	0.0198925	0.152148	0.815849	0.0134418	0.0241048	0.156265	0.806188	0.015343	0.0196145	0.149942	0.8151	0.0142024	0.0195674
Actr3	NM_023735|NM_001205386|NM_001205385	10.3584	10.5862	10.1519	10.2849	10.3647	10.3482	10.0298	10.2129	9.79865	10.0015	10.0809	9.90873	8.62743	9.0173	8.54558	8.7319	8.4864	8.80607	10.1477	10.4953	9.88193	10.0207	9.62755	10.0773	10.7793	10.787	10.2942	10.6026	10.4245	10.687	0.0135077	0.0201569	0.160113	0.806223	0.013602	0.0191005	0.164051	0.803246	0.0155577	0.0257468	0.180037	0.778659	0.013783	0.0183864	0.138512	0.829318	0.0180735	0.0236065
Actr3b	NM_001004365	5.06498	5.01742	4.98285	5.38452	5.34708	5.05819	4.6053	5.13577	5.26076	5.0605	5.00445	5.07437	3.10741	3.10869	3.26214	2.90298	3.38389	3.40507	5.28475	5.08122	5.32725	5.16779	5.52713	5.27636	5.30066	5.47596	5.63649	5.40746	5.32357	5.43946	0.0129241	0.01805	0.22609	0.742936	0.0162462	0.0128199	0.15513	0.815804	0.0168106	0.016593	0.192284	0.774312	0.0159098	0.0114692	0.169953	0.802668	0.0160607	0.0206021
Actr5	NM_175419	6.20992	6.1119	6.11729	6.0208	6.09418	6.21557	5.09037	5.11408	5.13753	5.04295	5.13328	5.16215	4.65956	4.12011	3.99322	4.19192	3.92296	4.14896	6.25265	6.3005	6.58088	6.30426	6.60753	6.20044	5.89269	5.84916	5.84916	5.73564	6.02753	5.50132	0.0110765	0.0324116	0.270786	0.685726	0.0109639	0.017705	0.247444	0.723887	0.0110343	0.0196906	0.327778	0.641497	0.0110293	0.0196657	0.262185	0.70712	0.0100974	0.017213
Actr6	NM_025914	5.36093	5.56744	4.83148	5.14531	5.56604	4.73716	5.69854	4.95056	5.15528	4.89618	5.34557	4.94359	4.49693	3.57314	3.34283	3.40122	3.37781	3.53657	6.34568	6.19581	5.80658	5.51832	5.52151	5.57356	6.47288	6.19631	5.1586	5.05651	5.29938	5.10501	0.0124161	0.0212938	0.212393	0.753898	0.00834639	0.0103324	0.196211	0.78511	0.0182281	0.0204704	0.312713	0.648588	0.0161987	0.018484	0.247245	0.718072	0.0205214	0.0206937
Actr8	NM_027493	7.3331	7.44307	7.39644	7.33568	7.47569	7.27133	6.63078	6.49374	6.3705	6.40335	6.46324	6.35326	5.87334	5.44281	5.37386	5.48741	5.48059	5.50769	7.16805	6.97011	7.33843	6.95323	7.27446	6.88063	8.11549	7.99122	7.87182	7.65595	7.68026	7.6683	0.00843625	0.0196846	0.13373	0.838149	0.00779138	0.0120948	0.107494	0.87262	0.00801	0.0158344	0.171141	0.805015	0.00894966	0.0152556	0.129928	0.845867	0.00955219	0.019067
Actrt1	NM_028514	4.29422	4.53953	4.31668	4.35456	4.36813	4.00217	4.94785	5.07012	4.87073	5.07421	5.10915	5.13656	2.65151	2.66743	2.62939	2.65227	2.59643	2.58435	4.50703	4.41751	4.55236	4.53055	4.60513	4.45131	4.33902	4.3357	4.21766	4.24554	4.24971	4.30698	0.0301853	0.0242391	0.242908	0.702668	0.0314876	0.0191515	0.198633	0.750728	0.030148	0.0251498	0.264098	0.680604	0.0325336	0.0195255	0.22133	0.726611	0.0345306	0.0238664
Actrt2	NM_028513	4.6728	4.77053	4.7134	4.83391	4.44226	4.51117	4.58882	4.70646	4.70581	4.90259	4.72894	4.72647	3.03092	2.71811	2.80061	3.0339	2.92073	2.79535	4.14032	4.53034	4.40086	4.40466	4.25908	4.18346	4.43956	3.9107	4.2943	4.3601	4.27162	4.28576	0.02361	0.0316306	0.188986	0.755774	0.0299068	0.0242417	0.262494	0.683357	0.0266062	0.0280187	0.23525	0.710125	0.0276722	0.0243701	0.19432	0.753638	0.0278791	0.0314006
Actrt3	NM_029690	5.29375	5.39496	5.30252	5.48407	5.29859	5.10792	5.36375	5.74565	5.75001	5.78909	5.33126	5.81306	3.56589	3.53401	3.93583	3.21014	3.59263	3.4441	5.50675	5.40322	5.53604	5.48158	5.53155	5.23122	4.95057	4.72871	5.22923	5.40582	5.39726	5.21787	0.0244769	0.0277672	0.295222	0.652534	0.0343437	0.0238463	0.268614	0.673196	0.0275616	0.0309148	0.25956	0.681964	0.0250228	0.0134691	0.200508	0.761	0.0192702	0.0227767
Acvr1	NM_001110204|NM_001110205|NM_007394	6.79769	6.61388	6.84069	6.64375	6.70888	6.69865	6.27158	6.22696	6.26371	6.21892	6.27381	6.13473	4.98608	4.51405	4.82027	4.63447	4.7463	4.92196	6.39362	6.41837	6.62336	6.40868	6.70158	6.45921	7.04247	6.84334	6.87394	6.50392	6.94793	6.77236	0.0133192	0.021552	0.158329	0.8068	0.0134926	0.0132374	0.152785	0.820485	0.0141529	0.0205264	0.19836	0.76696	0.0162039	0.017378	0.183278	0.78314	0.0135674	0.0185633
Acvr1b	NM_007395	6.74932	6.60283	6.76979	6.56813	6.90177	6.37762	6.41041	6.40428	6.57298	5.96064	6.54188	6.04283	4.74092	4.30146	4.5956	4.55781	4.82235	4.85295	7.36246	7.13106	7.59824	7.17143	7.4078	7.12329	6.82913	6.6976	6.95194	6.13452	6.78369	6.35868	0.0141191	0.0175076	0.298364	0.670009	0.0149768	0.0112138	0.245791	0.728018	0.0142049	0.014229	0.315804	0.655763	0.0143026	0.0173967	0.328295	0.640006	0.0156048	0.0186902
Acvr2a	NM_007396	6.75174	6.69155	6.74327	6.55677	6.6625	6.70448	6.42906	6.59971	6.77053	6.48121	6.45553	6.36049	5.24791	4.93375	4.7373	4.8583	4.7079	4.97674	6.77418	7.19186	6.83904	7.26008	6.95453	7.36419	6.4325	6.34573	6.17491	5.92763	6.34074	6.48003	0.0191573	0.0333241	0.26581	0.681708	0.0199098	0.0201794	0.297638	0.662273	0.0270926	0.026108	0.310327	0.636472	0.0216989	0.0226589	0.369206	0.586436	0.0198427	0.0233076
Acvr2b	NM_007397	6.22377	5.65046	6.11354	5.79868	5.89427	6.02021	6.0913	6.37682	6.59854	6.35442	6.28044	6.27257	3.94465	4.00801	4.14553	4.15708	4.50645	4.33538	6.48391	6.27118	6.88188	6.48355	6.59483	6.23703	5.46729	5.3975	5.76291	5.8474	5.8715	5.74422	0.025468	0.0226868	0.365198	0.586647	0.0323009	0.0201129	0.297701	0.649885	0.0286486	0.0206376	0.380838	0.569875	0.0247164	0.0173326	0.268054	0.689897	0.0235439	0.0271545
Acvrl1	NM_009612	6.33375	6.27137	6.2213	6.27087	6.2218	6.28056	6.24949	6.36507	6.50338	6.50791	6.09646	6.40587	4.71831	4.64428	4.64136	4.55897	4.79726	4.5382	5.94794	6.12506	6.07029	5.94163	5.97927	5.99449	6.57839	6.44315	6.10106	6.07397	6.25754	6.21506	0.0179155	0.0244503	0.158781	0.798853	0.0191404	0.0186762	0.16072	0.801464	0.0270006	0.0292977	0.218446	0.725255	0.0263902	0.0219835	0.176742	0.774885	0.0190959	0.0306075
Acy1	NM_025371	6.025	5.9791	6.01543	6.1598	5.55226	5.88116	6.05118	6.11984	6.12304	6.03054	6.03008	5.97028	4.13293	4.28995	4.06194	4.0723	4.01479	3.74427	5.45624	5.72392	5.54292	5.86868	5.51176	5.40591	6.40576	6.19402	6.08788	6.07806	5.87675	5.77565	0.0182928	0.0190905	0.132292	0.830325	0.0195308	0.0176691	0.147198	0.815602	0.0227806	0.0215326	0.166448	0.789239	0.0193473	0.0160131	0.171499	0.793141	0.0240831	0.0234983
Acy3	NM_027857	5.17705	5.48612	5.47964	5.41082	5.40288	5.60698	5.59439	5.64171	5.54666	5.46615	5.58318	5.73505	3.58379	3.55607	3.50806	3.70452	4.13523	3.88999	4.84165	4.75453	4.53016	4.58074	4.82553	4.70233	4.96308	5.05299	4.81305	5.14776	5.43426	5.15425	0.0318674	0.0311949	0.206583	0.730354	0.0298553	0.0226217	0.160074	0.787449	0.0348322	0.0334415	0.188073	0.743653	0.0255572	0.0242413	0.137197	0.813004	0.024435	0.0353284
Acyp1	NM_025421	6.08526	5.81534	5.39654	5.58805	5.51184	5.52142	7.99603	7.05611	6.54943	6.78842	6.83903	6.6759	5.19479	5.42366	4.89382	4.93756	5.25027	4.76995	7.59664	7.2933	6.49702	6.52981	6.73266	6.51533	5.18017	6.27236	5.40045	5.23204	5.18124	5.22079	0.0671632	0.0380065	0.556221	0.33861	0.0271984	0.0282146	0.317915	0.626672	0.0347295	0.0434807	0.365819	0.555971	0.0422515	0.0376726	0.350236	0.56984	0.0421784	0.0553109
Ada	NM_001272052|NM_007398	6.62532	6.57858	6.96843	6.79805	6.77941	6.75307	6.23377	6.22285	6.2676	6.48289	6.1882	6.25463	4.57359	4.7758	5.02417	5.13347	4.93923	5.20153	5.89515	5.71049	6.09222	6.12657	5.94942	5.82789	7.15766	6.98606	7.21629	7.2838	7.18049	7.20652	0.0127816	0.0159518	0.110407	0.860859	0.0130793	0.0154285	0.0909314	0.880561	0.0123673	0.0206041	0.119626	0.847402	0.0126397	0.0159539	0.0979129	0.873494	0.0121156	0.0201073
Adad2	NM_029428	5.2319	5.38944	5.26613	5.52219	5.27954	5.45929	5.70869	5.84317	5.91411	5.97901	5.64228	6.09627	3.98302	4.1291	4.17447	4.22518	4.8467	3.91482	5.09214	5.17227	5.27147	5.18457	5.10491	5.06475	5.10389	4.56958	4.9687	5.28861	5.15652	5.14447	0.0306181	0.0365161	0.218133	0.714732	0.0406234	0.039823	0.253034	0.666519	0.0362158	0.042776	0.25339	0.667619	0.0310059	0.0295687	0.177279	0.762146	0.0276625	0.0628613
Adal	NM_029475	5.91011	5.75857	6.05481	5.70947	6.00138	5.72206	5.70384	5.30369	5.31284	5.24024	5.49421	5.23385	3.96321	3.52226	3.95666	3.38102	4.21538	3.66643	7.04583	6.69299	6.98528	6.88951	7.17645	6.91579	5.22657	5.79261	5.51686	5.33964	5.44126	5.16085	0.0180599	0.0213166	0.500079	0.460544	0.0119646	0.0111938	0.310802	0.66604	0.0127794	0.0196899	0.444949	0.522582	0.0132471	0.0117431	0.412063	0.562947	0.013908	0.0226091
Adam10	NM_007399	9.77081	9.88558	9.82465	9.64081	9.98485	9.56689	9.9285	10.1439	10.1685	9.9672	10.2428	10.2234	7.77584	7.47929	7.67998	7.56793	7.34298	7.76139	9.44086	8.73809	9.53555	8.91106	9.32904	8.95584	10.2949	10.0832	10.0433	9.90754	10.0793	10.025	0.0180373	0.0160009	0.140515	0.825447	0.0231038	0.0117197	0.0864712	0.878705	0.024215	0.0170202	0.170571	0.788194	0.022503	0.0137194	0.107319	0.856459	0.0256271	0.0135437
Adam11	NM_009613|NM_001110778	5.5409	5.57172	5.38567	5.68003	5.46285	5.75057	5.61451	5.71711	5.89506	5.78596	5.80168	5.78635	3.80962	4.00612	4.16146	3.97377	4.1813	4.16338	5.21886	5.47171	5.38953	5.48053	5.32016	5.25988	5.32219	4.89137	5.31487	5.70215	5.64686	5.24266	0.0253672	0.0286374	0.210628	0.735368	0.0305552	0.0300172	0.25561	0.683818	0.0297396	0.0352738	0.228823	0.706164	0.0211112	0.0193345	0.169408	0.790146	0.0238129	0.0305504
Adam12	NM_007400	4.59917	4.6343	4.58965	4.77141	4.47617	4.55164	5.29657	5.46034	5.49244	5.4466	5.38474	5.47092	2.9198	3.12595	3.26012	2.83011	3.21752	2.8605	4.86173	5.04769	4.84995	4.7552	4.81111	4.90401	4.33917	4.14024	4.26644	4.41956	4.22036	4.26947	0.0355594	0.027006	0.287341	0.650094	0.0400412	0.0255346	0.298299	0.636125	0.041644	0.0349577	0.291399	0.631999	0.0368589	0.0193306	0.226348	0.717463	0.0399104	0.0350487
Adam15	NM_009614|NM_001037722	10.2642	9.94071	10.2769	10.1785	10.0511	10.3103	8.59825	9.12082	8.98139	8.84768	8.80537	8.93452	7.71927	8.31743	8.08511	8.7324	7.93939	8.90462	9.88925	9.70764	9.80545	9.96149	9.93587	9.69675	10.0893	10.0313	10.4907	10.5646	10.5781	10.4232	0.00771252	0.0165418	0.206144	0.769601	0.0108347	0.0199671	0.161372	0.807826	0.00809589	0.017157	0.156559	0.818188	0.00641741	0.0190547	0.137726	0.836802	0.00673932	0.0145853
Adam17	NM_009615	10.3226	10.8827	10.3791	10.6508	10.6392	10.6872	9.92155	10.342	9.96912	10.2231	10.2163	10.3486	8.14478	8.53918	8.26972	8.7683	8.05373	8.81992	10.4921	11.1693	10.3217	11.0993	10.6514	11.2711	10.8298	11.1895	10.5116	10.7764	10.7171	11.0894	0.0117651	0.0135431	0.190844	0.783848	0.011002	0.0101419	0.193596	0.78526	0.0147344	0.0178956	0.205505	0.761865	0.0127247	0.0149301	0.231618	0.740727	0.0149522	0.0131732
Adam18	NM_010084	4.44445	4.4672	4.60165	4.54887	4.70155	4.7252	5.62457	5.51042	5.39534	5.63807	5.50865	5.7291	3.25197	3.50135	3.14567	3.7536	3.15563	3.57196	5.09862	5.43035	5.45885	5.86945	5.72909	6.01217	4.18015	4.54248	4.37727	4.35142	4.29758	4.39613	0.0446589	0.034015	0.338788	0.582538	0.0317872	0.0253983	0.298204	0.644611	0.032496	0.0269523	0.37093	0.569622	0.0335885	0.0292584	0.391026	0.546127	0.0335204	0.0258801
Adam1a	NM_172126	4.49625	4.08357	4.5272	4.20705	4.32964	4.1722	5.03647	4.8859	4.5823	4.55283	4.88257	4.90298	3.18799	3.02602	3.05868	2.91329	2.87645	3.4404	4.98322	4.91914	5.0231	4.9538	5.26594	4.98239	3.83101	3.89473	4.03267	3.87811	3.90206	4.02477	0.0356933	0.0390953	0.375752	0.54946	0.0312607	0.027699	0.317228	0.623812	0.0241244	0.0330968	0.35768	0.585099	0.0250153	0.0258227	0.327548	0.621614	0.0292217	0.0286938
Adam3	NM_009619	6.27533	6.32837	6.2189	5.9783	6.41113	6.31094	6.48557	6.2742	6.269	6.39164	6.38401	6.50988	4.95373	5.00027	4.90285	5.06052	4.97917	5.25544	7.23104	7.67742	7.37549	7.44669	7.48354	7.74524	5.4315	6.03149	5.77932	5.792	6.01044	5.6365	0.0264732	0.0361131	0.4848	0.452614	0.0161074	0.0214229	0.422477	0.539993	0.0194808	0.0298087	0.458186	0.492525	0.0203833	0.0260563	0.419992	0.533568	0.0187627	0.0279498
Adam33	NM_033615|NM_001163529	5.31423	5.50045	5.55363	5.64166	5.37329	5.35755	6.01949	6.28946	6.26835	6.31662	6.19976	6.51205	3.9627	4.28836	4.15454	4.12859	4.18597	4.13261	5.5838	5.68783	5.79909	5.69468	5.67031	5.73101	5.32019	5.38135	5.38567	5.42421	5.60667	5.4076	0.0313602	0.0297311	0.253262	0.685647	0.0339254	0.0272571	0.221709	0.717108	0.0344173	0.0313648	0.271557	0.662661	0.033877	0.0239104	0.218297	0.723915	0.0302314	0.0295278
Adam8	NM_007403	8.89932	8.90655	8.80311	8.67994	8.80486	8.96223	7.83355	7.81635	7.90528	7.56167	7.69678	7.92427	6.7526	6.63777	6.66318	6.66282	6.56151	6.81813	8.39911	8.75442	8.5616	9.12652	8.74948	8.85741	9.02858	8.86537	8.67245	8.77009	9.15182	8.91193	0.00996933	0.018589	0.161162	0.81028	0.00966221	0.0137288	0.183582	0.793027	0.0124531	0.0207661	0.214385	0.752396	0.00808237	0.0139413	0.237121	0.740855	0.00814445	0.014625
Adam9	NM_007404|NM_001270996	8.66636	8.85807	8.74194	8.50191	8.75517	8.47548	8.28797	8.35961	8.28874	8.33309	8.19136	8.2208	6.85629	6.61022	6.58522	6.85952	6.54471	6.697	8.98722	9.02803	8.89782	8.97961	8.86675	8.88669	9.05895	9.05755	8.93027	8.75096	8.78387	8.91123	0.0123799	0.018102	0.219563	0.749955	0.0121855	0.0116566	0.192056	0.784102	0.0134678	0.0163106	0.224384	0.745838	0.0141494	0.0163868	0.219648	0.749816	0.0136549	0.0172022
Adamts1	NM_009621	5.01439	6.28955	4.94827	5.49095	5.27504	5.86158	5.05548	5.74546	5.07124	5.19319	5.27046	5.33182	3.3888	3.84296	3.21333	3.61194	3.30692	3.54023	5.87591	6.74449	5.56955	6.28388	5.77072	6.53801	5.00823	6.17612	4.90366	5.12281	5.1042	6.01857	0.0178929	0.0222304	0.345143	0.614733	0.0133076	0.0114481	0.263756	0.711488	0.0203563	0.0221514	0.314089	0.643403	0.0164007	0.0176281	0.346386	0.619586	0.0203677	0.0205988
Adamts10	NR_037707|NR_037708|NM_172619	6.56583	6.56209	6.51963	6.45456	6.65544	6.32544	6.45442	6.49398	6.40175	6.5464	6.52303	6.51491	5.24795	5.22716	5.33119	5.06217	5.21874	5.45217	7.41579	7.53367	7.70772	7.68378	7.78793	7.61506	5.94624	5.84792	5.97355	5.8792	5.88677	5.98934	0.0204337	0.0349262	0.434606	0.510034	0.0208025	0.0278044	0.424092	0.527301	0.0177719	0.0333771	0.479972	0.468879	0.0204317	0.0234883	0.445712	0.510368	0.0193475	0.0309014
Adamts12	NM_175501	4.28587	4.45597	4.26597	4.54117	4.37246	4.40726	5.18843	5.1543	5.09064	5.32594	5.16224	5.38874	3.55531	3.4997	3.50393	3.73889	3.75314	3.30225	4.32668	4.51165	4.62809	4.53271	4.56869	4.43084	4.37695	4.47716	4.45449	4.56412	4.38821	4.38116	0.0350752	0.0446034	0.210829	0.709493	0.0301374	0.0307871	0.191432	0.747643	0.0302281	0.0396963	0.239614	0.690461	0.0320654	0.0343265	0.183491	0.750117	0.0328043	0.0487232
Adamts13	NM_001001322	4.7804	4.98835	4.89382	5.16873	4.72465	4.79225	5.05585	5.29221	5.03356	5.36412	4.64044	5.28418	3.37143	3.2605	3.53341	2.84701	3.65109	3.12724	4.67061	5.13638	4.97352	5.0959	4.88962	5.01918	4.4512	4.0932	4.17374	4.34256	4.23251	4.54354	0.029467	0.0361627	0.246439	0.687931	0.0357582	0.0281264	0.318296	0.617819	0.0308324	0.0429934	0.323056	0.603118	0.0340887	0.0191527	0.280695	0.666063	0.0234052	0.046502
Adamts14	NM_001081127	4.93692	5.08413	4.95184	5.18572	5.0653	4.63749	5.32275	5.45923	5.47855	5.69471	5.50291	5.6977	3.76415	3.69634	4.14867	3.89972	4.30401	3.82525	4.91909	4.96694	5.21349	5.09206	5.11185	4.77998	5.02684	4.85814	4.91416	5.14058	4.64264	4.88311	0.0253081	0.0338889	0.208973	0.73183	0.0284512	0.0269627	0.200573	0.744013	0.0280383	0.0439953	0.254862	0.673104	0.0281904	0.0261276	0.184099	0.761583	0.0326766	0.0561457
Adamts15	NM_001024139	4.39234	4.52113	4.39125	4.66654	4.3564	4.3846	5.30104	5.42579	5.41676	5.66641	5.15959	5.33767	2.95218	3.10798	2.9897	2.98744	3.28527	2.82849	4.57156	4.35933	4.26337	4.50966	4.35268	4.39046	4.44054	4.41885	4.5805	4.5652	4.42135	4.40392	0.0358239	0.0277384	0.236006	0.700431	0.0382871	0.0246984	0.181294	0.755721	0.037697	0.0276485	0.185116	0.749538	0.0409171	0.0205494	0.181992	0.756541	0.0337829	0.0363461
Adamts16	NM_172053	4.55089	4.57793	4.62743	4.64701	4.64303	4.64445	5.48953	5.59136	5.56481	5.62925	5.65853	5.65092	3.56974	3.53852	3.63878	3.61722	3.80515	3.60614	4.62552	4.73018	4.78739	4.55868	4.70432	4.34864	4.14407	4.06377	4.08948	4.28542	4.06532	4.23948	0.0454255	0.0473554	0.272615	0.634604	0.0476352	0.0369237	0.260048	0.655393	0.0472182	0.0490122	0.300905	0.602865	0.0451535	0.0360044	0.213199	0.705643	0.0512948	0.0559935
Adamts17	NM_001033877	4.99955	4.99899	5.10366	5.19757	5.1162	5.09084	5.7736	5.95517	5.90964	6.02358	5.95541	5.9407	3.71423	3.72731	3.85763	3.69258	3.84132	3.69598	5.24023	5.33613	5.37207	5.21528	5.17653	5.21471	4.78165	4.70039	4.72522	4.92507	4.75039	4.88509	0.0365725	0.0346107	0.27602	0.652796	0.0403781	0.0277227	0.260712	0.671187	0.0398461	0.0379015	0.299853	0.622399	0.03872	0.0247502	0.21927	0.71726	0.0422371	0.0384836
Adamts18	NM_172466	4.35143	4.83263	4.79231	5.06561	4.55963	5.17185	5.465	5.81366	5.93816	5.98033	5.69715	5.85459	3.41004	3.62464	3.74076	3.48079	3.90037	3.51719	4.90461	5.12723	4.98504	5.00807	4.95077	5.00132	4.48186	4.49654	4.47698	4.56371	4.3807	4.47993	0.0366099	0.034752	0.271175	0.657464	0.0420396	0.0296513	0.259053	0.669257	0.0490306	0.0421666	0.276626	0.632176	0.0465506	0.026475	0.235294	0.69168	0.0436671	0.0495741
Adamts19	NM_175506	4.65385	4.64957	4.67359	4.65612	4.61543	4.57968	4.73116	4.59056	4.74622	4.71441	4.679	4.7581	3.22251	3.05505	3.42237	3.27287	3.1654	3.25252	4.37602	4.41968	4.54033	4.53662	4.44762	4.26885	4.49262	4.28781	4.50764	4.64716	4.58899	4.56773	0.0243809	0.0337976	0.208202	0.733619	0.0232146	0.0257556	0.204496	0.746534	0.0237332	0.0373957	0.224761	0.71411	0.0204872	0.0242595	0.179609	0.775644	0.0222031	0.0306734
Adamts2	NM_175643	4.74233	4.88584	4.97246	4.96122	4.6628	5.00604	5.73152	5.81984	5.85932	5.98229	5.83761	5.79975	4.06169	4.09049	4.39166	4.13365	4.53711	4.06593	4.89567	5.22346	5.01097	5.04417	5.09021	4.90999	4.92751	4.76615	4.9336	4.9817	4.83999	4.89811	0.0348529	0.043207	0.213288	0.708653	0.0361825	0.035096	0.23732	0.691401	0.0367904	0.0524701	0.223205	0.687535	0.0371832	0.0332043	0.192447	0.737165	0.0371923	0.0595591
Adamts20	NM_001164786|NM_001164785|NM_177431	4.29633	4.38648	4.18366	4.10808	4.10242	4.25536	4.47236	4.62084	4.57049	4.7414	4.65891	4.55428	2.8428	2.68532	3.26425	3.06894	3.47454	3.09559	4.03234	4.17388	3.87588	4.06397	3.98906	3.75927	4.0897	3.99097	4.05616	4.00771	3.96763	4.04624	0.0266271	0.0339439	0.214392	0.725037	0.0287774	0.0241962	0.209348	0.737678	0.0292412	0.0466404	0.197351	0.726767	0.0311878	0.0314681	0.193386	0.743958	0.0316587	0.0549477
Adamts4	NM_172845	4.79381	4.96695	4.6855	5.13555	4.59012	5.00014	5.49932	5.62354	5.58252	5.74177	5.48376	5.52629	3.80009	4.4674	4.07599	3.76247	4.1924	4.07863	5.22971	5.3003	4.97224	5.39637	5.11734	5.06544	4.78194	4.80009	4.70003	4.96979	4.77379	4.93832	0.0304257	0.0369579	0.275692	0.656924	0.0305022	0.0440195	0.241764	0.683714	0.0347224	0.048204	0.248452	0.668622	0.0304411	0.02483	0.237603	0.707126	0.0305	0.0491526
Adamts7	NM_001003911	5.71395	5.74712	5.70783	5.64008	5.71961	5.4799	6.25737	6.72218	6.58479	6.46871	6.53293	6.66722	4.40935	4.44064	4.65625	4.5217	5.15325	4.55366	5.70396	6.03743	5.82024	5.96599	5.78639	5.59165	5.47201	5.32552	5.53052	5.45621	5.30045	5.1389	0.0331827	0.0363571	0.246981	0.683479	0.0436748	0.0288911	0.269443	0.657991	0.0391226	0.0405384	0.251548	0.668791	0.0350936	0.0292729	0.245617	0.690016	0.0414341	0.0628089
Adamts8	NM_013906	4.99602	4.89248	5.1371	5.00337	4.55472	4.89248	5.12518	5.44053	5.44128	5.50638	5.2947	5.39443	3.46978	3.46434	3.25868	3.56284	3.25923	3.14482	4.93013	5.0916	5.14396	5.19521	5.11013	5.1436	4.51456	4.71105	4.82979	4.42193	4.65353	4.39914	0.0285361	0.0357318	0.272284	0.663448	0.0298262	0.024381	0.232235	0.713558	0.0294177	0.0255603	0.261488	0.683534	0.0350453	0.0293029	0.280108	0.655544	0.0291241	0.028022
Adamts9	NM_175314	4.83486	4.83253	4.92175	4.94033	4.83799	5.02314	5.35652	5.49543	5.60369	5.6518	5.67647	5.65342	3.5794	3.55575	3.73185	3.74342	3.92537	3.59843	4.85569	5.0179	5.03589	4.99722	5.00355	4.88662	4.55998	4.66184	4.7505	4.80857	4.78948	4.67601	0.0329939	0.0379712	0.254692	0.674343	0.032032	0.0268551	0.228139	0.712974	0.0343662	0.0370372	0.253252	0.675345	0.0330398	0.0283077	0.20814	0.730512	0.0354367	0.0415246
Adamtsl1	NM_029967	4.6439	4.70976	4.68568	4.80328	4.52177	4.54205	4.97001	5.04597	5.24212	5.03193	5.11676	5.17215	3.35238	3.17513	3.33011	3.34127	3.35674	3.37964	4.52378	4.72651	4.50728	4.51624	4.54556	4.39895	4.34424	4.22573	4.3237	4.39834	4.40001	4.18224	0.0300219	0.0385893	0.240688	0.690701	0.0309679	0.0272321	0.246099	0.695701	0.036504	0.038261	0.239595	0.68564	0.0289849	0.0288787	0.201049	0.741088	0.0321368	0.0374255
Adamtsl2	NM_029981	4.64937	4.64667	4.81326	4.93908	4.56416	4.48413	5.71917	5.77342	5.87927	5.86182	5.75344	5.92826	3.23112	3.31118	3.37326	3.30904	3.71732	3.20635	4.80707	5.12065	4.92467	5.03366	5.00425	5.02596	4.76667	4.60641	4.57093	4.63057	4.49036	4.43293	0.038682	0.0271966	0.224535	0.709586	0.0391289	0.0228368	0.246809	0.691225	0.0461576	0.0320513	0.260151	0.66164	0.0416151	0.0228104	0.232443	0.703131	0.043008	0.041362
Adamtsl4	NM_144899	5.10258	5.19746	5.26428	5.04854	4.71527	4.81077	5.74836	5.85937	5.91985	6.03194	5.75941	5.92814	3.68453	3.57571	3.8551	3.83832	4.24455	3.65465	5.3629	5.48986	5.41048	5.49519	5.44406	5.35133	4.71344	4.70072	4.8303	4.97766	4.84145	4.81099	0.0361912	0.034144	0.302631	0.627034	0.0368942	0.0243699	0.2832	0.655536	0.0380251	0.0358513	0.291796	0.634327	0.0361796	0.0254368	0.247316	0.691067	0.0333921	0.0460904
Adamtsl5	NM_001113548|NM_025629	5.63781	5.65818	5.56756	5.60725	5.77837	5.87432	6.14971	6.26918	6.37139	6.35799	6.24572	6.2368	4.37271	4.62042	4.64634	4.39429	4.8221	4.29845	6.28736	6.39818	6.40077	6.47221	6.68329	6.41212	5.34785	5.29758	5.65137	5.53571	5.7014	5.54266	0.0289597	0.0333312	0.347999	0.58971	0.0302137	0.0309902	0.327644	0.611152	0.0286594	0.0341949	0.319488	0.617657	0.0285783	0.023564	0.306751	0.641107	0.0240346	0.0353404
Adap1	NM_172723	8.37567	8.03959	8.51867	8.54959	8.34947	8.59742	7.87375	8.2333	8.38621	8.41103	8.31976	8.51313	7.54901	7.80705	7.89512	8.19679	7.8184	8.28849	8.9962	9.03614	9.49011	9.56092	9.46797	9.25224	7.59768	8.16232	8.49991	8.47119	8.23464	8.3114	0.0174678	0.0550133	0.415409	0.512109	0.017107	0.0409453	0.29595	0.645998	0.0152219	0.042719	0.357372	0.584687	0.0148958	0.0412969	0.327779	0.616028	0.0162701	0.0453372
Adap2	NM_172133	3.99973	4.14186	3.95609	4.27694	4.08349	4.08349	4.66339	4.73847	4.81364	4.78501	4.63957	4.8598	3.03008	3.1866	3.1452	3.10918	3.44478	3.22204	4.34422	4.25262	4.58258	4.31304	4.43332	4.30352	4.38773	4.33329	4.35862	4.36527	4.44622	4.1523	0.0247818	0.0315097	0.216969	0.726739	0.0255544	0.0280318	0.180958	0.765456	0.026706	0.0331396	0.248542	0.691613	0.0257667	0.0259377	0.184225	0.76407	0.0231275	0.0398518
Adar	NM_019655|NM_001146296|NM_001038587	8.67942	8.38245	8.60168	8.49036	8.19554	8.16993	7.4897	7.62718	7.61129	7.36058	7.16218	7.15502	5.9791	5.73524	6.19808	6.39246	5.59857	5.8763	8.57367	8.72726	8.86916	8.66626	8.48901	8.17801	8.55049	8.33426	8.56979	8.5519	8.26498	8.15548	0.0100406	0.0138998	0.232495	0.743565	0.0113791	0.00986103	0.241897	0.736863	0.010247	0.0151762	0.267669	0.706908	0.0084932	0.0139632	0.208202	0.769341	0.00943584	0.0125914
Adarb1	NR_021486|NR_004429|NM_130895|NM_001024837	6.07025	6.04242	6.15992	6.35706	6.15548	6.20714	6.23275	6.25261	6.3797	6.39769	6.20165	6.34568	4.24004	4.15416	4.44513	4.26507	4.25648	4.41239	6.0878	5.96225	6.21914	6.05892	6.28827	5.98489	6.04155	5.78516	6.25591	6.23196	5.94767	6.0837	0.0232754	0.0230685	0.229936	0.72372	0.0259413	0.0194824	0.210355	0.744221	0.0225299	0.0232478	0.220176	0.734046	0.0222535	0.0163215	0.174495	0.78693	0.0230453	0.0236054
Adat1	NM_013925	5.87988	5.90628	5.86481	5.96884	5.93616	6.05358	5.88924	5.93304	6.09156	6.00813	6.05329	5.95377	4.58053	4.49013	5.35396	4.55258	4.62406	4.92546	6.16685	6.18862	6.57342	6.42194	6.37586	6.51641	5.85301	6.05996	5.96882	5.81971	5.84755	5.96013	0.0198206	0.0315604	0.26244	0.686179	0.017441	0.0206328	0.206479	0.755448	0.0195218	0.0461813	0.297796	0.636501	0.0199228	0.0233632	0.2632	0.693514	0.021319	0.0312257
Adat2	NM_025748	7.21377	7.32392	7.00317	7.1251	7.03839	6.90301	7.68715	7.16469	7.0905	7.17849	7.12917	6.70926	6.35234	5.91799	5.66869	5.642	5.55169	5.72959	8.58092	8.22962	7.95542	8.01969	8.21993	8.1182	7.45997	7.97441	7.62583	7.46636	7.33512	7.43524	0.0188016	0.0294011	0.381586	0.570211	0.0107954	0.0146314	0.223965	0.750608	0.0135474	0.019945	0.269505	0.697003	0.014641	0.0162326	0.260113	0.709013	0.0150299	0.0198644
Adc	NM_172875	5.04486	5.00818	5.05763	5.42629	4.8617	5.33295	5.13258	5.55848	5.59744	5.45822	5.56499	5.49365	4.10317	4.2077	4.16804	4.53152	4.53548	4.12392	5.72672	5.88371	5.53206	5.45429	5.47725	5.54954	5.04425	5.09397	4.90663	5.25786	5.06124	4.97554	0.0189346	0.0365896	0.312216	0.63226	0.0230243	0.0290341	0.28606	0.661881	0.0286564	0.0419678	0.299149	0.630227	0.0212293	0.0359182	0.209951	0.732901	0.0261452	0.05052
Adck1	NM_028105	5.95207	6.10535	6.10025	5.95332	6.00648	6.22161	5.98623	6.01249	6.27201	6.07269	6.08459	6.1907	4.03092	3.8483	4.20139	4.01549	4.2237	3.96299	6.07865	5.87496	6.23202	6.01909	6.15166	5.84715	5.87633	5.97876	6.08881	6.11562	6.12791	6.13028	0.0214781	0.0218462	0.250128	0.706548	0.0202091	0.0145013	0.182186	0.783104	0.0228155	0.0214238	0.242401	0.713359	0.0191598	0.0148067	0.183073	0.782961	0.0199557	0.0216706
Adck2	NM_178873	5.27906	4.93001	5.30387	5.16353	5.18304	5.24208	5.73965	5.85267	5.9131	5.7337	5.70957	5.71022	4.19249	4.18917	4.27689	4.0241	3.92017	4.0272	5.5537	5.22214	5.36043	5.62054	5.60992	5.25069	5.41182	5.16047	5.18098	5.06081	5.3341	5.17714	0.0248534	0.0335451	0.238646	0.702956	0.0303298	0.030793	0.194279	0.744598	0.0321673	0.040818	0.239545	0.687469	0.0277525	0.0272903	0.25445	0.690507	0.0251886	0.0287426
Adck3	NM_023341|NM_001163290	5.86258	5.95599	5.89567	5.94503	5.93816	5.88705	5.53313	5.78796	5.44238	5.70029	5.83797	5.71114	4.77808	4.84962	4.81389	4.69028	4.72788	4.75926	5.90018	6.17826	6.19832	6.02151	6.00457	6.38223	5.96554	5.80851	6.08106	5.91738	5.9791	6.09172	0.0153065	0.0357741	0.215633	0.733287	0.0178854	0.0300177	0.232465	0.719632	0.012942	0.0330213	0.23873	0.715307	0.016368	0.0261395	0.202796	0.754697	0.0184381	0.0336924
Adck4	NM_133770	6.2366	6.15002	6.34006	6.26485	6.25435	6.27776	5.81201	5.86283	5.97621	5.84266	5.79712	5.74627	4.5387	4.48735	4.71799	4.62568	4.58329	4.36112	6.1893	6.12129	6.38844	6.11082	6.34911	5.89683	6.59061	6.26362	6.35521	6.42476	6.51852	6.461	0.0128669	0.0209968	0.182555	0.783581	0.0150442	0.0186488	0.178458	0.787849	0.0157853	0.02603	0.229451	0.728734	0.0135671	0.0187709	0.162023	0.805639	0.0129455	0.0220144
Adck5	NM_172960|NR_073123	6.94328	7.0893	7.38808	7.35731	7.24169	7.13013	7.16139	7.26232	7.31057	7.1261	7.28799	7.18306	6.05854	5.52125	6.02035	5.91667	5.95083	5.7697	7.13946	7.02154	7.40088	7.46642	7.49873	7.14566	7.14338	7.19015	7.20067	7.474	7.29562	7.20582	0.0205531	0.0377461	0.221116	0.720584	0.0207962	0.0200086	0.174529	0.784666	0.0212144	0.0342153	0.246696	0.697875	0.0152836	0.0212567	0.191884	0.771576	0.01965	0.0306779
Adcy1	NM_009622	5.25681	5.26148	5.37566	5.36287	5.11556	5.34416	5.54943	5.58776	5.83667	5.7285	5.46805	5.62339	3.87313	3.67931	3.74447	3.55287	3.73108	3.83488	5.4228	5.38646	5.67023	5.48647	5.65313	5.34549	4.601	4.73301	4.6523	4.87372	4.78743	4.70566	0.0326422	0.0402854	0.32659	0.600483	0.0308488	0.0264291	0.266078	0.676645	0.0366588	0.0339117	0.356796	0.572633	0.0312201	0.0222255	0.261784	0.68477	0.0272109	0.0321996
Adcy2	NM_153534	6.99474	6.96585	7.0702	6.8416	6.87196	6.59884	6.35233	6.32439	6.26413	6.08258	6.21292	6.12778	5.63062	5.35261	5.11912	5.32046	4.99646	5.29859	7.29327	7.17818	7.20664	7.31571	7.13183	7.05073	7.29835	7.39228	7.10873	7.11656	6.94109	7.0272	0.0107812	0.0257867	0.22608	0.737352	0.00964156	0.0158109	0.172794	0.801753	0.0114251	0.0203781	0.239845	0.728352	0.0093082	0.0176519	0.21699	0.75605	0.0121719	0.0206611
Adcy3	NM_001159536|NM_001159537|NM_138305	4.90711	5.00696	5.09226	5.14451	4.95464	5.12337	5.87187	6.11827	6.26881	6.3284	6.37157	6.37702	3.69367	3.70861	4.07219	3.82374	4.15126	4.00218	4.96057	5.34083	5.42628	5.22708	5.08237	5.37257	5.06996	4.8117	4.67204	4.92285	4.98665	4.84956	0.0356612	0.0310796	0.207114	0.726145	0.0426856	0.0258372	0.246952	0.684525	0.0507904	0.0437037	0.309385	0.59612	0.0472548	0.0267802	0.218414	0.707551	0.0502279	0.0425158
Adcy4	NM_080435	5.24535	5.51985	5.34573	5.72067	5.3567	5.37714	5.90377	6.06402	6.24535	6.16359	6.10101	6.04118	4.46056	4.50399	4.55286	4.37219	5.10174	4.44433	5.70449	5.76365	5.70631	5.86344	5.73593	5.54994	5.39891	5.31972	5.31783	5.46455	5.12468	5.21074	0.0270399	0.0392232	0.257254	0.676482	0.0295658	0.0322494	0.238086	0.700099	0.0352083	0.0429673	0.264681	0.657143	0.0290553	0.0269965	0.234011	0.709937	0.0339008	0.0668937
Adcy5	NM_001012765	4.14095	4.33127	4.19733	4.4322	4.0245	4.29521	4.5181	4.58637	4.61564	4.64378	4.68012	4.74281	3.20443	3.32297	3.2589	3.3145	3.30076	3.25638	4.24901	4.31248	4.15982	4.27028	4.05049	4.13939	4.14151	4.09825	4.06635	4.29857	4.16224	4.006	0.0256441	0.0406929	0.232449	0.701214	0.0257585	0.0345099	0.21127	0.728461	0.028766	0.0443042	0.229091	0.697839	0.0242954	0.0310967	0.185976	0.758632	0.0290957	0.0441148
Adcy6	NM_007405	4.34573	4.53906	4.49369	4.5056	4.6358	4.60152	5.25638	5.61546	5.53348	5.69503	5.49966	5.59665	3.44358	3.35931	3.327	3.33798	3.7058	3.31498	4.73589	4.95592	4.59137	4.72512	4.65622	4.70312	4.20844	4.14945	4.08223	4.45846	4.24022	4.24933	0.0371644	0.041726	0.283001	0.638109	0.044823	0.0301771	0.281401	0.643599	0.0487275	0.041643	0.277023	0.632606	0.0425092	0.0266861	0.215217	0.715588	0.043377	0.0493444
Adcy7	NM_007406|NM_001109756|NM_001037723|NM_001037724	8.92942	8.80771	9.11251	8.79582	9.00683	8.97904	8.08276	8.22932	8.17994	7.94187	8.1171	7.95947	6.02115	6.13985	6.58552	6.42313	6.25917	6.29842	9.33091	9.2295	9.4971	9.29506	9.65259	9.26823	9.15108	9.07621	9.05002	9.01801	9.26453	9.31123	0.00977192	0.0092333	0.253545	0.72745	0.0107601	0.00813142	0.213434	0.767674	0.0105922	0.0138357	0.288292	0.68728	0.00900175	0.0101038	0.228056	0.752839	0.00889739	0.0096818
Adcy9	NM_009624	5.50907	5.56976	5.52399	5.51274	5.2097	5.73302	6.18681	6.23319	6.37609	6.37098	6.29137	6.35798	3.65369	3.81685	4.01352	3.9719	4.00349	4.10973	6.01995	5.67834	5.98659	5.84613	6.06132	5.48699	5.78866	5.66938	5.58926	5.77453	5.79688	5.83831	0.0260757	0.0177695	0.253717	0.702438	0.0284187	0.0171221	0.191842	0.762618	0.0325924	0.0249975	0.271776	0.670635	0.0287878	0.0175533	0.198418	0.755241	0.0275338	0.0222397
Adcyap1	NM_009625	4.21464	4.43729	4.31718	4.49861	4.27066	4.03924	5.22406	5.19971	5.19812	5.27713	5.05454	5.2016	3.35985	3.23326	3.32646	3.25123	3.67425	3.19139	4.6399	4.52688	4.61487	4.64843	4.49672	4.41358	3.92474	4.03156	4.01825	4.53127	4.34308	4.18314	0.0420279	0.0455344	0.306218	0.60622	0.0389182	0.0320286	0.242091	0.686962	0.0399394	0.0430488	0.291185	0.625826	0.03139	0.0247903	0.201326	0.742493	0.03163	0.0479267
Adcyap1r1	NM_007407|NM_001025372	4.92464	5.18112	5.03705	5.22976	5.08094	5.10486	5.30672	5.44068	5.4944	5.5793	5.41434	5.43082	3.84322	4.03195	4.19675	3.91803	4.28584	3.98323	5.06656	5.24892	5.18512	4.98739	5.0896	4.94945	4.36854	4.43273	4.43703	4.51487	4.46269	4.24647	0.0331067	0.0473524	0.306171	0.61337	0.0326604	0.0395637	0.283572	0.644204	0.0351148	0.0563437	0.309552	0.59899	0.0362802	0.0368913	0.2387	0.688128	0.0334667	0.0603791
Add1	NM_013457|NM_001102444|NM_001024458	8.21989	8.02322	8.27153	8.22627	8.21952	8.27509	7.03299	7.10312	7.28994	6.8802	6.80428	6.77638	4.99836	4.78947	5.3594	5.35742	4.65617	5.19272	7.35076	6.96478	7.71693	7.40697	7.52014	7.17435	8.26674	7.93377	8.23008	8.35938	8.27199	8.27279	0.0100944	0.00971811	0.13743	0.842757	0.0123148	0.00796699	0.110955	0.868763	0.0117877	0.0121973	0.173106	0.802909	0.00787445	0.0088138	0.112502	0.87081	0.00847337	0.00754043
Add2	NM_001271858|NM_001271857|NM_013458|NM_001271859|NM_001271861|NM_001271860	4.56995	4.4831	4.50747	4.55072	4.26583	4.30197	5.25022	5.4671	5.53604	5.63661	5.3924	5.24802	3.27454	3.12522	2.97078	3.05935	3.60929	2.98397	4.23644	4.45942	4.48183	4.37943	4.375	4.18348	4.11753	4.12069	4.33847	4.28737	4.21195	4.23134	0.0423678	0.0424897	0.229194	0.685948	0.0451142	0.0286206	0.222503	0.703763	0.044633	0.0297457	0.234776	0.690846	0.0470437	0.0253522	0.195173	0.732432	0.0430937	0.0493892
Add3	NM_001164100|NM_001164099|NM_013758|NM_001164101	8.30805	8.12287	8.23468	8.10803	8.08559	8.17685	7.02567	6.88998	7.17736	6.89267	6.74933	6.68229	5.54481	5.07238	5.24364	5.1648	4.98303	4.98028	7.0689	6.59823	7.22324	6.80408	6.99538	6.59064	8.62933	8.388	8.27784	8.15515	8.21378	8.3193	0.00822655	0.0116257	0.0925928	0.887555	0.0081931	0.00747552	0.0663728	0.917959	0.011182	0.0115451	0.126089	0.851184	0.00939313	0.00912042	0.0876009	0.893885	0.00884341	0.010254
Adh5	NM_007410	8.93182	8.95266	8.57345	8.64621	8.78925	8.61569	8.54545	7.73439	7.63625	7.46478	7.7238	7.46865	6.64531	6.44516	6.50806	6.48971	6.35857	6.23579	7.60596	7.21334	7.41953	6.97577	7.49213	7.0445	9.95129	9.61209	9.25788	9.08416	9.2664	9.31713	0.0098215	0.0103792	0.0559384	0.923861	0.00645173	0.00849034	0.044585	0.940473	0.00823414	0.0148588	0.0773971	0.89951	0.00760024	0.012435	0.0537012	0.926264	0.00867667	0.0132851
Adh7	NM_009626	4.54053	4.69314	4.49535	4.60264	4.78914	4.47783	4.1376	4.01441	4.39042	4.31795	4.19626	4.37784	3.27946	3.20165	3.44619	3.5041	3.23264	3.40789	4.9374	4.77158	4.89356	4.56854	4.91996	5.05339	4.85102	4.68035	4.56448	4.63294	4.58041	4.80565	0.0124377	0.0270646	0.23651	0.723987	0.0121173	0.0221863	0.203096	0.762601	0.0170697	0.0349922	0.26426	0.683678	0.0156316	0.0285993	0.184419	0.77135	0.0148386	0.0300122
Adhfe1	NR_027664|NM_175236	6.59456	7.39302	6.05631	6.79506	6.1765	6.96354	6.26595	6.48654	5.83215	6.23878	6.19888	6.37792	5.39252	6.49682	4.72114	5.86606	4.85702	6.14105	7.47471	9.01112	7.16657	8.33341	7.65379	8.52818	6.56132	7.40513	6.09088	6.72943	6.02552	6.66238	0.0138954	0.0299176	0.350824	0.605363	0.0073378	0.0237687	0.418702	0.550192	0.0137279	0.0250694	0.378136	0.583066	0.00984497	0.0244546	0.416992	0.548708	0.0156296	0.0243216
Adi1	NM_134052	8.64233	8.29886	8.19142	8.37581	8.25568	8.37478	7.52708	7.3456	7.16137	7.08433	7.26392	7.28954	5.10963	5.29627	5.41661	5.22498	5.32935	5.03563	8.98539	7.82681	7.95994	7.87674	8.10397	8.17664	8.05538	8.5126	8.40687	8.52679	8.32256	8.33628	0.0120551	0.00890083	0.361834	0.61721	0.00955209	0.0074222	0.132227	0.850798	0.00949242	0.0111722	0.180349	0.798986	0.00788217	0.00698664	0.135378	0.849753	0.0104679	0.0108014
Adipor1	NM_028320	9.44241	9.24271	9.24538	9.41802	9.35547	9.5919	9.54714	9.54318	9.36046	9.36075	9.62746	9.92945	9.73249	10.3561	10.0827	10.6065	10.2746	10.6315	10.2325	10.5631	10.6009	10.6607	10.4545	10.5177	8.60459	8.9719	8.93218	8.98658	9.12133	8.97097	0.0240836	0.10802	0.423042	0.444854	0.0187071	0.105697	0.37618	0.499415	0.0167512	0.109006	0.432317	0.441926	0.0157114	0.119829	0.383615	0.480845	0.0193984	0.119826
Adipor2	NM_197985	8.26941	8.19119	8.10644	8.26504	8.10253	8.14855	7.64581	7.80183	7.55923	7.4768	7.6278	7.33762	6.3043	6.58314	6.07295	6.64369	5.77036	6.52644	8.61756	8.6593	8.41917	8.7668	8.47403	8.59679	8.65571	8.66465	8.22902	8.38169	8.43599	8.52648	0.0104747	0.016304	0.224395	0.748826	0.0108124	0.0149418	0.194272	0.779974	0.0127052	0.0178877	0.251881	0.717526	0.00986915	0.017817	0.239316	0.732998	0.0119208	0.0129762
Adk	NM_001243041|NM_134079	8.00675	8.38627	8.06408	7.9855	8.19186	7.70549	7.89391	6.93138	7.01558	6.71147	7.14724	6.81124	5.68831	5.96042	5.83537	5.21454	5.46572	5.59383	7.49141	7.07707	6.7875	6.8512	6.77506	6.69086	9.01077	8.62167	8.20701	8.14641	8.05418	8.25565	0.0114798	0.00981684	0.0948674	0.883836	0.00706095	0.0115856	0.0774614	0.903892	0.0107365	0.0186883	0.100126	0.870449	0.00831171	0.00947142	0.090807	0.89141	0.0129477	0.0159217
Adm	NM_009627	4.70032	4.43046	4.39619	4.17174	4.01571	4.35493	5.41825	5.09039	4.92868	5.20997	5.25467	5.1505	2.95769	3.05699	3.25436	3.25422	3.20616	3.12807	4.40113	4.66547	4.1546	4.61899	4.46839	3.99735	4.68319	4.54305	4.20952	4.46248	4.14515	4.02357	0.0351594	0.0251956	0.189759	0.749886	0.0275365	0.0216341	0.203404	0.747426	0.0331262	0.0409388	0.211589	0.714346	0.0312113	0.0258773	0.205483	0.737429	0.0404213	0.0385418
Adm2	NM_182928	4.82126	4.83588	4.95776	4.96183	5.04817	5.00306	5.63057	5.36727	5.78652	5.73982	5.46205	5.77028	3.9679	4.02543	4.23498	3.93376	3.85909	3.88394	5.15122	5.30392	4.95417	5.12117	4.99796	5.02227	5.14638	5.11787	5.0196	5.43689	5.17211	5.0366	0.0282009	0.0351347	0.220958	0.715707	0.0221588	0.0281161	0.210301	0.739424	0.0340802	0.0458595	0.209067	0.710993	0.0246718	0.0226917	0.159343	0.793293	0.0254753	0.0330799
Adnp	NM_009628	8.28396	7.91567	8.2198	8.10769	8.15996	8.17638	7.47003	7.33171	7.71349	7.5771	7.44413	7.40512	6.03107	5.73145	6.07142	5.92721	5.67472	5.76819	8.51321	8.57046	8.48846	8.54097	8.52265	8.57359	8.30842	8.0705	8.29465	8.13861	8.24718	8.16601	0.011307	0.0164499	0.25452	0.717724	0.0109101	0.011573	0.255327	0.72219	0.0135018	0.0170633	0.252361	0.717074	0.0125143	0.0128259	0.242062	0.732598	0.0114725	0.0132739
Adnp2	NM_175028	7.95996	8.20858	7.98219	8.44665	8.14741	8.50939	7.62629	7.93221	7.79644	7.90112	7.68403	7.70568	6.18951	5.64397	5.53694	5.83247	5.29688	5.98291	7.83446	8.42813	8.04652	8.534	8.09082	8.47346	7.82295	8.17989	7.85615	8.42432	8.11997	8.48315	0.0179339	0.0261306	0.226301	0.729634	0.0159389	0.0104949	0.222901	0.750665	0.0192996	0.0158986	0.250712	0.714089	0.0134861	0.0103397	0.20738	0.768794	0.0155619	0.011734
Ado	NM_001005419	7.54784	7.25164	7.65527	7.36818	7.30241	7.58174	7.35162	7.25607	7.40857	7.33042	7.27972	7.19932	6.81965	6.23317	5.88204	5.95957	6.39886	6.08206	7.73839	7.80871	7.6038	7.80612	7.99498	7.86179	7.30653	7.37607	7.3287	7.12705	7.6544	7.2432	0.0190776	0.0520442	0.272459	0.656419	0.0166015	0.0262767	0.241476	0.715646	0.0206343	0.0282517	0.258049	0.693065	0.0198079	0.024633	0.273151	0.682408	0.0149025	0.0319212
Adora1	NM_001039510|NM_001008533	4.8277	4.90025	4.95478	4.91946	4.75266	4.9031	5.54774	5.53202	5.59004	5.71816	5.58104	5.62663	4.13292	4.05396	4.01648	4.02589	4.17758	3.944	4.6166	4.8098	4.56366	4.58809	4.62567	4.76845	4.52087	4.31606	4.53842	4.55743	4.39918	4.64932	0.0390161	0.0577203	0.223507	0.679757	0.039617	0.0457392	0.238143	0.6765	0.0402999	0.0534074	0.216112	0.690181	0.041206	0.041009	0.186698	0.731087	0.0420663	0.0627245
Adora2a	NM_009630	5.16085	5.01528	5.00197	5.34747	5.00516	5.18774	5.67141	5.8099	5.88778	5.88686	5.64386	5.66254	3.73744	3.92197	3.8028	3.92784	3.97142	3.89498	5.07178	5.13582	5.20105	5.23895	5.1801	5.23549	5.08167	5.20656	5.32764	5.3407	5.56452	5.41926	0.0304607	0.0314444	0.219573	0.718522	0.029245	0.025414	0.18176	0.763581	0.0304943	0.0283505	0.206936	0.734219	0.0283115	0.0234197	0.179179	0.76909	0.022853	0.0282796
Adora2b	NM_007413	5.69726	5.59475	5.43817	5.83047	5.45593	6.07854	5.94671	5.9745	6.04428	6.13489	6.28715	6.18083	4.78404	5.58583	4.74616	5.82554	5.12287	6.07294	6.1462	6.67998	6.09425	6.72506	6.28422	6.63923	5.44328	5.80539	5.29001	5.87777	5.65852	6.00764	0.0247847	0.0436686	0.310871	0.620675	0.0182126	0.0447421	0.294517	0.642529	0.0286057	0.0458844	0.323474	0.602036	0.0193365	0.0501878	0.288671	0.641805	0.027306	0.0480573
Adora3	NM_001174169|NM_027025|NM_009631	4.17683	4.1964	4.14324	4.47753	4.23946	4.15783	5.00957	4.8221	4.96575	4.90886	4.78413	4.92248	3.52837	3.50626	3.45	3.45847	3.46406	3.41243	4.19813	4.55449	4.26064	4.50251	4.28867	4.28966	3.71968	3.82013	3.74987	3.88154	3.76045	3.72265	0.0431858	0.0610157	0.268792	0.627007	0.0329642	0.0425873	0.27155	0.652899	0.0410463	0.0566205	0.275017	0.627316	0.0343401	0.0404142	0.256947	0.668299	0.0359856	0.0568505
Adpgk	NM_028121	9.00236	8.86472	9.08273	9.10573	9.12642	9.43758	7.92952	8.14984	8.27374	8.08012	8.03161	8.10976	7.19265	7.10471	7.06611	7.15115	7.01256	7.24515	9.20184	9.7782	9.71722	9.63239	9.79363	9.66318	9.04125	8.93339	9.11209	9.41686	9.4242	9.38081	0.00939247	0.0222303	0.247817	0.72056	0.00985245	0.0153559	0.30206	0.672731	0.0104286	0.0178106	0.309815	0.661946	0.0075779	0.0128011	0.220391	0.75923	0.00750755	0.0146124
Adprh	NM_007414	7.27474	7.24291	7.23807	7.41023	7.18484	7.40151	7.08055	7.13642	7.175	7.16092	6.96901	6.80291	5.76963	5.72759	5.82145	5.887	5.74264	5.95637	7.18902	7.37129	7.01386	7.17705	7.05431	7.10282	7.43709	7.20169	7.28825	7.55755	7.43892	7.35999	0.0167173	0.0265781	0.196862	0.759843	0.0180558	0.0218707	0.210711	0.749363	0.0197195	0.0304385	0.192634	0.757208	0.0154855	0.020596	0.15529	0.808628	0.0157622	0.0265723
Adprhl1	NM_172750	4.7026	4.37798	4.58889	4.94843	4.47309	4.70649	5.18981	5.37757	5.31071	5.69211	5.33996	5.37203	2.98041	3.13411	3.38404	3.24666	3.65379	3.42306	4.43489	4.44067	4.4582	4.50299	4.56738	4.24133	4.46093	4.48165	4.491	4.49036	4.48957	4.62777	0.0336186	0.0286728	0.217607	0.720101	0.0354909	0.0241055	0.183843	0.75656	0.0354614	0.0367924	0.214522	0.713224	0.043132	0.0254678	0.187588	0.743812	0.0353241	0.0432982
Adprhl2	NM_133883	6.92334	7.06437	7.31839	7.33322	7.28137	7.0167	6.68964	6.96944	7.04698	6.92167	6.89277	7.0549	6.11919	5.96287	5.9408	6.08563	6.42723	6.23225	7.58935	7.61573	7.65916	7.81623	7.91422	7.82521	7.20571	7.31484	7.53006	7.571	7.5768	7.42331	0.0133685	0.0355097	0.272439	0.678682	0.0145947	0.023363	0.226523	0.73552	0.0144617	0.026498	0.241462	0.717578	0.0119829	0.0215892	0.220911	0.745517	0.0120388	0.0343897
Adprm	NM_025510	6.1395	6.05067	6.37488	6.09231	6.36597	6.13273	7.18504	5.68912	5.7745	5.405	5.70203	5.32233	6.4659	5.83196	5.47839	5.11704	5.26307	5.41467	6.98505	6.86003	6.98505	6.92799	7.11295	7.09064	5.83364	5.96814	5.63227	5.25868	5.80643	5.62018	0.0372883	0.089346	0.354581	0.518785	0.0133317	0.0473402	0.297667	0.641661	0.0162183	0.0521019	0.409982	0.521698	0.0147115	0.038754	0.419263	0.527272	0.0140609	0.0409128
Adra1a	NM_001271759|NM_001271760|NM_013461|NM_001271761	4.0538	4.34672	4.49788	4.39284	4.16267	4.1446	4.58915	4.85958	5.16386	5.18917	5.01373	5.11651	2.97964	3.11964	3.54955	3.10676	3.65689	2.83702	4.29117	4.38591	4.2641	4.33941	4.14916	4.16231	4.21419	4.47057	4.6674	4.37222	4.33539	4.30885	0.0259387	0.0335292	0.230459	0.710073	0.0253835	0.0244411	0.181271	0.768905	0.030024	0.038681	0.175775	0.75552	0.0335816	0.0255022	0.184783	0.756133	0.0325495	0.050128
Adra1b	NM_007416	5.5829	5.73065	5.54951	5.56903	5.74448	5.66559	5.68365	6.11578	6.07465	6.22841	5.87497	6.07804	4.61694	4.80186	5.0034	4.55035	5.08321	4.4713	5.94506	6.14658	5.89302	5.92176	6.0247	5.93253	5.49965	5.1963	5.61069	5.78477	5.59757	5.37058	0.021175	0.0398749	0.277244	0.661706	0.0299436	0.0387367	0.303349	0.62797	0.0261468	0.0490825	0.25182	0.672951	0.0255175	0.025647	0.204594	0.744242	0.0223783	0.0509879
Adra1d	NM_013460	6.25121	6.34388	6.19244	6.728	6.37372	6.25998	6.26624	6.44873	6.52056	6.71135	6.44341	6.5039	4.93924	4.81832	4.99662	4.80251	4.98725	4.6467	6.46144	6.37451	6.39901	6.56692	6.31267	6.4833	6.0182	5.84083	6.28598	6.19556	6.26619	6.18874	0.022237	0.0349618	0.278087	0.664714	0.0266771	0.0277128	0.251282	0.694329	0.0234826	0.0322093	0.235777	0.708531	0.0259257	0.0222053	0.232605	0.719264	0.0228255	0.0328138
Adra2a	NM_007417	5.08886	4.69927	4.85346	5.13939	4.92209	5.11465	5.75125	5.86361	5.88796	5.97483	5.88941	6.01108	3.73032	3.44852	3.90967	3.35039	3.60115	3.46391	4.76482	4.87615	4.8363	4.81361	4.74713	4.60021	4.57726	4.38379	4.37763	4.63766	4.17452	4.34398	0.0430694	0.0418595	0.237447	0.677624	0.0480159	0.0289546	0.240157	0.682873	0.0506787	0.0507325	0.267049	0.63154	0.0461775	0.0240846	0.204755	0.724982	0.056914	0.0459589
Adra2b	NM_009633	4.7931	4.95373	5.10687	5.06404	4.91789	5.28616	5.81762	5.76549	5.82745	6.04857	5.85322	5.80046	3.63671	3.70365	3.85056	3.68328	3.73891	3.62686	5.3961	5.60052	5.34389	5.40303	5.41013	5.62382	4.84274	4.7043	4.84053	4.95388	4.88868	5.01966	0.0356034	0.0309713	0.290366	0.643059	0.033755	0.0260021	0.298568	0.641675	0.0360672	0.0361405	0.281769	0.646024	0.0376834	0.0235219	0.238886	0.699909	0.03554	0.0323768
Adra2c	NM_007418	4.06312	4.21565	4.09911	4.30609	4.0191	4.10887	5.28884	5.28718	5.39325	5.27016	5.26581	5.31192	3.36245	3.4712	3.67712	3.29915	3.86162	3.39283	4.09839	4.31367	4.18532	4.43618	4.58504	4.35463	4.6602	4.54728	4.75159	4.55483	4.50321	4.46547	0.0335742	0.034841	0.16069	0.770895	0.0325572	0.029739	0.16442	0.773284	0.0336884	0.0404446	0.159296	0.766571	0.0317027	0.0260081	0.176364	0.765925	0.0330805	0.0493008
Adrb1	NM_007419	5.60861	5.697	5.56081	5.61708	5.36577	5.38341	6.28692	6.66957	6.48545	6.57097	6.39675	6.6016	4.69417	4.78456	4.80698	4.76596	4.89005	4.81653	5.6165	5.83472	5.55715	5.60286	5.63502	5.46242	5.60928	5.47403	5.85118	5.83636	5.76178	5.42893	0.0318824	0.0416939	0.218817	0.707607	0.0404041	0.0351826	0.224636	0.699777	0.0324216	0.0399531	0.186095	0.741531	0.0324376	0.0298561	0.164431	0.773275	0.031555	0.0438015
Adrb2	NM_007420	6.85584	6.9403	6.54883	7.35625	6.90801	7.53046	8.04136	7.23466	7.08403	7.49311	7.41078	7.31158	7.7749	7.93059	7.0119	7.95026	7.52954	7.88002	7.96938	8.46762	7.78193	8.5307	8.26244	8.67976	6.74479	7.00485	6.29844	7.0942	6.87053	7.29247	0.0343377	0.112602	0.356819	0.496241	0.0157867	0.0822492	0.36797	0.533994	0.0232207	0.0871261	0.411442	0.478211	0.017903	0.0790471	0.36445	0.5386	0.0202404	0.0866875
Adrbk1	NM_130863	10.1029	9.83162	10.3323	10.3554	10.0182	10.1289	8.54807	8.83193	8.80864	8.69675	8.75702	8.63604	8.69129	8.33265	8.68811	8.90824	8.7172	8.95343	10.0948	9.92955	10.6114	10.5034	10.3093	10.1784	10.016	10.0719	10.3893	10.4703	10.3059	10.2842	0.00738165	0.0321553	0.235564	0.724899	0.00846103	0.0192518	0.179559	0.792728	0.00671516	0.0243645	0.255909	0.713011	0.00571328	0.0212763	0.198195	0.774816	0.00710541	0.0272638
Adrm1	NM_019822	9.56561	9.34173	9.61401	9.70477	9.14076	9.86502	8.68569	8.65767	8.56478	8.68422	8.50083	8.54696	7.71732	8.08446	7.8631	8.35279	7.75795	8.15659	8.6546	9.28295	8.86293	9.35495	8.96169	9.10792	9.64777	9.66476	9.795	10.1501	9.95579	9.86699	0.0120679	0.0243283	0.129009	0.834595	0.0101851	0.0220169	0.155797	0.812001	0.00998602	0.0242188	0.134119	0.831676	0.00775691	0.0198272	0.122451	0.849965	0.00864202	0.020369
Adsl	NM_009634	9.75547	9.67285	9.83911	9.78648	9.68516	9.61055	9.1509	9.12592	8.99123	8.99704	8.94608	8.82588	8.09703	8.17156	7.99254	8.09952	7.55889	8.05259	9.09873	9.51719	9.27625	9.52963	9.28101	9.37842	10.3753	10.1211	10.0597	10.1317	10.0857	10.0324	0.0103753	0.0197125	0.109306	0.860607	0.0105561	0.017521	0.137295	0.834628	0.0110212	0.021756	0.146681	0.820542	0.00959985	0.0165741	0.137707	0.836119	0.0105819	0.0159575
Adss	NM_007422	9.25215	9.53011	9.39512	9.16093	9.26901	9.19301	8.84416	8.3539	8.11911	8.25768	8.19985	8.13674	7.63272	7.56615	7.2956	7.25047	6.98608	7.17903	9.10945	9.30349	8.81621	9.23296	8.82432	9.07682	10.1513	9.97618	9.57507	9.53817	9.56127	9.56686	0.0096451	0.0164291	0.126623	0.847303	0.006938	0.0129254	0.132878	0.847258	0.00845103	0.0188364	0.14966	0.823053	0.00844197	0.0135079	0.164588	0.813462	0.00902907	0.015355
Adssl1	NM_007421	7.88373	7.99324	8.07409	8.16735	8.22158	8.17737	7.2645	7.1402	7.02549	6.84569	7.03683	7.08304	6.6568	6.53229	6.27963	6.62584	6.22148	6.68098	7.89828	8.09856	8.1105	8.18649	8.1434	8.12419	8.45988	8.46969	8.45475	8.55557	8.65721	8.68047	0.00981994	0.0254189	0.166433	0.798328	0.00819218	0.0172881	0.157856	0.816664	0.00818807	0.0192593	0.189736	0.782817	0.00630347	0.0174078	0.158332	0.817957	0.00735788	0.0164927
Aebp1	NM_009636	4.99358	5.152	5.21824	5.4497	5.06157	5.10757	5.37799	5.37351	5.45969	5.36658	5.32845	5.49961	3.75731	3.69144	3.64116	3.74334	4.05243	3.65271	5.30398	5.16546	5.17091	5.34845	5.1931	5.30538	4.81547	4.76369	4.79412	5.13018	4.75856	4.68283	0.02725	0.0349525	0.28277	0.655027	0.0273374	0.0273999	0.23469	0.710573	0.0299039	0.0334413	0.267388	0.669267	0.021974	0.0229409	0.215187	0.739898	0.0274057	0.0446379
Aebp2	NM_009637|NM_178803|NM_001005605	8.0628	7.98201	8.21697	8.15876	8.03441	8.00881	7.7263	7.61029	7.81334	7.67233	7.70436	7.63947	5.85059	5.60667	5.75567	5.80429	5.93617	5.85903	8.4112	8.27912	8.34847	8.43795	8.37685	8.41665	8.24101	8.2074	8.19091	8.19768	8.12807	8.1199	0.0142139	0.0152775	0.249593	0.720916	0.0128915	0.0103395	0.20324	0.773529	0.0156505	0.0148284	0.247722	0.721799	0.0131871	0.0116187	0.222325	0.752869	0.014884	0.0172357
Aen	NM_026531|NM_001162939	6.60781	6.84771	6.92336	7.04972	6.5545	7.08525	6.74547	6.81706	6.51574	6.67663	6.84648	6.6526	5.44764	5.35403	5.1808	5.59861	5.3838	5.4863	7.38742	7.57234	7.22966	7.87655	7.47498	7.83754	6.36395	6.90833	6.55101	6.75342	6.38245	6.62812	0.021322	0.034208	0.363429	0.581041	0.0163498	0.019074	0.273678	0.690898	0.0175874	0.0274999	0.315106	0.639806	0.0148943	0.0226906	0.339311	0.623104	0.0221957	0.0317646
Aes	NM_001276288|NM_010347|NR_074087	8.54487	7.70944	8.18826	8.4441	8.12184	8.47066	9.88265	8.88806	9.37297	9.36455	9.4277	9.5446	7.86374	8.24187	8.92729	8.93794	8.68286	8.92061	8.80083	9.00119	9.0095	9.1481	8.99382	8.99778	7.08823	7.68951	7.69347	7.89903	8.12578	7.89891	0.0816276	0.0794454	0.421231	0.417696	0.0321916	0.0661554	0.345275	0.556378	0.0426088	0.123402	0.361766	0.472224	0.0380353	0.0910143	0.324633	0.546317	0.0387024	0.0910971
AF251705	NM_134158	6.81724	6.80118	6.59711	6.62053	6.63592	6.68014	8.33288	7.78156	7.59115	7.36574	7.68004	7.34064	6.36623	6.4731	6.22953	5.75922	6.02529	6.30933	7.99519	7.86081	7.9345	7.45962	7.75987	7.53706	6.90368	7.20461	6.87342	6.67925	6.5667	6.59899	0.0419548	0.0423398	0.362637	0.553069	0.025402	0.0329858	0.266127	0.675485	0.0263304	0.0404161	0.364889	0.568364	0.026819	0.0283255	0.283836	0.661019	0.0331058	0.0414724
AF529169	NM_153509	4.53951	4.0172	4.3939	4.2621	4.16369	4.72895	5.14714	5.38665	5.06442	5.53885	5.26614	5.08909	2.77032	3.03628	3.09358	3.16128	3.50052	3.23207	4.19147	4.46401	4.67731	4.54574	4.60118	4.43994	4.22964	3.97439	3.97019	4.12923	4.14645	4.12921	0.0381884	0.0290017	0.215075	0.717735	0.0459436	0.028976	0.240351	0.684729	0.0370558	0.0372873	0.309505	0.616152	0.0464427	0.0287437	0.231381	0.693432	0.0393916	0.0456969
Afap1	NM_027373	5.75882	5.6837	5.60781	5.83858	5.89877	6.19803	5.9683	6.03245	6.28617	6.13378	6.28705	6.24703	4.37196	4.1439	4.70512	4.37939	4.98721	4.46279	5.51069	5.94765	5.90929	5.86154	5.94351	5.76525	5.4887	5.25255	5.43762	5.75452	5.72157	5.64938	0.0279969	0.0365215	0.22269	0.712792	0.0291363	0.0253087	0.272442	0.673113	0.0328463	0.0433041	0.276297	0.647553	0.0245931	0.0234443	0.201943	0.75002	0.0284098	0.0455161
Afap1l1	NM_178928	6.95719	6.84083	6.8007	6.94271	6.90253	7.08347	6.31042	6.48525	6.58016	6.34038	6.63648	6.36311	4.97692	5.03893	5.11517	4.90306	5.55783	5.18099	6.96939	6.69131	6.8521	6.73575	7.0844	6.67971	7.07992	6.99179	7.24875	7.16709	7.21208	7.22035	0.0124489	0.0194848	0.214707	0.75336	0.0142915	0.0168671	0.163483	0.805358	0.01388	0.0198322	0.183063	0.783225	0.0116843	0.0138762	0.1524	0.822039	0.0141497	0.0264258
Afap1l2	NM_146102|NM_001177797|NM_001177796	4.21109	4.43841	4.35221	4.40687	4.27379	4.58967	4.9817	5.12244	5.00219	5.16594	5.1242	4.98911	3.20127	3.28314	3.35118	3.44292	3.44277	3.31621	4.30712	4.27799	4.44837	4.29716	4.34041	4.28596	4.25332	4.28373	4.35504	4.32491	4.35249	4.282	0.0328744	0.0377468	0.224974	0.704405	0.0337827	0.0303637	0.186576	0.749278	0.0308975	0.0388066	0.229906	0.70039	0.0338427	0.0329708	0.183782	0.749404	0.0340514	0.0418752
Aff1	NM_133919|NM_001080798	7.01289	7.12097	6.70562	6.97906	6.82303	7.39402	6.75782	6.81956	6.93825	6.80047	6.71018	6.81195	4.58229	4.6665	4.97272	5.10099	4.71564	5.24033	6.89121	7.56859	7.03331	7.65512	7.10628	7.65547	6.78679	7.03653	6.84756	7.20281	6.84588	7.20021	0.0199702	0.0174369	0.239267	0.723326	0.0155053	0.0112122	0.258422	0.714861	0.0212701	0.021482	0.24816	0.709088	0.0138221	0.0136875	0.247864	0.724627	0.0180619	0.0178785
Aff3	NM_010678	4.13822	4.07431	4.15327	4.32275	4.1303	4.22934	4.89774	4.86514	4.95194	5.1305	4.9055	4.91019	2.70034	2.91922	2.63496	2.75253	2.9464	2.83802	3.8768	4.01376	4.12138	3.94964	3.80246	3.99769	3.90622	3.74478	3.93551	3.90197	3.90054	3.85287	0.0398447	0.0342667	0.214477	0.711412	0.0390977	0.0326374	0.214894	0.713371	0.0392423	0.0310641	0.241032	0.688661	0.0436287	0.0269946	0.190838	0.738539	0.0403412	0.0409248
Aff4	NM_033565	8.24772	8.53252	8.1968	8.45024	8.16006	8.4921	7.78201	8.07198	7.9371	7.87231	7.98013	7.97436	6.19815	6.19687	6.37926	6.12117	5.80148	6.52929	8.60886	9.32617	8.67329	9.14543	8.63946	9.22031	8.40679	8.63039	8.30473	8.47325	8.1931	8.58685	0.0130836	0.0172156	0.2535	0.7162	0.0119124	0.0104443	0.281781	0.695862	0.0150742	0.0201959	0.27428	0.690449	0.0116164	0.0110987	0.27841	0.698875	0.0165921	0.014456
Afg3l1	NM_054070|NR_028260	7.85451	8.05666	7.96389	7.98872	8.00712	7.81375	7.70601	7.71445	7.45988	7.30219	7.27309	7.28384	6.24559	6.30592	6.17694	6.3555	5.95134	6.07894	7.96076	7.81341	7.83851	7.85579	7.7612	7.79296	8.41865	8.50101	8.41819	8.18884	8.18548	8.28568	0.0135789	0.0194635	0.176969	0.789989	0.0123068	0.0149102	0.130708	0.842075	0.011655	0.0188928	0.165515	0.803938	0.0110421	0.0184253	0.160719	0.809814	0.0118043	0.0186268
Afg3l2	NM_027130	8.58089	8.53738	8.83268	8.33322	8.77798	8.43395	7.70326	7.36906	7.30906	6.95721	7.08233	7.021	5.95221	5.78458	6.25204	5.92242	5.61771	5.93955	8.23223	7.77078	8.3758	8.00543	8.36259	7.88055	9.13209	8.78355	9.04436	8.69289	8.99636	8.87874	0.00880988	0.0103237	0.138852	0.842014	0.00827054	0.00886958	0.10835	0.87451	0.00694576	0.0131677	0.158923	0.820964	0.00644406	0.0101159	0.132151	0.851289	0.00614458	0.00878179
Afmid	NM_027827	6.09274	6.10828	6.03904	5.9157	6.02407	6.34688	6.07723	6.17691	6.24508	6.09961	6.15644	6.12905	4.17998	4.19108	4.17497	4.27707	4.29241	4.22456	6.72013	6.47701	6.56012	6.59916	6.69357	6.67913	5.60656	6.07145	5.81474	6.07778	5.71689	5.86775	0.022355	0.0236717	0.381287	0.572686	0.0196493	0.0159551	0.239913	0.724482	0.0238822	0.0224334	0.324531	0.629154	0.0181818	0.0165326	0.254906	0.710379	0.0226705	0.024565
Afp	NM_007423	4.06891	4.10571	3.92854	4.35799	4.01375	4.27252	4.714	4.78799	4.71164	4.71657	4.5821	4.57802	3.13001	3.14308	3.06895	3.22895	3.3486	3.12989	4.23641	4.09624	4.26002	4.3239	4.15034	4.26791	3.92564	3.77497	4.07145	3.94717	3.92894	3.95403	0.0325575	0.0428358	0.255402	0.669205	0.0359414	0.0369637	0.22066	0.706435	0.0302771	0.0382474	0.241829	0.689646	0.0303292	0.0347847	0.229098	0.705788	0.0299855	0.0503013
Aftph	NM_181411|NM_001252503	8.18878	8.16521	8.27635	8.18338	8.32908	8.34043	7.92446	8.01168	7.9398	7.68625	8.00973	7.85767	7.31668	6.65707	6.47238	6.70617	6.39926	6.61321	8.59727	8.65069	8.77738	8.80193	8.48364	8.79841	8.59485	8.51897	8.467	8.42168	8.43075	8.5972	0.0129033	0.0333982	0.224688	0.729011	0.0134986	0.0169768	0.208457	0.761068	0.0136787	0.0195115	0.267009	0.699801	0.0110914	0.018084	0.238344	0.732481	0.0153864	0.0198756
Aga	NM_001205054|NM_001005847	7.21935	7.01178	7.0778	6.94369	7.17191	7.24072	7.39472	7.14283	7.16947	7.17085	7.33828	7.20269	5.34157	5.40018	5.54553	5.25359	5.43656	5.55651	7.50922	6.67356	7.15071	6.92482	7.43384	7.10662	7.75653	7.73783	7.41908	7.16907	7.46018	7.54132	0.0168366	0.0160023	0.199098	0.768063	0.0144844	0.0139205	0.103754	0.867841	0.018094	0.0231561	0.195089	0.763661	0.0200679	0.0170881	0.167805	0.795039	0.0190998	0.0201623
Agap1	NM_178119|NM_001037136	8.17516	7.78206	8.1888	8.21595	8.17791	8.38859	8.01366	8.26668	8.34071	8.3449	8.28753	8.15306	5.68511	5.6092	5.956	5.97489	5.95865	5.97322	7.74807	7.60501	8.00523	8.22574	8.19534	8.19262	7.82955	7.79064	8.23314	8.40458	8.44315	8.48352	0.0237425	0.0186444	0.215735	0.741878	0.0275506	0.0140442	0.172709	0.785696	0.0230619	0.0174187	0.199642	0.759877	0.0191958	0.0119429	0.175268	0.793594	0.0193891	0.0152223
Agap2	NM_001033263	7.63873	7.51011	7.90487	7.79746	7.75102	7.93849	6.93193	6.93304	7.18643	7.08335	6.96576	7.00072	5.26863	5.06918	5.19321	5.26772	5.36402	5.19213	7.67465	7.58496	8.22813	7.99337	8.08895	7.85656	8.11379	8.00422	8.28151	8.27998	8.4877	8.39835	0.00989495	0.0123224	0.180858	0.796925	0.00991954	0.00876514	0.154563	0.826753	0.00996868	0.0098765	0.224163	0.755991	0.00897141	0.00819683	0.167174	0.815658	0.00781003	0.01015
Agap3	NM_139153|NM_001256431	6.96092	6.74261	6.87312	6.97366	6.90623	6.92505	6.60373	6.76584	6.75891	6.86352	6.66854	6.83234	5.67355	5.38311	5.94955	5.61635	5.72115	5.57488	7.28327	7.16185	7.72407	7.51928	7.44787	7.24751	6.97705	7.07788	7.39034	7.1343	7.25777	7.27186	0.0150265	0.0311052	0.262886	0.690983	0.0154973	0.0191144	0.202225	0.763163	0.0125677	0.0282878	0.268006	0.691138	0.0151896	0.0205806	0.237311	0.726919	0.0132977	0.0272
Agbl5	NM_174849|NM_001048192	6.00805	5.79572	5.95623	5.87313	5.71923	5.8671	5.14499	5.31462	5.30858	5.31444	5.22549	5.19857	3.90369	3.79712	4.03088	4.29877	4.17395	4.08803	5.87687	5.57088	6.09774	5.90922	6.03244	5.79243	5.45072	5.47391	5.85605	5.82708	5.95139	5.79091	0.0154586	0.025792	0.280434	0.678315	0.017163	0.0192808	0.203283	0.760274	0.0136264	0.0221689	0.257211	0.706994	0.0134847	0.0214506	0.201955	0.76311	0.0123873	0.0235732
Ager	NM_007425|NM_001271424|NM_001271423|NM_001271422|NR_073176|NR_073175|NR_073173	5.6545	5.74697	5.83944	5.97585	5.35976	5.52456	6.49386	6.55345	6.46865	6.77392	6.53461	6.62865	4.8794	4.72727	4.8653	5.11067	4.80521	4.80488	5.64952	6.23974	6.18643	6.2434	6.15859	6.11235	5.26588	5.11496	5.19046	5.29741	5.21884	5.25849	0.0425035	0.0547534	0.258581	0.644162	0.0407817	0.0369892	0.325383	0.596846	0.038584	0.0500883	0.346572	0.564756	0.043224	0.0438915	0.296749	0.616136	0.0402138	0.0478363
Agfg1	NM_010472	10.2232	10.265	10.352	10.2774	10.2954	10.2662	9.49894	9.51235	9.47291	9.32579	9.49369	9.42287	8.02515	7.99413	8.11251	7.9653	7.91686	8.128	10.0493	10.0402	9.99163	9.9619	9.87746	9.99969	10.7302	10.6479	10.6762	10.6933	10.6584	10.7099	0.00982689	0.0139556	0.157196	0.819021	0.00965535	0.0108413	0.138045	0.841458	0.0100074	0.0153739	0.156608	0.81801	0.00833245	0.0104369	0.128418	0.852813	0.010399	0.01375
Agfg2	NM_178162|NM_145566	7.86172	7.35747	7.91075	7.42026	7.9021	7.61729	6.82942	7.05866	7.16455	6.88235	7.04987	6.97501	5.95191	5.31065	5.97176	5.2885	5.98506	5.46635	7.6179	6.55848	7.79341	7.10026	7.95228	6.97671	7.9974	7.71122	7.99328	7.86809	8.19371	7.84029	0.00982495	0.0210941	0.185367	0.783714	0.0140207	0.013425	0.0983032	0.874251	0.0120965	0.0208726	0.20432	0.762711	0.0108516	0.0115623	0.125158	0.852428	0.00982837	0.0185322
Aggf1	NM_025630	8.41745	8.40654	8.41362	8.36951	8.40791	8.36776	7.91989	7.957	8.00141	8.0067	8.07878	7.91322	5.85366	5.72928	5.70897	5.72387	5.68157	5.72696	9.24865	8.6177	8.60033	8.83082	9.11496	9.10824	8.42331	8.8863	8.49714	8.28498	8.39286	8.47389	0.0125466	0.0118172	0.344245	0.631392	0.010764	0.00739109	0.168744	0.813101	0.0146188	0.0117708	0.241851	0.731759	0.0148536	0.00981701	0.260787	0.714543	0.0146448	0.0109657
Agk	NM_023538	6.88345	7.01448	6.91887	6.59636	6.83589	6.65346	6.68422	6.44131	6.72379	6.4305	6.4844	6.53405	5.15009	4.96594	5.14	5.09913	4.72845	5.04171	7.39532	7.39735	7.10644	7.03897	7.30325	7.08253	7.41107	7.22259	7.18715	6.90742	7.07123	6.86097	0.0126587	0.0172407	0.226359	0.743742	0.0111647	0.012914	0.214787	0.761134	0.0152667	0.0200892	0.21741	0.747234	0.0137733	0.0176035	0.208244	0.760379	0.013377	0.0156226
Agl	NM_001081326	6.94831	6.72729	6.79742	6.54769	6.77158	6.62986	6.572	6.49179	6.43594	6.05144	6.27755	6.20943	4.2896	4.23071	4.80443	4.41691	4.44877	4.41102	7.04693	6.3854	6.93547	6.58491	6.82586	6.47305	7.20321	6.82949	6.78911	6.50421	6.68162	6.89378	0.0138933	0.0112647	0.210922	0.76392	0.0163905	0.0109972	0.150984	0.821628	0.0158573	0.0201876	0.244878	0.719077	0.0141484	0.0146557	0.203077	0.768119	0.0153707	0.0170672
Agmat	NM_001081408	5.1873	5.20944	5.27781	5.423	5.26795	5.13022	5.77923	5.88065	5.75128	5.99943	5.80169	5.84836	4.51571	4.60112	4.75275	4.75428	4.75836	4.99128	5.58747	5.83746	5.60177	5.55667	5.67482	5.50024	5.38567	5.22811	5.52137	5.40874	5.62567	5.43311	0.0254902	0.0418794	0.243776	0.688854	0.0268938	0.0356304	0.25883	0.678646	0.023206	0.045814	0.228527	0.702453	0.0277838	0.0376971	0.202709	0.731811	0.022553	0.0431634
Agmo	NM_178767	8.79817	8.95393	8.7904	8.58386	9.12624	8.8583	9.52181	9.13334	9.29453	8.86995	9.65473	9.54587	7.60551	7.35642	7.74276	7.44174	7.7117	7.63883	8.48184	8.35085	8.45721	8.1874	8.43833	8.29877	9.45486	9.23412	8.74446	8.70764	9.29679	9.10574	0.0242439	0.0253351	0.12879	0.821631	0.0199042	0.0186803	0.114752	0.846664	0.0305763	0.041138	0.186927	0.741359	0.0228208	0.0272736	0.141002	0.808903	0.0290475	0.0297977
Agpat1	NM_018862|NM_001163379	9.52964	9.13873	9.52229	9.3609	9.25744	9.57989	7.92099	7.94433	8.17468	8.07976	8.16186	8.43587	8.54522	8.64028	8.57668	9.17499	8.98963	9.21734	9.36168	9.86392	10.0864	10.2564	10.2784	10.0955	8.07585	8.70837	8.88432	8.72506	8.79918	8.64085	0.0131142	0.0797333	0.388845	0.518307	0.00900173	0.0468998	0.337712	0.606387	0.00949062	0.0494647	0.390052	0.550993	0.0087148	0.0598827	0.390722	0.54068	0.00904253	0.0633081
Agpat2	NM_026212	8.56914	8.35583	8.86347	8.56749	8.8676	8.60214	9.45885	8.86304	9.05958	8.79426	9.23242	9.21903	7.82009	8.0751	8.47913	8.64555	8.44377	8.32737	9.64103	9.65724	9.9109	9.80164	9.84897	9.73444	7.72935	8.31152	8.3561	8.29531	8.26702	8.06082	0.039424	0.0499379	0.488593	0.422045	0.0212207	0.0395283	0.364924	0.574327	0.0221509	0.0584312	0.436525	0.482893	0.0192658	0.0558943	0.384066	0.540774	0.02617	0.0597565
Agpat3	NM_053014	8.31223	7.86644	7.95425	8.02107	7.93367	8.00055	8.35172	7.99553	7.87605	8.10137	8.04014	8.27703	6.97883	7.52222	7.07346	7.77091	7.36063	7.96319	8.85123	8.88318	8.93024	8.96535	9.04106	8.90701	7.56614	7.94118	7.8053	7.79857	7.79992	7.75612	0.0259339	0.0394977	0.400479	0.534089	0.0167044	0.0386989	0.306485	0.638112	0.0167379	0.0378515	0.379653	0.565758	0.0186	0.047575	0.335708	0.598117	0.0180578	0.0444729
Agpat4	NM_026644	4.53794	5.44003	4.60593	5.48885	4.54398	5.42147	5.1278	5.57625	5.21757	5.81822	5.31594	5.76939	3.32468	4.29547	3.34313	4.40332	3.34839	4.55303	5.18098	6.78532	5.01806	7.07257	4.92669	7.11939	4.98463	5.37993	4.97619	5.60209	5.12697	5.68535	0.0219251	0.0247819	0.248483	0.70481	0.0167028	0.0221097	0.382933	0.578254	0.0240276	0.0258483	0.228558	0.721566	0.0166635	0.0200995	0.394212	0.569025	0.0241019	0.0243078
Agpat5	NM_026792	9.09949	9.05033	9.05921	8.91267	9.29502	9.07387	9.42758	9.62527	9.40034	9.55483	9.61405	9.66779	7.20839	7.76755	7.4386	7.63182	7.25983	7.65596	9.52106	9.42718	9.37085	9.43694	9.42927	9.54488	9.07087	9.24044	8.95929	8.84907	8.98519	9.04685	0.0242571	0.0205487	0.282701	0.672494	0.024443	0.0216906	0.211296	0.74257	0.0257307	0.0260552	0.275372	0.672842	0.0283229	0.0240215	0.258831	0.688825	0.0291216	0.0224652
Agpat6	NM_018743	8.38721	8.47665	8.39538	8.38721	8.4936	8.22457	7.85226	8.15088	7.80076	7.90277	8.1233	7.90752	7.02352	6.3002	6.75282	6.46765	6.68876	6.66213	9.56371	9.42964	9.56695	9.68788	9.73217	9.5265	8.46985	8.69568	8.76092	8.48387	8.56117	8.58578	0.0106996	0.0237619	0.382748	0.582791	0.0119304	0.0106388	0.287056	0.690375	0.00916346	0.0174817	0.34047	0.632885	0.0104485	0.0124275	0.3571	0.620024	0.011924	0.0174008
Agpat9	NM_172715	4.18752	4.02855	4.09404	4.44773	4.00106	4.29148	5.57479	5.63433	5.52244	6.00732	5.72081	5.69775	3.41244	3.28672	3.4681	3.47772	3.59904	3.54169	4.86027	4.92639	4.93068	4.78349	4.94088	4.72051	3.99526	4.14638	4.14615	4.27036	4.14827	4.09587	0.0489817	0.0431607	0.326053	0.581805	0.0457778	0.0289266	0.277912	0.647383	0.0437208	0.04152	0.31688	0.597879	0.0564881	0.0314643	0.239836	0.672211	0.0494965	0.0448583
Agps	NM_172666	8.4837	8.45829	8.82515	8.52539	8.53294	8.40918	8.03683	7.94476	7.92449	7.61472	7.7684	7.61084	6.36197	6.154	5.90316	6.05309	5.22704	5.63788	8.58259	8.40502	8.51572	8.45324	8.41454	8.46134	9.17437	8.97385	8.94079	8.76478	8.76768	8.77704	0.0103861	0.0128308	0.16561	0.811173	0.0103603	0.00963049	0.141348	0.838661	0.0110822	0.0107679	0.182369	0.795781	0.00927196	0.0101023	0.164421	0.816205	0.0111438	0.00755078
Agrn	NM_021604	5.34186	5.09884	5.24473	5.26783	4.80816	5.14964	5.08588	5.31795	5.21954	5.40117	5.12799	5.43447	3.38786	3.52052	3.47743	3.30369	3.55926	3.32215	5.16677	5.21696	5.18098	5.2666	5.11241	5.00669	5.2913	4.88145	5.09292	5.05021	5.09607	5.04129	0.0182812	0.0222246	0.211203	0.748291	0.0247022	0.022856	0.228402	0.72404	0.0220597	0.0260112	0.234606	0.717323	0.0238741	0.017942	0.215668	0.742516	0.0208948	0.0277836
Agrp	NM_007427|NM_001271806	4.3306	4.19323	4.19323	4.45039	4.12239	4.53062	5.23851	5.20392	5.24958	5.46659	5.10656	5.08805	3.29871	3.35311	3.14996	3.21172	3.34887	3.34	4.32177	4.25179	4.24966	4.28452	4.37673	4.19841	4.27804	4.1024	4.21819	4.37391	4.17308	4.4174	0.0383769	0.0394565	0.22205	0.700117	0.0392113	0.0349628	0.200982	0.724844	0.0404038	0.0371843	0.220679	0.701733	0.0405784	0.0273437	0.177347	0.754731	0.0365759	0.0426643
Agt	NM_007428	5.43688	5.74427	5.38585	5.53493	5.06071	5.72142	6.02429	6.22567	6.08705	6.25602	6.20516	6.15277	4.02489	4.42624	4.28384	4.15952	4.42722	4.25582	5.0964	5.13484	5.28779	5.18943	5.11514	5.01228	4.94781	4.89447	4.89306	5.1628	4.97481	4.93206	0.0407141	0.0401654	0.233758	0.685362	0.0447532	0.0413511	0.208361	0.705535	0.0417992	0.0472426	0.262368	0.64859	0.039874	0.0299865	0.18879	0.741349	0.0446191	0.0513209
Agtpbp1	NM_023328|NM_001048008	7.46676	7.39953	7.44897	7.30349	7.40172	7.24987	8.03791	7.59359	7.5916	7.40763	7.70711	7.32839	6.55984	6.50752	6.0869	6.2792	6.08467	6.61191	8.15535	8.11445	8.07287	8.25551	7.93272	8.16454	7.70313	7.64464	7.67769	7.34089	7.28817	7.39484	0.0235774	0.0333839	0.279378	0.66366	0.0172894	0.0261929	0.246002	0.710516	0.0180763	0.0251266	0.275632	0.681165	0.0171841	0.0252803	0.306713	0.650823	0.0240348	0.0307909
Agtr1a	NM_177322	4.45764	4.47354	4.43526	4.7149	4.47902	4.55396	4.66665	4.86649	4.96829	5.07416	4.86019	4.95219	2.53533	2.88054	2.9355	2.77984	3.09267	2.73687	4.07335	4.23429	4.17956	3.9809	4.1774	4.01284	3.95639	3.54837	3.55081	4.07244	3.86262	3.97247	0.0324273	0.0291947	0.234775	0.703603	0.0414616	0.0336637	0.265277	0.659597	0.046346	0.0446752	0.29304	0.615939	0.0382948	0.0251087	0.177992	0.758605	0.0373928	0.0433211
Agtr1b	NM_175086	4.87342	4.94484	4.82193	5.05955	4.79015	5.14198	5.30282	5.27537	5.22558	5.38816	5.19493	5.21315	4.19979	4.18485	4.28567	4.51586	4.47144	4.33289	5.1899	5.34338	5.25584	5.10533	5.18686	5.28156	5.11478	5.0766	5.17131	5.19904	5.15995	5.02793	0.0226764	0.0416403	0.229048	0.706635	0.0210673	0.0318182	0.219002	0.728113	0.0206611	0.0424814	0.230467	0.706391	0.0218811	0.0384439	0.178358	0.761317	0.0204497	0.0488518
Agtrap	NM_009642	6.31597	5.96839	6.05264	6.04251	5.9954	6.56896	6.73405	6.47791	6.54792	6.28881	6.5951	6.43424	4.12729	4.3094	3.90918	3.59273	4.10069	4.45542	6.9606	6.90338	6.62594	6.71648	6.88745	6.8831	5.44991	6.03767	5.76004	5.77759	6.23785	5.91341	0.034477	0.0223256	0.44063	0.502568	0.0225895	0.0161609	0.300851	0.660398	0.0296518	0.01878	0.341887	0.609681	0.0234377	0.0116322	0.312626	0.652304	0.02337	0.0163589
Agxt	NM_016702	4.15949	4.23645	4.02109	3.95227	4.12062	4.19594	4.39933	4.30459	4.21302	4.39573	4.35923	4.40301	2.79589	2.77683	2.78201	2.94178	3.14174	2.87793	4.50623	4.30075	4.28457	4.04991	4.52563	4.08422	3.96389	3.802	3.93626	3.91885	3.86722	3.84228	0.0248063	0.0322006	0.291801	0.651192	0.0249975	0.0278831	0.247234	0.699886	0.0231242	0.0338282	0.265431	0.677617	0.0259884	0.03051	0.202788	0.740713	0.0248778	0.0421986
Agxt2	NM_001031851	3.95805	4.11132	4.08582	4.28918	4.0006	3.94909	4.7958	4.91181	4.76721	4.87781	4.76641	4.67713	2.33041	2.38404	2.25586	2.64591	2.74844	2.57603	3.76749	4.07517	3.89993	3.9883	3.96388	3.92656	3.3107	3.59433	3.46996	3.64823	3.59245	3.57374	0.0506301	0.0361608	0.271145	0.642065	0.0434289	0.0242209	0.241152	0.691199	0.0451986	0.0312693	0.270639	0.652893	0.0417481	0.0285834	0.223478	0.70619	0.0417183	0.0406296
Agxt2l2	NM_028398	6.07315	6.39902	6.25457	6.48322	6.45355	6.56611	6.22359	6.37972	6.4123	6.20927	6.17706	6.21391	4.30056	4.59019	4.29671	4.28499	4.45219	4.21994	5.93214	6.7069	6.40137	6.40854	6.19483	6.34189	6.66494	6.79199	6.74057	6.69319	6.72991	6.72891	0.0169005	0.0175791	0.150838	0.814683	0.0148901	0.0138529	0.185247	0.78601	0.0174454	0.0158787	0.18912	0.777556	0.0145543	0.012333	0.165708	0.807405	0.015307	0.0182657
Ahctf1	NM_026375	9.35005	9.53761	9.54126	9.38856	9.49348	9.49147	8.50682	8.28743	8.19111	8.00939	8.11493	8.03641	6.19301	6.74614	6.95287	6.87163	6.00534	6.74109	9.61683	9.77755	9.5942	9.74391	9.60553	9.79772	9.43673	9.40188	9.13447	9.18585	9.3498	9.39527	0.0107522	0.00853022	0.253508	0.72721	0.00863219	0.00953871	0.240467	0.741362	0.0100174	0.0167491	0.289383	0.683851	0.00799254	0.0116824	0.263751	0.716574	0.0086087	0.00786819
Ahcy	NM_016661	10.1358	10.1742	10.2748	10.2182	10.1219	10.1455	8.50099	8.42446	8.24749	8.39625	8.23523	8.12535	7.47471	7.84406	7.81122	8.11882	7.26852	7.77511	8.75898	8.99394	8.9206	9.09456	8.64956	8.84009	10.7196	10.4159	10.4138	10.5494	10.4132	10.4058	0.00551797	0.0106862	0.0720754	0.91172	0.00569503	0.0122497	0.0838097	0.898246	0.00553472	0.0161344	0.0963976	0.881933	0.00509734	0.0135262	0.0820206	0.899356	0.00561095	0.0113244
Ahcyl1	NM_145542	9.94738	10.1053	10.0801	10.002	10.0301	9.88442	8.53029	8.56326	8.37648	8.18603	8.39525	8.47794	7.65567	7.39885	7.17465	7.43689	7.01243	7.41209	9.44308	9.96079	9.53451	9.87844	9.47928	9.93845	10.3646	10.2331	10.2215	10.1679	10.1728	10.2986	0.00665306	0.0143126	0.136818	0.842217	0.00646117	0.00927118	0.168801	0.815466	0.00646704	0.0110894	0.157635	0.824808	0.00521791	0.00998451	0.167235	0.817563	0.00678522	0.0102631
Ahcyl2	NM_001171001|NM_021414|NM_001171000	8.1738	8.31865	8.08523	8.10469	7.98276	8.0035	7.29299	7.18583	7.13084	6.916	7.32586	6.82012	5.3773	5.20428	5.36782	5.42582	5.10544	5.17346	7.65925	7.76985	7.74267	7.74982	7.52355	7.6745	8.78844	8.59938	8.34272	8.37265	8.21189	8.35371	0.00860449	0.00899565	0.12115	0.86125	0.00817337	0.00665641	0.1215	0.86367	0.00989249	0.0114966	0.165131	0.81348	0.00777039	0.00889613	0.137346	0.845988	0.0125031	0.0105825
Ahdc1	NM_146155	5.54236	5.48394	5.55624	5.59409	5.57021	5.64287	5.66511	5.97917	6.05336	5.92253	5.92518	6.02872	3.7174	4.06666	4.43308	4.11037	4.44104	4.31378	5.37479	5.50985	5.6791	5.7004	5.5895	5.52458	5.58632	5.4292	5.5725	5.66129	5.65182	5.69383	0.0224378	0.0229427	0.200414	0.754206	0.0276926	0.0236584	0.198358	0.750291	0.0276644	0.0354937	0.233132	0.70371	0.022981	0.0210475	0.195374	0.760597	0.0247292	0.0348678
Ahi1	NM_026203|NM_001177776	6.23869	6.21373	6.00402	6.14776	6.30218	6.31932	5.35566	5.94961	5.95807	5.84384	5.56483	5.56341	4.19948	3.7629	3.49277	4.01003	4.09462	3.89475	6.21748	5.98233	6.05536	6.30511	5.9995	6.06092	6.65243	6.66831	6.43664	6.48792	6.51439	6.56209	0.0091045	0.0161137	0.180731	0.794051	0.0129651	0.00915915	0.13152	0.846356	0.0159074	0.011362	0.185879	0.786851	0.0128959	0.011635	0.176065	0.799404	0.0116621	0.016603
Ahnak	NM_001039959|NM_009643	7.09217	6.97291	6.94998	6.88069	6.845	7.03344	9.32247	8.43669	7.89685	7.819	8.77225	7.94856	6.56942	6.93759	5.92217	5.53764	6.5671	6.08436	7.29294	7.30033	6.94192	6.65341	7.1529	6.90841	6.45161	6.33156	6.50953	6.21391	6.34869	6.22354	0.109726	0.0642017	0.293567	0.532506	0.0630172	0.071702	0.28428	0.581	0.0471494	0.047318	0.265681	0.639852	0.0522977	0.0345995	0.231192	0.681911	0.0831414	0.0711192
Ahr	NM_013464	4.79411	5.17164	4.86575	5.35045	4.88982	5.12743	5.48789	5.56933	5.58501	5.79838	5.3322	5.6598	3.68672	3.80797	3.69875	3.75469	4.1334	3.70893	5.15843	5.10393	5.09487	5.12464	5.04658	4.91545	4.47642	4.46154	4.3087	4.50199	4.40494	4.54665	0.0351688	0.039805	0.305722	0.619305	0.0363154	0.0344518	0.26083	0.668403	0.0408166	0.0435512	0.317419	0.598213	0.0414136	0.0323055	0.257451	0.66883	0.0329517	0.0566226
Ahrr	NM_009644	4.46593	4.40849	4.37328	4.40325	4.46267	4.56484	4.97203	4.76306	5.03537	4.90507	4.8447	4.78127	2.53173	2.65733	2.78406	2.84047	2.68441	2.69022	4.99959	5.02003	5.13514	4.75713	5.24486	4.92041	4.4278	4.25528	4.38956	4.33397	4.34719	3.89512	0.0268781	0.0195336	0.299256	0.654332	0.0240992	0.0180079	0.285578	0.672315	0.0276069	0.0228714	0.323144	0.626378	0.0267245	0.0205471	0.239189	0.713539	0.0241296	0.0212925
Ahsa1	NM_146036	9.9042	9.76767	10.0217	10.0765	9.7419	9.97993	8.93679	8.729	8.63044	8.86991	8.68071	8.551	7.39496	7.29021	7.57888	7.47566	7.31638	7.32549	9.24389	8.78409	9.15731	9.21998	9.16349	9.07315	10.5483	10.5279	10.5341	10.3448	10.4077	10.3459	0.00804181	0.0108944	0.108678	0.872385	0.00664413	0.00788252	0.0684522	0.917021	0.00660199	0.0125634	0.103902	0.876933	0.00799225	0.00977915	0.101021	0.881207	0.00739012	0.0113222
Ahsa2	NM_172391	6.43832	6.49731	6.8014	6.72265	6.80395	6.89394	6.02795	5.87962	5.86458	6.01322	5.92961	6.00133	4.70976	4.65024	4.60215	4.62458	4.58366	4.754	6.41838	6.55371	6.35513	6.68589	6.4274	6.69686	6.98659	7.0604	7.05982	7.02246	7.14134	7.22758	0.0116424	0.0184167	0.166694	0.803247	0.00924909	0.0126872	0.146348	0.831716	0.0100726	0.0165613	0.15458	0.818786	0.0102167	0.0125497	0.161499	0.815735	0.00998013	0.0154864
AI314180	NM_172381	9.13869	9.25226	9.30915	9.10027	9.36275	8.88313	8.32047	7.94767	8.20241	7.941	8.06471	7.87397	5.88048	6.05743	6.87824	6.47561	5.96144	6.52434	9.20391	9.13668	9.37758	9.13644	9.17298	9.17823	9.19019	8.87279	9.13529	8.80295	8.91972	8.90099	0.0115277	0.00837953	0.232291	0.747802	0.0100202	0.00869366	0.226554	0.754732	0.0105248	0.0165799	0.259608	0.713287	0.0103126	0.0120112	0.234204	0.743472	0.011151	0.0102365
AI317395	NM_144821	4.4303	4.45327	4.59279	4.66967	4.45051	4.40129	5.23825	5.36161	5.37266	5.44426	5.51187	5.40142	3.24609	3.31738	3.04007	3.58539	3.06375	3.04353	4.34899	4.46619	4.72293	4.46403	4.37897	4.55536	3.8576	3.83253	3.9991	4.26933	4.04413	3.7927	0.0464633	0.0460677	0.274006	0.633463	0.0479494	0.0373897	0.255622	0.659039	0.044551	0.0348868	0.31018	0.610382	0.0408463	0.036218	0.205324	0.717612	0.0511805	0.036994
AI413582	NM_001002895	5.78528	5.8715	5.9738	5.84387	5.94465	5.91403	8.12752	8.03689	8.40837	8.43569	8.4829	7.96806	5.01924	5.05287	5.52776	5.9163	5.8034	5.15404	6.61236	6.81788	7.33868	6.83951	6.84787	6.67809	4.98582	5.2569	5.34547	5.34859	5.44947	5.18898	0.107512	0.0491764	0.410859	0.432453	0.0874001	0.0355285	0.372323	0.504749	0.0910104	0.0487444	0.473617	0.386628	0.105166	0.0589943	0.344941	0.490898	0.105615	0.0650278
AI462493	NM_001160356	7.01153	6.89255	7.46082	7.16404	7.489	7.07257	8.75756	7.8543	7.82645	7.71552	8.07755	7.59245	6.06232	5.94226	6.25258	5.88628	6.15295	6.03813	8.79809	8.54765	9.09646	8.94264	9.34205	8.74479	6.34514	6.71622	7.23204	6.31669	6.64267	6.20967	0.0512514	0.0312135	0.575774	0.341761	0.0278448	0.0237963	0.446508	0.501851	0.0191646	0.0253923	0.504841	0.450602	0.0248985	0.0225353	0.578017	0.37455	0.0241478	0.02509
AI467606	NM_178901	5.86892	5.33365	6.01832	5.44722	5.53865	5.29842	6.41885	6.20962	6.45627	6.21776	6.37836	6.10326	5.42501	5.09047	4.895	4.79722	5.17939	4.87437	6.31401	5.61595	6.06598	5.69797	6.0317	5.80667	6.63338	5.80269	6.28799	5.86402	6.25052	5.50912	0.0184061	0.0364563	0.18696	0.758177	0.025661	0.0379944	0.168627	0.767717	0.0236619	0.0316261	0.197198	0.747514	0.0249009	0.029918	0.172229	0.772952	0.0228323	0.0392293
AI597468	NM_001013028	6.44652	6.4151	6.50599	6.11505	6.59322	6.32356	6.36908	5.99621	6.02106	5.966	6.18193	5.79583	5.50351	5.02826	4.61424	4.83848	4.89583	4.81762	7.71533	6.86159	7.03643	7.16039	7.52182	7.38195	6.41337	6.87591	6.70557	6.15644	6.43055	6.45609	0.0148053	0.0320509	0.411172	0.541972	0.0106727	0.0175484	0.192818	0.778961	0.0122517	0.0182258	0.270517	0.699005	0.0141985	0.0209012	0.322222	0.642679	0.0138038	0.022327
AI597479	NM_133818	7.05559	7.1163	7.08233	7.1383	7.13955	7.01079	7.24911	7.21413	7.01572	7.22242	7.23797	7.23127	7.89956	7.2906	6.64823	6.42108	7.07615	6.5287	7.83899	7.69666	7.82651	7.68127	7.58472	7.79792	7.22533	7.40757	7.34481	7.3293	7.0642	7.18044	0.0170789	0.105743	0.280788	0.59639	0.015722	0.053318	0.217836	0.713124	0.0147462	0.0450858	0.28255	0.657618	0.016894	0.0311783	0.230265	0.721662	0.0200448	0.0706765
AI607873	NM_001204910	5.55322	6.53183	4.992	5.56534	4.42787	6.05428	5.34756	5.97303	5.32058	6.0589	4.88078	5.70514	3.40746	3.55617	3.08294	3.50149	2.56969	3.3102	6.03107	6.79071	5.22351	6.28861	4.82657	6.43759	5.52253	6.62704	4.94227	5.67464	4.23238	5.5525	0.016765	0.0172329	0.294106	0.671896	0.0122703	0.00739012	0.214469	0.765871	0.0254063	0.0212486	0.259458	0.693887	0.0229536	0.0125411	0.266911	0.697595	0.0286012	0.0227332
AI661453	NM_145489	4.6221	4.46798	4.45516	4.45468	4.68765	4.6108	5.30649	5.42855	5.55486	5.67018	5.53753	5.47318	3.3433	3.40376	3.71512	3.57512	3.5299	3.6221	4.97113	4.93235	4.93666	4.93991	5.2755	5.07627	4.22888	3.98716	4.54221	4.47259	4.40967	4.4286	0.0363775	0.0367995	0.314938	0.611885	0.0426862	0.0337373	0.300112	0.623465	0.037295	0.041098	0.265399	0.656209	0.0399597	0.0300809	0.238867	0.691093	0.036584	0.0358856
AI836003	NM_177716	4.92128	4.60177	4.79791	5.13189	4.75541	4.78857	5.03953	5.33983	5.05124	5.29279	5.05187	5.11	3.0176	3.21341	3.1471	3.21341	3.83091	3.07681	4.63756	4.53962	4.75585	4.78194	4.47289	4.47289	4.33788	4.22782	4.36474	4.66014	4.62282	4.60177	0.0311858	0.0302887	0.257809	0.680717	0.038785	0.0285688	0.220873	0.711773	0.0302914	0.0319228	0.269614	0.668172	0.0291501	0.0221834	0.202873	0.745793	0.0274935	0.0465234
AI837181	NM_001256515|NM_134149	8.042	7.31177	8.32873	7.79702	7.92265	7.75413	7.8103	7.00278	7.43584	7.0891	7.18593	7.17159	6.80337	6.70154	6.96978	6.81534	6.98123	6.89158	7.89076	7.49991	8.00501	7.74774	8.21908	7.79816	7.63468	7.57857	8.19397	7.87162	8.25053	7.81474	0.0217658	0.0427215	0.251387	0.684126	0.0130328	0.0340176	0.182413	0.770537	0.0124839	0.0356484	0.202317	0.74955	0.0114225	0.0303876	0.178813	0.779377	0.00989823	0.0338783
AI846148	NM_001167831|NM_001033139	6.52491	6.71047	6.64489	6.90677	6.58156	7.07246	6.44755	6.5341	6.33177	6.43758	6.32335	6.48922	5.68583	6.05849	5.9333	6.2212	6.13303	6.13638	7.1588	7.2919	6.99485	7.32405	7.20055	7.34606	6.45601	7.00044	6.87752	7.19389	6.84234	7.11171	0.0175689	0.0408724	0.314193	0.627366	0.0133538	0.0308873	0.22392	0.731839	0.0136779	0.040931	0.236576	0.708815	0.0112228	0.0310678	0.205741	0.751969	0.0132643	0.045854
AI987944	NM_183167|NM_001199330	5.0836	4.79417	4.98768	4.78727	5.00787	4.45774	5.16838	5.6433	5.75381	5.41862	5.30918	5.52398	5.54556	4.74414	4.13127	3.94817	3.92881	4.2386	6.32016	5.94333	6.04453	5.65261	6.05013	5.81414	5.12896	5.23331	4.75569	4.52923	4.6229	4.58876	0.0153997	0.0788939	0.373749	0.531958	0.0223274	0.0385045	0.272598	0.66657	0.0299259	0.0383355	0.399859	0.531879	0.0283792	0.0329379	0.330981	0.607702	0.023347	0.0353738
Aida	NM_181732	8.86396	8.70058	9.0981	8.88928	9.24613	9.03897	8.82616	8.77969	8.90756	8.9068	9.07876	9.19954	8.66042	8.69069	8.47049	8.56925	8.74571	8.89593	10.347	10.343	10.657	10.4756	10.5278	10.5912	8.20877	8.82406	8.85157	8.50292	8.53468	8.5408	0.0169488	0.0595983	0.531246	0.392207	0.0134706	0.0407322	0.394775	0.551022	0.0133711	0.0389567	0.491067	0.456605	0.015887	0.0404365	0.46737	0.476307	0.0171522	0.0537091
Aif1	NM_019467	4.98306	5.03774	5.13017	5.13682	4.99679	5.09536	5.92278	5.37251	5.17058	5.45304	5.20383	5.53041	3.22625	3.58101	3.38622	3.66696	3.50808	2.95377	5.917	5.46876	5.37012	5.5053	5.39973	5.49833	5.2412	5.74481	5.27858	5.14559	4.79998	5.1524	0.0288838	0.0175753	0.314239	0.639302	0.0156556	0.0145451	0.165962	0.803838	0.0188864	0.0216267	0.236899	0.722588	0.0225894	0.0210662	0.232275	0.72407	0.0240607	0.029297
Aif1l	NM_145144	4.61295	4.81943	4.93976	4.90077	4.87361	4.67862	5.43652	5.77748	5.61034	5.80314	5.52164	5.83612	3.38187	3.4872	3.35365	3.59758	3.76373	3.44644	4.9788	4.84204	5.00703	4.87594	5.02884	4.91278	4.91621	4.73438	4.7972	5.03175	5.05068	4.82101	0.0288564	0.0273978	0.229509	0.714236	0.0383255	0.0251994	0.198726	0.737749	0.0342233	0.0282472	0.246066	0.691463	0.0331662	0.0231261	0.17296	0.770747	0.0281362	0.0328147
Aifm1	NM_012019	9.09897	9.33252	9.17129	9.02444	9.25638	8.94633	8.26721	7.6899	7.87355	7.64395	7.67738	7.59088	6.54197	6.24626	6.90218	6.50848	5.82008	6.21961	8.53041	8.16199	8.33899	8.16683	8.42467	8.09159	9.91362	9.65658	9.16202	9.0499	9.23193	9.30522	0.00790911	0.0094355	0.103682	0.878973	0.00584857	0.00691535	0.0804505	0.906786	0.00954113	0.0191945	0.143899	0.827365	0.00820844	0.0120169	0.116958	0.862817	0.00801907	0.00872988
Aifm2	NM_153779|NM_178058|NM_001039194	6.74141	6.68893	6.71063	6.64785	6.68694	6.61183	6.14876	5.94663	5.90754	5.95185	6.15108	5.92024	4.90653	4.72008	4.71736	4.7062	4.70089	4.71298	6.53985	6.65813	6.65199	6.73236	6.61703	6.61332	6.66937	6.69867	6.66069	6.72635	6.84691	6.82273	0.0147235	0.0245497	0.210903	0.749823	0.0117071	0.0160903	0.190107	0.782096	0.0123667	0.0213776	0.226308	0.739948	0.011462	0.0155464	0.195247	0.777744	0.0133272	0.0192386
Aifm3	NM_175178	4.43501	4.42065	4.35739	4.65969	4.37898	4.4513	4.7467	5.03395	4.98149	5.20473	5.03648	5.08591	2.70015	2.63534	2.94393	3.08293	2.99536	2.71338	4.14718	4.32463	4.20761	4.19096	4.19958	4.12264	3.9946	3.97806	3.96974	3.80735	4.01165	3.98008	0.0330672	0.0315726	0.238379	0.696982	0.0373766	0.0227977	0.226693	0.713133	0.0385282	0.0370165	0.246129	0.678327	0.0460653	0.0340404	0.226237	0.693658	0.0391837	0.0375537
Aig1	NM_025446	7.62641	7.75076	7.14977	7.03845	7.63246	7.25319	8.00539	7.43394	6.95838	7.25704	7.67935	7.68635	6.15254	6.47051	6.11211	6.01378	6.11066	6.25229	8.64824	8.23291	7.77227	7.85162	7.95588	8.2099	7.67089	7.92915	7.46917	7.37018	7.51707	7.56389	0.0211413	0.0230862	0.360572	0.595201	0.0131901	0.0217558	0.227578	0.737476	0.0137028	0.0300638	0.263124	0.693109	0.0166014	0.0225544	0.248598	0.712247	0.0211489	0.0281224
Aim1	NM_172393	7.09514	7.02891	7.14505	6.72154	6.97906	6.90688	6.65191	6.11271	5.82524	5.67109	6.26168	5.92743	4.32154	4.21969	4.29466	3.96022	4.02915	4.08475	6.73088	5.88593	6.39573	5.79605	6.36688	5.89597	7.55101	7.29178	6.90105	6.60051	7.0336	7.03796	0.0125746	0.00986203	0.14508	0.832483	0.00998429	0.00864584	0.0846087	0.896761	0.0107047	0.0146153	0.173641	0.801039	0.0113197	0.0111213	0.12241	0.85515	0.0134759	0.0113106
Aim1l	NM_001162970	4.75553	4.81985	4.72851	5.13516	4.55018	4.93817	5.24648	5.72002	5.55187	5.69918	5.51006	5.48075	3.46655	3.67052	3.919	3.7075	4.07561	3.6272	4.91997	5.03735	5.00085	4.99295	5.17528	4.64287	4.94999	4.9257	5.14483	5.15817	5.07788	4.93473	0.0251481	0.0288853	0.219057	0.726909	0.0324385	0.0252026	0.200413	0.741946	0.0273972	0.0348455	0.204257	0.7335	0.02845	0.0230077	0.172922	0.77562	0.026716	0.0389891
Aim2	NM_001013779	8.80921	9.04164	8.83734	8.56368	8.90794	8.62144	8.45066	8.03853	7.89833	7.98042	7.90827	7.88065	8.65387	7.97023	7.40571	7.07788	6.91293	7.53067	9.68183	9.7541	9.49548	9.44235	9.38762	9.73098	9.33606	9.50828	8.99923	8.86193	8.80178	8.94782	0.0103346	0.0469304	0.265009	0.677726	0.00682582	0.0209381	0.222309	0.749927	0.00885005	0.0248107	0.292469	0.67387	0.00969779	0.016685	0.264925	0.708692	0.0100621	0.019909
Aimp1	NM_007926	8.44939	8.33149	8.30905	8.23804	8.05702	7.96015	7.51922	7.22266	6.96332	7.03388	6.99695	7.00304	6.12952	5.8606	5.70132	5.72468	5.25214	5.65278	7.47245	7.49894	6.84438	7.14155	7.15319	6.96677	9.24859	9.02702	8.47189	8.47411	8.56064	8.49653	0.0076457	0.0115096	0.0808508	0.899994	0.00654425	0.00818808	0.0785948	0.906673	0.00879421	0.0144639	0.0884582	0.888284	0.00829022	0.0107598	0.0885819	0.892368	0.00838287	0.00986596
Aimp2	NM_146165|NM_001172146	8.28315	8.29915	8.22217	8.57884	8.26606	8.57724	8.26034	7.91519	8.2609	8.32359	8.11299	7.8857	6.07798	6.2695	6.56615	6.19563	6.54045	6.38978	7.86841	8.15902	7.84641	7.92052	7.79311	7.86583	8.9873	8.90018	8.8188	9.17622	9.03844	9.04713	0.014503	0.0126034	0.120731	0.852162	0.0108362	0.0111384	0.127246	0.850779	0.0159555	0.0194413	0.130762	0.833841	0.0123662	0.00909925	0.0927404	0.885794	0.0127386	0.0168938
Aip	NM_016666|NM_001276284	8.14157	7.81403	7.9674	8.19831	7.81084	8.04059	7.7311	7.21925	7.00332	7.01213	7.11846	6.95148	5.77521	6.03321	5.92646	6.26206	6.17301	6.12815	8.10377	7.95543	7.71576	8.10053	8.07979	8.04655	8.13741	8.29508	8.16692	8.22028	8.12252	8.13321	0.0158209	0.0160856	0.22375	0.744343	0.00975158	0.0137844	0.161084	0.81538	0.00997073	0.0186442	0.178459	0.792926	0.00864713	0.0165358	0.182339	0.792478	0.0104693	0.0214435
Aipl1	NM_053245	4.63713	4.48983	4.63497	4.81375	4.49589	4.46894	5.18038	5.16443	5.29347	5.26573	5.14357	5.16764	3.46002	3.21561	3.30425	3.41757	3.30334	3.41538	4.70763	4.5555	4.30356	4.40285	4.76482	4.50905	4.45712	4.52002	4.6438	4.66293	4.5238	4.50333	0.0316742	0.0379151	0.24931	0.681101	0.0296629	0.0247118	0.192874	0.752751	0.0331984	0.032983	0.182586	0.751232	0.0298814	0.0266929	0.162935	0.780491	0.0297572	0.0327805
Aire	NM_001271558|NM_001271554|NM_001271553|NM_009646|NM_001271555|NM_001271556|NM_001271557|NM_001271559|NR_073358|NM_001271549|NM_001271552|NM_001271551|NM_001271550	5.78951	5.73706	5.71259	6.02295	5.44905	5.41755	6.11372	6.39218	6.39531	6.40535	6.32336	6.46498	4.48261	4.36023	4.80183	4.4531	4.76121	4.56486	5.58543	5.67736	5.91673	5.97846	5.82269	5.72454	5.23456	5.13939	5.5388	5.45258	5.25148	5.28938	0.0343076	0.0436883	0.259839	0.662165	0.0408598	0.0321339	0.246875	0.680131	0.0336107	0.0439317	0.263484	0.658974	0.0336687	0.0279824	0.248362	0.689987	0.0371149	0.049577
Ajap1	NM_001099299	5.09825	4.99177	5.01232	5.1183	4.88698	4.99832	5.25386	5.43392	5.60038	5.61386	5.44843	5.58589	3.40211	3.46004	3.75099	3.48354	3.8185	3.37835	4.83985	4.89195	4.68258	4.76977	4.98879	4.65999	4.82868	4.65199	4.9378	4.95501	5.08029	4.78902	0.0272261	0.0297536	0.223204	0.719816	0.0315462	0.0258283	0.214865	0.72776	0.0329995	0.036122	0.190796	0.740082	0.0308806	0.0226849	0.17059	0.775844	0.0265098	0.0337857
Ak1	NM_001198791|NM_001198790|NM_001198792|NM_021515	5.80027	5.54499	5.37999	5.66845	5.77873	5.76103	6.16192	5.80822	5.40583	5.69741	5.76559	5.55546	4.68567	4.68874	4.33076	4.26326	4.76692	4.40033	6.23662	6.13121	6.01627	6.23223	6.36555	6.15268	5.88967	6.10401	5.83721	5.92728	6.11574	5.89881	0.023086	0.0327296	0.265571	0.678613	0.0157286	0.023283	0.195112	0.765876	0.0148322	0.027769	0.247348	0.71005	0.015854	0.0188696	0.227772	0.737504	0.0154365	0.0304722
Ak2	NM_016895|NM_001033966	10.4627	10.4444	10.709	10.4108	10.4249	10.5216	9.59641	9.47963	9.21955	9.22292	9.11464	9.18115	8.99797	8.81585	8.45243	8.59777	8.30693	8.2561	10.0589	9.52357	9.52134	9.6067	9.64973	9.58785	10.8124	10.9421	10.7263	10.648	10.6963	10.5538	0.00988919	0.025763	0.148847	0.8155	0.00815866	0.0165633	0.0834085	0.89187	0.00849902	0.0196983	0.114436	0.857367	0.00816036	0.0170164	0.105586	0.869237	0.00797856	0.017979
Ak3	NM_021299	8.20805	7.94954	8.29944	8.26908	8.50055	8.52653	7.69732	7.83994	7.87293	7.77402	7.90526	7.96752	6.0017	6.43919	6.55071	6.64666	6.55239	6.90574	8.63037	7.66287	8.0617	8.2785	8.20678	8.4867	8.29493	8.34396	8.67554	8.60417	8.84706	8.75608	0.0130222	0.0158575	0.271585	0.699536	0.0148715	0.0181147	0.130441	0.836572	0.0129957	0.0205002	0.161797	0.804707	0.011486	0.0169101	0.161585	0.810019	0.0118766	0.0183411
Ak4	NM_001177604|NM_009647|NM_001177602|NM_001177605	7.93148	7.50991	7.6561	7.30089	7.36482	7.27375	7.20641	7.01574	6.79222	6.91562	6.59381	6.68722	6.02619	5.30922	4.82143	4.57253	4.90782	5.08912	7.77059	6.90696	7.03691	6.77332	6.8958	7.01199	8.06334	7.94345	7.74823	7.6858	7.90601	7.68829	0.012021	0.020924	0.194143	0.772912	0.0115423	0.0113743	0.106148	0.870935	0.0119309	0.0120058	0.15441	0.821653	0.0127763	0.00809858	0.114798	0.864327	0.00962968	0.0118049
Ak5	NM_001081277	4.13783	4.15756	4.16446	4.25009	4.20987	3.99634	4.41538	4.52358	4.58882	4.5863	4.71633	4.64465	2.70363	2.57536	2.81904	2.71856	2.78031	2.93309	3.86541	3.97999	3.8732	3.85542	3.82339	3.85756	3.62777	3.73894	3.81007	3.95043	3.82169	3.68796	0.0330795	0.0398342	0.246801	0.680285	0.0315825	0.0263219	0.214869	0.727226	0.0338981	0.0392107	0.225474	0.701417	0.0299544	0.0263973	0.178982	0.764666	0.0370263	0.0381675
Ak8	NM_001033874	4.97466	4.75589	4.76073	4.85168	4.5712	4.66589	4.60155	4.78838	4.47692	4.47665	4.56733	4.67504	2.77287	2.65885	2.89662	2.70628	2.81423	2.75496	4.25991	4.01139	4.11761	4.16114	3.91105	4.08104	4.66134	4.57592	4.71809	4.61464	4.67674	4.69828	0.0209501	0.0232639	0.180587	0.775199	0.0239479	0.017602	0.138592	0.819858	0.0189418	0.0249856	0.161288	0.794784	0.0186708	0.0176025	0.148782	0.814945	0.021098	0.0246884
Akap1	NM_009648|NM_001042541	7.10088	6.71177	7.27401	7.00634	7.11896	6.72526	6.93324	7.00121	7.2027	6.94686	6.97841	6.74243	5.07991	4.76044	5.22608	4.84757	5.1999	4.69049	7.28992	6.76698	7.55575	7.01947	7.5186	6.80418	7.04526	6.73102	7.05853	6.80484	7.17212	6.77246	0.0183672	0.0200503	0.256898	0.704685	0.0232543	0.0158237	0.196046	0.764876	0.0207997	0.0208458	0.290188	0.668166	0.0207784	0.0155958	0.216688	0.746938	0.0170547	0.0196085
Akap10	NM_019921	8.09961	7.82806	8.13861	8.05871	8.03313	8.03294	8.13707	7.9848	7.94374	8.00633	8.10627	7.93659	7.09059	6.48044	6.45979	6.45264	6.42951	6.78613	8.97647	8.7854	8.8456	8.78138	8.97233	8.80603	8.14459	8.03569	8.01067	7.89331	8.06326	8.0486	0.0171999	0.0328464	0.336168	0.613786	0.0165295	0.0187391	0.285517	0.679215	0.0166652	0.0235009	0.340128	0.619706	0.0179394	0.0196537	0.30443	0.657977	0.0176678	0.0217977
Akap11	NM_001164503	7.94774	7.93564	7.87965	7.72696	7.82814	7.73064	7.47925	7.10094	7.19751	6.91418	7.13023	6.79694	4.79401	4.87355	5.12307	4.91992	4.59659	4.76358	8.21444	7.63219	8.13399	7.80538	7.99585	7.74731	8.25031	8.12045	7.69546	7.50719	7.67979	7.71462	0.0124413	0.00762979	0.226217	0.753712	0.0103701	0.00712222	0.148618	0.83389	0.0137034	0.0128335	0.286471	0.686992	0.0124949	0.0100867	0.229815	0.747604	0.0135974	0.00926274
Akap12	NM_031185	4.3913	4.49792	4.49673	4.39326	4.59181	4.61269	4.69987	4.74727	4.59019	4.60221	4.94982	4.82214	3.11691	3.00482	3.1696	3.03873	3.31679	2.80161	4.51075	4.41481	4.55798	4.39339	4.28734	4.54997	4.2516	4.25796	4.36527	4.25613	4.54223	4.28717	0.0263738	0.0347249	0.252689	0.686212	0.0262509	0.0252325	0.206742	0.741775	0.0229723	0.0338492	0.245388	0.697791	0.0238806	0.0259859	0.204904	0.745229	0.0278276	0.0353889
Akap13	NM_029332	8.2237	8.4527	8.42479	8.30204	8.2863	8.4016	9.49588	8.35681	7.95633	7.61774	8.74065	7.66833	6.83858	6.89305	6.42214	6.22373	7.18957	6.42791	8.35877	8.46139	8.1359	8.48087	8.33316	8.57013	8.17312	8.18242	8.18514	7.79583	8.07549	8.1251	0.0481154	0.0300845	0.238959	0.682841	0.0208425	0.0243031	0.222229	0.732626	0.0177512	0.0241757	0.219598	0.738475	0.0153515	0.0187869	0.276914	0.688948	0.0303321	0.0408289
Akap17b	NM_001081956	4.26481	4.00184	4.22175	4.05728	4.33202	4.19534	5.3459	5.66163	5.56061	5.585	5.59665	5.69735	2.95477	3.08208	3.27708	3.33111	3.79994	3.29414	4.42898	4.22835	4.61764	4.55448	4.4312	4.49037	4.03048	3.91488	4.09467	3.85128	4.0635	4.20442	0.0458686	0.0344906	0.265363	0.654278	0.058721	0.0315949	0.215625	0.694059	0.0491572	0.0398256	0.279299	0.631718	0.0541838	0.0365365	0.263039	0.646241	0.051891	0.0589135
Akap5	NM_001101471	4.75741	4.50502	4.94687	4.61049	4.5621	4.15865	5.16392	5.2354	5.18045	5.41481	5.05548	5.14501	3.88356	3.69038	3.56619	3.43644	3.69507	3.61006	5.10116	4.68252	5.32581	5.34978	5.19472	5.18376	4.35686	4.26854	4.65066	4.47346	4.10167	4.30811	0.0299654	0.0486606	0.313381	0.607993	0.0342981	0.0378024	0.231848	0.696052	0.0256683	0.0330705	0.310097	0.631164	0.0312969	0.0255445	0.296682	0.646477	0.030401	0.0467036
Akap7	NM_018747	5.51979	5.33276	5.20347	4.98684	5.36789	5.49426	5.91307	5.66502	5.71792	5.90216	7.16143	6.90107	4.62664	5.01937	4.15051	4.7146	4.88483	5.21109	6.25596	5.63711	5.59241	5.38741	5.55531	5.67547	5.56717	5.80882	5.52121	5.07384	5.29181	5.52267	0.0225212	0.0364184	0.312	0.62906	0.0176658	0.0363177	0.171829	0.774188	0.0230846	0.0307235	0.231145	0.715047	0.0315531	0.044555	0.219006	0.704886	0.0661528	0.053853
Akap8	NM_019774	8.91507	8.70158	9.03518	8.69945	8.87064	8.68153	7.97489	7.77444	7.76998	7.70338	7.77775	7.74633	6.89607	5.7808	6.51598	6.11139	6.06207	5.94456	9.44033	9.24608	9.71128	9.28079	9.68326	9.35921	8.82412	8.59521	8.60191	8.25607	8.57986	8.38823	0.0103108	0.019254	0.311013	0.659422	0.0100629	0.00812685	0.276755	0.705055	0.00927676	0.0153423	0.389163	0.586218	0.0111303	0.0118744	0.329397	0.647598	0.00952173	0.0114349
Akap8l	NM_017476	6.31212	6.16701	6.37967	6.3492	6.28055	6.15799	5.98239	5.97458	5.74929	5.92813	5.77628	6.10356	4.61342	3.97601	3.84652	4.02462	4.14904	4.11276	6.32989	6.2812	6.85135	6.4594	6.67962	6.26505	6.31346	6.52399	6.22265	6.34938	6.32351	6.40814	0.0163714	0.0250016	0.227529	0.731098	0.0138654	0.0111597	0.17006	0.804915	0.013371	0.0141045	0.313518	0.659006	0.0144283	0.0124035	0.20678	0.766388	0.013408	0.0171199
Akap9	NM_194462	7.5221	7.44134	7.35331	7.26742	7.28093	7.28225	6.81461	6.49293	6.67299	6.64525	6.45726	6.35831	4.06587	4.2558	4.5729	4.68081	4.30352	4.51209	7.3436	7.07349	6.92659	6.93887	6.96667	6.91814	7.68058	7.6021	7.0098	6.81781	7.08476	7.17993	0.0121878	0.00715253	0.192093	0.788566	0.0097961	0.00668272	0.145273	0.838248	0.0167288	0.0153908	0.217845	0.750035	0.01704	0.0140429	0.207121	0.761796	0.0138353	0.0122641
Akip1	NM_020616	8.44581	8.42008	8.68283	8.71544	8.48684	8.60354	9.31822	8.83095	8.97304	9.13321	8.91598	8.8865	7.10131	7.34892	7.21912	7.45655	7.43698	7.20755	9.12117	8.95205	9.06271	9.27641	9.22769	9.17664	7.97026	8.44971	8.52279	8.45765	8.51161	8.12977	0.0394895	0.0335052	0.37628	0.550725	0.0230459	0.0265342	0.24855	0.70187	0.0251407	0.0294023	0.292225	0.653232	0.0264604	0.0266204	0.28978	0.657139	0.0233672	0.033065
Akirin1	NM_023423	8.2052	8.36857	8.61568	8.31567	8.35435	8.21487	8.66204	8.03304	8.25816	8.13819	8.19313	8.05034	7.80165	7.74058	6.80248	7.0983	6.96014	7.01072	8.82278	8.467	8.14538	8.60486	8.41837	8.5981	9.07569	9.19926	8.41857	8.62357	8.43529	8.55106	0.0159564	0.0346672	0.194835	0.754541	0.00943004	0.024764	0.126332	0.839474	0.0191516	0.0275416	0.193465	0.759842	0.0139276	0.0217862	0.190864	0.773422	0.0174111	0.0292175
Akirin2	NM_001007589	7.75312	7.85067	7.5548	7.80032	7.66978	7.81576	7.79969	7.81589	7.91116	7.90459	7.81935	7.76304	6.55642	6.47022	6.46926	6.41986	6.85576	6.45847	7.7449	7.57328	7.71019	7.4261	7.5347	7.52636	7.99607	7.8422	7.92243	7.91537	7.79051	7.76347	0.018567	0.0309362	0.195252	0.755245	0.019591	0.0247922	0.164207	0.79141	0.0209497	0.0304166	0.19908	0.749553	0.0203125	0.0233432	0.144574	0.81177	0.0213734	0.0432302
Akna	NM_001045514	7.38327	6.70691	7.30342	7.15425	7.14016	7.49257	6.5717	6.70946	6.78835	6.634	6.70562	6.60169	4.88536	4.82986	5.28003	5.07757	5.21594	5.07934	7.21837	6.93141	7.68966	7.20001	7.68771	7.50998	7.10772	6.87076	7.52754	7.44994	7.69972	7.57514	0.0141243	0.0173106	0.241534	0.727031	0.0173014	0.015122	0.200106	0.767471	0.0121882	0.0168997	0.248661	0.722251	0.0115466	0.0126261	0.169514	0.806313	0.0105606	0.0148332
Akp3	NM_007432	4.93121	4.93705	4.57749	5.10239	4.67821	4.7357	5.49257	5.63085	5.64368	5.83876	5.7384	5.7266	3.69015	3.84432	4.14458	3.92558	3.89079	3.74037	5.08794	5.16489	5.45974	5.0672	5.10754	4.95979	4.29827	4.34447	4.69419	4.75812	4.5528	4.49511	0.0386161	0.0436688	0.318646	0.599069	0.03941	0.0367411	0.282945	0.640904	0.0329018	0.0459125	0.316369	0.604817	0.0378527	0.0323235	0.219888	0.709936	0.0403921	0.0442686
Akr1a1	NM_021473	11.0191	11.0343	10.8078	10.8869	10.8843	10.652	10.6578	10.3733	9.72316	9.79446	10.1506	10.0006	8.9317	9.22142	9.10658	9.01938	9.06874	8.91762	11.7409	11.2112	11.1327	11.3146	11.5302	11.4388	11.0823	11.3358	11.263	11.0706	10.8428	10.9428	0.0137021	0.0163371	0.317094	0.652867	0.0102595	0.0148498	0.181859	0.793032	0.0073631	0.0189425	0.213654	0.760041	0.00784996	0.0147533	0.223281	0.754116	0.0112813	0.0210215
Akr1b10	NM_172398	6.58373	6.2391	6.41371	6.14081	6.66868	6.47597	6.39303	5.83372	5.79899	5.93583	5.78636	5.78863	5.05914	4.51062	4.37572	4.00967	4.32763	4.64636	6.37907	5.76847	6.09453	5.61944	6.35298	5.55227	6.8344	6.90205	6.48712	6.45989	6.83912	6.79471	0.0162369	0.0254068	0.175649	0.782707	0.0105324	0.0135389	0.0998279	0.876101	0.0136846	0.0201267	0.183462	0.782727	0.0149588	0.0126593	0.119129	0.853253	0.0108392	0.0155547
Akr1b3	NM_009658	11.5944	11.5794	11.8427	11.6922	11.6993	11.5168	11.3518	11.2206	10.7607	10.6754	11.0387	11.2092	9.68829	10.2083	10.4164	10.5847	10.4504	11.0065	10.5517	10.5721	10.5575	10.6204	10.5551	10.5854	12.2499	11.8648	11.9513	11.9876	12.1123	11.8994	0.0133907	0.0166736	0.0840053	0.88593	0.0141012	0.0224838	0.0892081	0.874207	0.010568	0.0328346	0.100272	0.856326	0.0089238	0.0269506	0.0851787	0.878947	0.0116072	0.0304532
Akr1b7	NM_009731	3.96511	4.0176	4.03969	4.02138	4.07427	4.02138	4.93899	4.56403	4.52056	4.58273	4.45678	4.54395	2.78263	2.77953	2.7372	2.56869	2.85805	2.87025	4.42404	4.24119	4.20308	4.33211	4.36723	4.51348	4.00799	4.0887	4.08049	4.27768	4.47534	4.34447	0.0355256	0.0314341	0.271565	0.661475	0.0260455	0.0243159	0.206497	0.743142	0.02697	0.0309045	0.236403	0.705722	0.0236752	0.0188518	0.19734	0.760133	0.0206069	0.0268368
Akr1b8	NM_008012	6.07513	6.12452	5.85157	5.69571	6.21148	5.8557	6.14939	5.59408	5.17279	5.33517	5.61994	5.5206	4.47967	4.30435	4.20532	4.18156	4.14892	4.27023	5.58236	4.96327	5.11589	4.89696	5.30693	5.14108	6.83955	6.60555	6.38404	6.43845	6.77877	6.73017	0.0149497	0.0185346	0.110226	0.85629	0.0112757	0.0148334	0.0722132	0.901678	0.0104478	0.0210753	0.109708	0.858769	0.0105279	0.0152201	0.0770537	0.897198	0.0110524	0.015726
Akr1c13	NM_013778	4.63554	4.46016	4.61618	4.42103	4.60097	4.7042	5.36095	4.41448	4.54972	4.60626	4.04826	4.58943	2.97925	2.8622	2.66377	2.81174	2.80132	2.71021	4.4818	4.47104	4.77991	4.36627	4.20839	4.41968	5.22154	5.03084	4.84317	4.76722	4.83131	5.08764	0.0250465	0.018957	0.148745	0.807252	0.0136577	0.0149776	0.140854	0.830511	0.017127	0.0182785	0.219442	0.745153	0.0182906	0.0169578	0.153586	0.811166	0.0131657	0.0218809
Akr1e1	NM_018859	7.08444	6.76507	6.99771	6.63847	6.98232	6.88969	6.98925	6.19235	6.2375	6.1732	6.40743	6.26619	5.44721	5.57402	5.44791	5.48078	4.90392	5.2826	5.98982	5.86468	6.02076	5.83904	6.07615	5.81645	7.717	7.62312	7.20117	7.06293	7.43209	7.48777	0.0150131	0.0203356	0.0820272	0.882624	0.00847926	0.0177652	0.0670017	0.906754	0.0122076	0.0278566	0.114745	0.845191	0.011855	0.0235945	0.0932562	0.871294	0.0120052	0.0167015
Akr7a5	NM_025337	6.15563	6.11746	6.07338	6.17685	6.28453	6.31286	6.18533	6.30316	6.25558	6.07959	6.43398	6.32247	4.39597	4.44167	4.23143	4.62677	4.73936	4.36984	6.07938	5.9561	5.65877	5.8308	6.11909	5.71299	6.27102	6.38871	6.66882	6.74764	6.59612	6.5729	0.0200148	0.0228394	0.203142	0.754004	0.0193157	0.0170959	0.150592	0.812997	0.0177095	0.0171736	0.127907	0.837209	0.0135965	0.0159747	0.113475	0.856954	0.0197151	0.0240245
Akt1	NM_009652|NM_001165894	10.144	9.7712	10.2096	10.2395	9.93426	10.1092	8.58791	8.95428	8.92635	8.83854	8.87696	8.85449	8.26171	8.3458	8.65982	8.77502	8.60866	8.76905	10.4408	10.354	10.8705	11.0197	10.7959	10.7825	9.41788	9.98486	10.2493	10.177	10.0326	10.0098	0.00937126	0.029484	0.369758	0.591387	0.00906555	0.0191235	0.237206	0.734605	0.00740058	0.0242671	0.311076	0.657257	0.00669514	0.0206056	0.301106	0.671594	0.00802144	0.0262706
Akt1s1	NM_001253920|NM_026270	7.54849	7.41958	7.57153	7.68528	7.36109	7.8986	7.16161	7.27736	7.37035	7.31617	7.29798	7.34715	6.35544	6.25989	6.28299	6.4616	6.25424	6.49196	8.06669	8.05055	7.95281	8.12171	8.16903	8.02405	7.26185	7.31933	7.54738	7.84019	7.50399	7.49972	0.0161903	0.0365226	0.331175	0.616112	0.0165633	0.026315	0.280716	0.676405	0.01685	0.0312794	0.275601	0.676269	0.0129618	0.0230547	0.224658	0.739326	0.015664	0.0299703
Akt2	NM_007434|NM_001110208	9.44772	9.43188	9.61358	9.65806	9.48301	9.74539	8.28088	8.54484	8.46852	8.5779	8.48133	8.52565	8.38871	8.26858	8.36169	8.46779	8.43509	8.64063	9.78698	9.94023	10.1459	10.4893	10.1979	10.4206	9.17474	9.58943	9.93971	10.0354	9.86283	9.98489	0.00978084	0.041574	0.303461	0.645184	0.00896326	0.0238039	0.233824	0.733409	0.00724518	0.0265384	0.253118	0.713098	0.00665692	0.0198368	0.248335	0.725172	0.00750687	0.0286765
Akt3	NM_011785	8.73183	8.48516	8.58564	8.42619	8.55749	8.51517	9.53952	9.16028	9.23093	9.21647	9.62574	9.42373	8.45892	8.66507	8.13104	8.52108	7.78614	8.41886	9.40233	9.49227	9.6185	9.56772	9.41042	9.54418	8.54079	8.7869	8.4947	8.41376	8.27587	8.33584	0.0327195	0.0610239	0.324976	0.581281	0.0215583	0.0491911	0.269104	0.660147	0.0260142	0.0478734	0.371727	0.554385	0.0260579	0.0517548	0.32964	0.592548	0.0393108	0.0433235
Aktip	NM_010241	6.68499	6.2989	6.68825	6.52071	6.41597	6.77541	7.53794	7.52814	7.64928	7.70541	7.53008	7.59009	6.12863	6.14125	6.04183	6.465	5.94384	6.38312	7.74485	7.54555	7.74046	7.74503	7.63347	7.7406	6.33586	6.69894	6.42377	6.25069	6.33669	6.14904	0.0327627	0.0486541	0.413057	0.505526	0.0289077	0.0355518	0.290148	0.645392	0.0343504	0.0444662	0.399693	0.52149	0.0370023	0.0503701	0.377154	0.535473	0.0338165	0.0444231
Alad	NM_008525	8.64266	8.84903	8.62986	8.98125	8.56668	8.86736	8.28566	8.33887	7.92183	8.35377	8.17269	8.26398	6.82934	6.80689	7.07593	7.32053	7.1664	7.19661	8.10975	7.86126	8.03832	7.95179	8.0518	7.81413	9.30083	9.06255	9.23264	9.36247	9.39236	9.27554	0.011925	0.0171416	0.115305	0.855628	0.0133799	0.0148808	0.0952891	0.87645	0.00969887	0.0212846	0.11485	0.854166	0.0111248	0.0174823	0.0834929	0.8879	0.0104509	0.0205218
Alas1	NM_020559	7.56818	7.71836	7.56724	7.69491	7.6183	7.88068	6.28708	6.07179	6.36758	6.32196	6.1343	6.33038	5.86272	6.08435	5.99761	6.29354	5.73607	6.11486	6.84383	7.39479	7.0843	7.69832	7.00051	7.65014	7.87349	7.74527	7.63767	7.99889	7.92592	8.15478	0.00789808	0.0232146	0.1269	0.841987	0.0064274	0.0208526	0.159464	0.813255	0.00929184	0.0283607	0.166802	0.795546	0.00638034	0.0201203	0.164262	0.809238	0.00681168	0.0203874
Alas2	NM_009653|NM_001102446	4.07397	4.16026	4.18847	4.14373	4.24147	4.02591	4.8451	5.01483	5.02296	5.1281	5.04841	5.0572	3.12767	3.08379	3.34829	2.81542	3.10072	3.07657	4.30365	4.50499	4.43678	4.22794	4.303	4.48273	4.40635	4.24707	4.34776	4.39148	4.35136	4.40144	0.0278587	0.0334156	0.209081	0.729645	0.0311475	0.0262705	0.216926	0.725656	0.0315029	0.0389233	0.229211	0.700362	0.0325027	0.0210416	0.172707	0.773749	0.0328562	0.0335961
Alcam	NM_009655	9.75609	9.954	9.44549	9.41127	9.71351	9.60925	9.43477	9.6026	9.40882	9.31424	9.66196	9.60223	7.72505	8.15251	7.71069	7.94998	7.51552	8.07365	9.6097	9.68909	9.48977	9.46578	9.62567	9.62742	10.138	10.0236	9.63274	9.68607	9.83181	9.85416	0.0138242	0.0166704	0.170468	0.799037	0.015194	0.0178854	0.159984	0.806936	0.0181062	0.0220103	0.20919	0.750694	0.0154816	0.019341	0.17053	0.794647	0.0190555	0.0169772
Aldh16a1	NM_145954	6.98085	7.07152	7.29239	7.12838	6.89029	7.22017	6.21778	6.6011	6.70693	6.42735	6.5476	6.55497	4.89584	4.65719	4.90686	4.8216	5.10545	4.81112	6.44457	6.47387	6.6506	6.64173	6.644	6.49018	7.18388	6.92876	7.03533	7.24861	7.30235	7.22379	0.0118048	0.0186252	0.150895	0.818675	0.0164754	0.0137724	0.149591	0.820161	0.0174789	0.0197981	0.183612	0.779111	0.0119544	0.0126327	0.13754	0.837873	0.0135081	0.0196087
Aldh18a1	NM_019698|NM_153554	9.38138	9.22361	9.58427	9.16876	9.34848	9.25626	8.02675	7.8161	8.2286	7.77227	7.8598	7.89022	7.206	6.6593	7.23732	6.76262	6.73854	6.8895	8.70761	8.46929	8.91016	8.55803	8.69872	8.34489	9.6277	9.34191	9.5021	9.36965	9.64475	9.41809	0.00778627	0.0173878	0.136344	0.838482	0.00756103	0.0109067	0.117917	0.863615	0.00940523	0.0186617	0.164773	0.80716	0.00715706	0.0114326	0.122359	0.859051	0.00691147	0.0125321
Aldh1a3	NM_053080	4.24876	4.6169	4.62467	4.34493	4.30045	4.35187	5.44527	5.44626	5.40538	5.47787	5.37336	5.50122	3.19961	3.15166	3.08143	3.02939	3.46202	2.83491	4.90779	4.82129	5.04766	4.71057	4.85088	4.78358	4.43731	4.33535	4.53356	4.34163	4.22127	4.3421	0.0370237	0.0307932	0.278629	0.653555	0.037805	0.0247827	0.243097	0.694315	0.0336571	0.0265146	0.286906	0.652922	0.0392749	0.0231418	0.228823	0.70876	0.0390214	0.0409183
Aldh1b1	NM_028270	5.00954	5.28626	5.05219	5.43823	5.10211	5.0444	5.46859	5.34026	5.37188	5.70618	5.42496	5.45413	2.89659	2.91519	2.89265	2.72418	2.88416	2.91819	4.63181	4.82546	4.68827	4.66453	4.59454	4.7018	5.11072	5.009	4.87447	5.29918	5.01857	5.26362	0.0281846	0.0186961	0.17237	0.780749	0.0249575	0.0149461	0.173219	0.786878	0.0297127	0.0210187	0.20207	0.747199	0.0276697	0.0112636	0.133292	0.827775	0.028897	0.0195876
Aldh1l1	NM_027406	4.41758	4.5286	4.42691	4.44821	4.28458	4.42019	4.77274	4.97853	4.66348	4.82753	4.77204	4.81443	3.53903	3.55635	3.55822	3.51471	4.06042	3.6366	4.33488	4.25528	4.22614	4.35212	4.23824	4.33053	4.1992	4.25928	4.37642	4.17035	4.13901	4.15284	0.0289053	0.048482	0.233084	0.689528	0.0309588	0.0371545	0.185964	0.745923	0.0250033	0.0458422	0.201693	0.727462	0.0289179	0.0374382	0.206262	0.727382	0.0295467	0.0711666
Aldh1l2	NM_153543	6.08394	5.93949	6.0582	5.8894	5.90402	5.90406	5.36144	5.38834	5.37306	5.26436	5.1265	5.01969	3.30368	3.2231	3.68381	3.96006	3.49065	3.22312	6.28309	5.7498	5.90681	5.50688	5.98843	5.29797	6.2726	6.21284	6.20197	5.82956	6.10886	5.94267	0.0111859	0.0105976	0.231451	0.746766	0.0118059	0.00846529	0.150409	0.829319	0.012331	0.0150823	0.194992	0.777595	0.0137504	0.0179073	0.16132	0.807022	0.0108391	0.0137575
Aldh2	NM_009656	9.14122	9.12509	9.03862	8.89643	9.39119	9.15751	7.76206	7.62784	7.66909	7.04149	7.80393	7.62531	6.46774	6.60321	6.48716	6.71798	6.5715	6.95546	7.74408	7.62373	7.81553	7.43575	7.94504	7.44656	9.51644	9.27374	9.21158	9.12442	9.76639	9.64928	0.0075094	0.012077	0.0810094	0.899404	0.0073205	0.0115729	0.0723882	0.908718	0.00845745	0.0147038	0.102251	0.874587	0.0054154	0.0139185	0.07058	0.910086	0.00653265	0.0109668
Aldh3a1	NM_001112725|NM_007436	4.08861	4.04536	4.10148	4.17467	4.12275	3.94823	4.6817	4.72912	4.60326	4.87688	4.78403	4.82649	2.86676	2.89498	3.17499	3.2605	3.10208	2.97077	4.31608	4.27878	4.33232	4.20579	4.13935	4.0125	3.59479	3.63643	3.54566	3.79171	3.61352	3.47592	0.0366151	0.0410481	0.310415	0.611921	0.0360245	0.0324948	0.261457	0.670024	0.0349971	0.0512941	0.316823	0.596885	0.0370736	0.0388896	0.230895	0.693142	0.0400199	0.0491977
Aldh3a2	NM_007437	7.0628	6.90372	7.13052	6.86061	7.31824	7.0144	6.36755	5.84548	6.04387	5.6623	6.03232	5.99506	5.12977	4.42833	4.8142	3.77305	4.47597	4.15223	6.81685	6.37511	6.8583	6.09785	6.69853	6.28457	7.72959	7.53585	7.19933	7.41364	7.57585	7.42394	0.00918792	0.0153671	0.137029	0.838416	0.00691848	0.00833209	0.0990403	0.885709	0.00990396	0.0166582	0.190248	0.783189	0.00671926	0.00583372	0.0901156	0.897331	0.0081195	0.0108895
Aldh3b1	NM_026316	8.35047	8.11617	8.25803	8.22601	8.13024	8.24897	7.25854	7.09858	7.10546	6.95073	7.1358	7.28304	6.38929	6.19843	6.32845	6.39395	6.03981	6.69666	7.51888	7.26481	7.57993	7.39386	7.59535	7.34764	8.6281	8.45537	8.50574	8.54631	8.63974	8.52586	0.00926172	0.0199989	0.121173	0.849566	0.00866225	0.0149281	0.0963911	0.880019	0.0089141	0.0205192	0.135286	0.83528	0.00732344	0.0160123	0.0987365	0.877928	0.00843532	0.0155654
Aldh3b2	NM_001177438	5.42465	5.41128	5.4709	5.17363	5.5607	5.36293	5.81638	6.05528	5.97422	6.41175	6.15265	6.44755	4.4864	4.27025	4.38428	4.35769	4.85461	4.3541	5.45926	5.60789	5.50141	5.4211	5.25432	5.25072	5.67613	5.54658	5.70189	5.78055	5.82204	5.70861	0.0230902	0.0362285	0.196911	0.74377	0.0269646	0.0251645	0.196101	0.75177	0.0252688	0.0331094	0.198884	0.742737	0.0308876	0.0239218	0.154147	0.791043	0.0272523	0.0437161
Aldh4a1	NM_175438	5.27761	5.39785	5.38974	5.44573	5.43676	5.44646	5.36887	5.53424	5.56727	5.54161	5.71351	5.68717	3.46073	3.51311	3.58671	3.50538	3.80184	3.48229	5.30784	5.26802	5.27124	5.22007	5.2143	5.13976	5.48846	5.47042	5.68698	5.6603	5.66165	5.62795	0.0195735	0.0205706	0.204946	0.75491	0.0208384	0.0165116	0.171827	0.790823	0.0202152	0.0202048	0.17985	0.77973	0.0189439	0.0148541	0.150328	0.815874	0.0227154	0.0238143
Aldh5a1	NM_172532	4.09809	3.80125	3.94972	4.28545	4.02231	4.18826	4.17325	4.16941	4.1245	4.24904	4.08961	4.38532	2.58669	2.50727	2.64601	2.77942	3.07451	2.46386	3.79681	4.01298	3.93338	3.91083	4.34301	4.08786	3.8877	3.54821	3.78844	3.97334	3.99116	3.8683	0.0250923	0.0329552	0.211137	0.730815	0.0272461	0.0276884	0.242427	0.702639	0.0249336	0.0352941	0.23856	0.701212	0.0233798	0.0271508	0.183397	0.766072	0.020354	0.0397246
Aldh6a1	NM_134042	5.16952	5.01777	5.17859	5.01665	5.16457	5.24708	5.1957	5.01489	5.16299	5.3926	4.99787	5.22313	3.38379	3.2101	3.14266	3.18465	3.38502	3.24333	4.97304	4.58124	4.88737	4.79308	5.07722	4.63099	5.27475	5.11373	5.04213	5.09192	5.23678	5.09133	0.0204149	0.0229347	0.191101	0.765549	0.0193265	0.0177911	0.141899	0.820984	0.0229132	0.0222788	0.206757	0.748051	0.0247249	0.0172117	0.161818	0.796245	0.0179456	0.0231435
Aldh7a1	NM_138600|NM_001127338	5.85443	5.94392	5.99759	6.00345	5.84759	5.79806	5.41119	5.61122	5.5432	5.47353	5.52375	5.52375	4.122	4.19445	4.0452	4.01914	4.11623	4.21045	5.63154	5.46077	5.55225	5.55225	5.67012	5.44865	6.34841	6.11064	6.13646	6.11926	6.04717	6.12256	0.0120024	0.0193718	0.152738	0.815887	0.0148779	0.0179223	0.132928	0.834272	0.0149375	0.0208603	0.164191	0.800011	0.0133857	0.0157099	0.140187	0.830718	0.0152433	0.0226651
Aldh9a1	NM_019993	9.7574	9.83004	9.76718	9.71477	9.80422	9.90131	8.21409	8.25805	8.29779	8.05276	8.2307	8.16881	7.02519	6.97357	7.16613	7.11525	7.02071	7.00864	8.64139	8.57429	8.75119	8.57594	8.69389	8.49884	10.0879	9.78745	9.87966	9.98781	9.96529	9.99318	0.00677854	0.0117281	0.099566	0.881927	0.00774162	0.0102214	0.095586	0.886451	0.00806264	0.0145144	0.12059	0.856833	0.00593077	0.00995949	0.0845219	0.899588	0.00735824	0.0125463
Aldoa	NM_007438|NM_001177307|NM_001177308	11.8606	11.6911	11.9402	11.8111	11.714	11.8056	11.3046	11.1479	10.9865	10.9291	10.9797	11.0893	10.1048	10.1587	10.3541	10.6515	10.2723	10.6369	10.5529	10.6315	10.706	10.8137	10.7236	10.5891	12.1043	11.8969	12.0761	12.1554	12.1696	12.0616	0.0140838	0.0241848	0.0913689	0.870363	0.0131204	0.0212576	0.0909597	0.874662	0.0113524	0.0288857	0.102088	0.857674	0.00946849	0.0251217	0.0866803	0.878729	0.0106897	0.0258225
Aldoart1	NM_001199270	5.54495	5.55063	5.35907	5.41263	5.35915	4.91521	5.26262	5.48395	5.48667	5.31089	5.14396	5.61324	4.76886	4.71088	4.80939	5.00058	4.90071	4.87778	5.48854	5.27889	5.42912	5.34969	5.44739	5.15717	5.68693	5.19973	5.50897	5.85994	5.10381	5.40592	0.0155727	0.0436229	0.198939	0.741865	0.022697	0.0427167	0.195257	0.739329	0.0199938	0.0493174	0.209853	0.720836	0.013924	0.0361159	0.141844	0.808116	0.0191066	0.063671
Aldoart2	NR_003959	5.22298	5.40068	5.30679	5.64582	5.46327	5.30772	5.4153	5.62208	5.77413	5.48346	5.65527	5.8836	3.76782	3.92338	3.63909	3.7984	4.29682	3.75339	4.45782	4.74377	4.27269	4.5945	4.89065	4.23684	5.53596	5.48959	5.45521	5.62995	5.54101	5.42397	0.0215143	0.0270877	0.121016	0.830382	0.0229507	0.0227396	0.123812	0.830497	0.0292266	0.0262454	0.112757	0.831771	0.0195079	0.0195121	0.104465	0.856515	0.0239438	0.0368336
Aldob	NM_144903	4.19367	4.33473	4.54231	4.26418	4.24641	4.231	4.56791	4.92915	4.59684	4.96997	4.95341	4.6965	2.75165	2.92259	2.80491	2.86314	2.961	2.88066	3.99725	4.22884	4.14723	3.79813	3.96019	3.92091	4.29671	3.954	4.15296	4.2595	4.04045	4.04188	0.0257129	0.0287997	0.189107	0.75638	0.0356106	0.0285031	0.217336	0.718551	0.0275973	0.031436	0.220732	0.720235	0.0329063	0.02457	0.144839	0.797685	0.037976	0.0376459
Aldoc	NM_009657	8.15365	8.06769	7.80212	7.56293	8.1469	8.06754	6.96734	6.75599	6.46612	6.34768	6.46414	6.56991	5.1272	5.34619	4.77395	5.28643	5.32761	5.26692	6.23265	5.95405	6.06268	5.90192	6.02436	6.04851	8.75666	8.35348	7.78997	8.02019	8.40754	8.39041	0.00761192	0.00838577	0.0499662	0.934036	0.00781636	0.0094615	0.0444594	0.938263	0.0100657	0.0122868	0.0831269	0.894521	0.00733852	0.0113106	0.0534301	0.927921	0.00678502	0.0121733
Alg1	NM_145362	7.76137	7.88587	7.77625	7.83845	8.00742	7.64713	6.89491	7.07405	7.02129	6.79331	6.99205	6.53372	6.10159	5.85608	5.94013	6.01816	6.26026	5.95427	7.93415	7.62821	7.96781	7.77131	8.09899	7.58475	8.16333	8.14326	8.09116	8.03682	8.16549	8.3056	0.00898935	0.0204597	0.201797	0.768754	0.00998247	0.0138019	0.145352	0.830863	0.0101586	0.0189391	0.213851	0.757051	0.00859606	0.0161548	0.167908	0.807341	0.00934823	0.0222037
Alg10b	NM_001033441	9.44508	9.35909	9.32831	9.19488	9.38692	9.44843	9.95457	10.2781	10.318	10.0777	10.1685	10.1461	7.87129	8.03129	7.65259	7.91381	7.55555	7.89661	10.0975	10.1892	10.2584	10.2752	10.1944	10.2798	9.19536	9.3345	9.21279	8.97539	9.32135	9.26048	0.0285995	0.0266205	0.344929	0.599852	0.0316192	0.0214264	0.294821	0.652134	0.0349582	0.021736	0.366418	0.576887	0.0316798	0.0227376	0.360261	0.585322	0.030769	0.0198396
Alg11	NM_001243161|NM_183142|NR_040650	6.90041	7.20965	7.36764	6.99238	7.15163	6.96716	6.64563	6.54391	6.2197	6.00262	6.3671	6.1782	6.2083	5.28334	4.72128	4.97724	4.61133	5.10887	8.2187	8.37961	7.98778	8.15177	8.26967	8.25843	7.25349	7.20915	6.70111	6.58375	6.81735	6.87182	0.0110479	0.0321822	0.359059	0.597711	0.00993597	0.0133379	0.351704	0.625022	0.0112155	0.015658	0.417263	0.555864	0.00944204	0.014919	0.415327	0.560312	0.0109278	0.0127638
Alg12	NM_001142357|NM_145477	7.40935	7.52218	7.65556	7.183	7.81864	7.56614	7.0666	6.97548	7.14646	6.55949	7.07492	7.17251	6.285	6.28176	6.39157	6.37298	6.68846	6.59438	7.76433	7.53271	7.69245	7.54555	8.09425	7.71224	7.49035	7.55969	7.22195	7.31855	7.71947	7.69498	0.0145706	0.0334332	0.258143	0.693853	0.0129788	0.0258075	0.189384	0.77183	0.0176391	0.0412302	0.281306	0.659824	0.0110375	0.0311941	0.216805	0.740963	0.0122468	0.036955
Alg13	NM_026247|NR_037145	5.87877	6.25599	5.70575	6.16801	5.88932	6.39122	6.14126	6.11977	5.89937	6.04492	5.97163	6.24081	4.0242	4.0152	3.85112	4.23348	3.35868	4.42032	6.42426	6.75988	5.83169	6.80045	6.27618	7.07759	5.63951	6.45314	5.70724	5.87795	5.78961	5.96983	0.0248314	0.0225782	0.330019	0.622571	0.0148852	0.0111317	0.230046	0.743937	0.0230151	0.021949	0.239875	0.715161	0.018522	0.0169721	0.310093	0.654413	0.0215391	0.0138879
Alg14	NM_024178	7.39756	7.50071	6.82334	7.02377	7.14824	7.63757	8.64877	8.10864	7.84049	8.29505	8.08632	8.12748	5.06094	5.91631	4.87203	5.15763	5.02158	5.07871	8.43136	8.24694	7.71679	7.75352	8.23223	8.11033	6.35511	7.58391	6.98958	7.22293	7.03429	7.12255	0.0556685	0.0182621	0.523004	0.403065	0.0248819	0.0175094	0.27157	0.686039	0.032039	0.0161462	0.321209	0.630606	0.0369754	0.0135146	0.251921	0.697589	0.0325963	0.0153665
Alg2	NM_019998	7.25531	6.61904	7.35235	6.9345	7.31515	7.15273	6.75778	6.54379	7.06989	6.3672	6.75205	6.61767	6.48756	5.7693	5.96324	5.51427	5.92845	5.36239	7.14646	6.60847	7.74754	6.85431	7.56392	6.76293	7.29561	6.80744	7.10293	6.8868	7.43931	7.02557	0.0142634	0.0466513	0.203972	0.735113	0.0164279	0.0308874	0.170381	0.782304	0.0176598	0.0323472	0.308549	0.641444	0.0135972	0.0242123	0.188994	0.773196	0.0125681	0.0280108
Alg3	NM_145939	9.18629	9.17217	8.70742	8.92302	8.9197	9.36979	8.95594	8.85983	8.66971	8.53108	8.80411	8.63664	7.97613	8.19569	7.98237	7.99314	8.11474	8.02148	9.31155	9.6591	9.3806	9.41195	9.37162	9.24281	9.47407	9.23234	9.06955	9.36966	9.51355	9.35678	0.0147459	0.0294919	0.206093	0.749669	0.0139588	0.0283313	0.240889	0.716821	0.01467	0.0359343	0.262287	0.687109	0.0108211	0.0239707	0.197608	0.7676	0.012873	0.0314878
Alg5	NM_025442	6.68656	6.78234	6.52951	6.52459	6.87002	6.3039	7.08144	6.55145	6.62799	6.54363	6.77232	6.5223	5.19412	5.22151	5.35844	5.0204	5.12449	5.07921	7.28714	6.53809	6.70991	6.21302	6.8781	6.40823	7.37932	7.16273	6.89957	6.61492	6.9423	6.90716	0.0171514	0.018287	0.216055	0.748507	0.0137552	0.0175979	0.135148	0.833499	0.0175283	0.0286782	0.202649	0.751144	0.0193495	0.0216511	0.152586	0.806414	0.0185351	0.0233311
Alg6	NM_001081264	6.78761	7.20962	6.9934	6.61747	7.39768	6.75629	6.99703	6.96917	7.14921	6.79396	7.16777	6.86154	4.76851	4.66212	4.54684	4.55012	3.99919	4.6134	7.55607	6.66217	7.143	6.53252	7.10974	6.57928	7.67651	7.36355	7.19077	6.9601	7.14232	7.38782	0.0133708	0.0112535	0.215173	0.760203	0.0161805	0.0105159	0.129701	0.843603	0.0203819	0.0132385	0.221677	0.744703	0.018362	0.0124681	0.15191	0.81726	0.0213628	0.00937146
Alg8	NM_199035	8.03362	8.0489	7.94519	8.00441	8.15544	7.96687	7.96739	8.16424	8.24928	7.91834	8.13526	7.92825	6.81974	6.7994	6.83612	6.67102	6.86704	6.37068	7.99713	7.9449	8.24841	7.71394	8.17806	7.91664	8.46381	8.31548	8.02854	8.09866	8.49119	8.33895	0.0156223	0.0278134	0.174198	0.782366	0.0182424	0.0227808	0.155388	0.803589	0.0227994	0.0337679	0.248889	0.694544	0.0178862	0.0242317	0.15394	0.803942	0.0168569	0.0276053
Alg9	NM_133981|NR_045601	8.81623	9.01241	8.71671	8.74491	9.06275	8.97212	8.53276	8.45103	8.56427	8.07029	8.50368	8.38853	6.94053	7.39339	7.38599	7.5216	7.42802	7.49853	8.83951	8.69524	8.63506	8.40265	8.6178	8.58951	9.13809	9.02267	8.93932	9.02792	9.22465	9.16452	0.0143213	0.0187351	0.193494	0.77345	0.013653	0.0210956	0.160365	0.804886	0.0165962	0.0289266	0.190399	0.764078	0.010785	0.0237133	0.134659	0.830842	0.0136597	0.0255636
Alk	NM_007439	4.57619	4.86573	4.88583	5.11878	4.76245	4.73616	5.69184	5.77406	5.62173	5.73808	5.76964	5.81545	3.46192	3.58269	3.35582	3.12612	3.92109	3.47185	4.88049	4.97113	5.12272	4.99755	5.18458	4.95626	4.81234	4.46276	4.73838	4.93833	4.7572	4.9191	0.0365474	0.0307307	0.22749	0.705231	0.0427858	0.0301285	0.243197	0.683888	0.0347295	0.0284826	0.268427	0.668361	0.0330602	0.0173929	0.196223	0.753324	0.0370721	0.0406036
Alkbh1	NM_001102565	8.02168	8.24693	7.6577	8.14456	7.88977	8.12054	8.2133	8.17512	8.19361	8.25644	8.10426	8.17673	8.58062	8.58932	7.74683	7.84952	7.84063	8.59656	9.4299	10.1915	9.57762	9.84324	9.48735	9.91834	6.84316	7.52815	6.96471	7.25637	6.76136	7.17299	0.0221207	0.112554	0.561536	0.30379	0.0141371	0.0605886	0.567157	0.358117	0.0210313	0.0608634	0.599569	0.318537	0.0188516	0.0457297	0.561547	0.373871	0.0213808	0.0702503
Alkbh2	NM_175016	7.39868	6.86671	7.33657	7.36689	7.26462	7.32135	7.62806	7.56669	7.58437	7.87502	7.46993	7.55038	6.25355	6.3961	6.45121	6.33444	6.78792	6.44583	7.6606	7.50488	7.94633	7.87898	7.95229	7.8905	7.03336	7.23614	7.42425	7.36004	7.32425	7.36963	0.0268809	0.0408943	0.300321	0.631904	0.0230023	0.0328651	0.218541	0.725592	0.0205731	0.0369974	0.288807	0.653623	0.0251204	0.0277722	0.249795	0.697313	0.0196816	0.0483887
Alkbh3	NM_026944	7.78425	7.56068	7.76078	7.94438	7.9103	8.02073	7.84615	7.45229	7.60363	7.42251	7.58569	7.60937	6.4728	6.73496	6.47897	6.47064	6.20964	6.71803	8.32845	8.27974	8.21281	8.2924	8.63758	8.46539	7.94046	8.06608	8.09666	8.15344	8.4044	8.43472	0.0179598	0.0273444	0.274051	0.680645	0.012307	0.0240746	0.216574	0.747045	0.0144023	0.0260532	0.23997	0.719574	0.0115446	0.0191948	0.209222	0.760039	0.0113919	0.017312
Alkbh4	NM_028070	6.12115	5.17133	5.71338	5.30858	5.84358	5.33638	6.50056	5.89053	6.28368	5.94914	6.23117	5.97736	5.34472	4.78341	4.86645	4.63322	5.21253	4.77151	6.77652	6.23055	6.72673	6.14147	6.65678	5.9664	5.87196	5.2266	5.88221	5.27933	5.69036	4.95816	0.025669	0.0454416	0.339489	0.5894	0.0249495	0.0372502	0.313171	0.624629	0.0226228	0.0334122	0.335942	0.608023	0.0259359	0.0335053	0.293875	0.646684	0.0237981	0.0463326
Alkbh5	NM_172943	9.49602	9.45697	9.66083	9.62663	9.58249	9.53509	8.72932	8.91202	8.7223	8.38453	8.65774	8.52524	6.99421	7.12479	7.25108	7.36707	7.17035	7.295	10.3305	9.91116	10.3222	10.4709	10.3314	10.3048	9.48954	9.66622	9.97477	9.88533	9.73943	9.79812	0.0104764	0.0124131	0.347183	0.629927	0.0112792	0.0105102	0.223571	0.75464	0.0083256	0.0118446	0.275664	0.704165	0.00637116	0.0101222	0.268306	0.715201	0.00889753	0.0125171
Alkbh6	NM_198027	6.91259	6.72657	6.80867	6.86798	6.8567	6.90326	7.86921	6.96696	6.99953	7.0391	7.35611	7.17235	6.05643	5.97397	5.8469	6.07865	6.07914	6.06248	7.65364	7.92229	7.87083	7.95755	7.78287	8.03456	6.14106	6.5548	6.42471	6.66409	6.52199	6.62904	0.0449538	0.0504722	0.422881	0.481693	0.0193596	0.0312839	0.372257	0.577099	0.021464	0.0380821	0.428889	0.511565	0.019237	0.031795	0.360567	0.588401	0.0268646	0.0437283
Alkbh7	NM_027372|NM_025538	4.79137	4.62435	4.47815	4.80684	4.50704	4.75101	4.97359	4.89787	4.91419	4.7728	4.91986	4.80112	3.55799	3.41656	3.57316	3.6341	3.87169	3.06206	4.56687	4.65415	4.47609	4.62065	4.79964	4.76004	4.53607	4.74272	4.70023	4.24696	4.87258	4.69919	0.027077	0.0400359	0.223106	0.709781	0.0216687	0.0249609	0.181481	0.771889	0.0242563	0.0377677	0.195564	0.742412	0.0256836	0.0375161	0.229202	0.707599	0.0211359	0.040316
Alkbh8	NM_026303	7.81058	7.76614	8.07554	7.70751	7.71953	7.52137	8.00823	7.2722	7.53432	7.17624	7.54998	7.04502	6.668	6.06753	6.03388	5.5942	5.61014	5.71933	8.50533	8.08842	8.4149	8.27874	8.29981	8.19711	8.54272	8.40122	7.86224	7.61005	7.7006	7.60577	0.0144105	0.02245	0.22216	0.740979	0.00937987	0.0130888	0.163783	0.813748	0.014911	0.0207882	0.299871	0.66443	0.0129955	0.0139604	0.276724	0.69632	0.0167216	0.0171915
Allc	NM_053156	4.24913	3.82602	3.79188	4.17788	4.06489	4.36162	4.22008	4.41995	4.54776	4.50746	4.68205	4.45395	2.35677	2.52681	2.31882	2.32671	2.8759	2.30949	3.62204	3.72416	3.82982	3.75118	3.81404	3.67998	3.36096	3.4847	3.57041	3.47795	3.38209	3.37802	0.0346365	0.0375497	0.24995	0.677864	0.0348044	0.0301362	0.213083	0.721977	0.037717	0.0317356	0.250474	0.680073	0.0370205	0.0262615	0.217343	0.719375	0.0443839	0.0500619
Alms1	NM_145223	6.7043	6.63795	7.04257	6.86376	6.88593	6.93906	7.04098	7.13323	7.50543	6.84993	7.14031	6.97373	4.11577	4.61839	4.42171	4.64421	4.30523	4.60316	7.25194	7.219	7.25864	7.28667	7.09374	7.14633	6.71571	6.7209	6.60329	6.609	6.70156	6.52575	0.0235313	0.0122195	0.297506	0.666743	0.0238705	0.0134328	0.251215	0.711481	0.0337077	0.0156828	0.310302	0.640308	0.0205398	0.0143204	0.2757	0.68944	0.026096	0.014425
Alox12b	NM_009659	3.90001	4.12644	4.18974	4.4439	4.00891	4.13567	4.80285	4.80499	4.87905	4.87204	4.95213	4.91447	3.0973	3.07884	3.00128	3.11448	3.24904	3.03912	4.30672	4.33068	4.38156	4.36775	4.37669	4.32298	4.18017	4.0554	4.04875	4.27063	4.19386	4.04237	0.0302941	0.0366371	0.234613	0.698456	0.0305782	0.029726	0.218272	0.721424	0.033584	0.0360456	0.259846	0.670524	0.0285005	0.0271094	0.199256	0.745134	0.0327552	0.0396811
Alox12e	NM_145684	3.94625	4.01281	3.91793	4.05745	4.2397	4.0324	5.01706	5.11129	5.24092	5.10096	5.05044	4.96687	3.63785	3.83211	3.76991	3.71479	4.34159	3.83506	4.24975	4.26329	4.19027	4.31701	4.44518	4.30302	3.91222	4.05905	3.77498	3.94803	3.90104	3.8021	0.0393087	0.0596061	0.252262	0.648823	0.0370888	0.0491489	0.204331	0.709432	0.0486688	0.0692499	0.256637	0.625445	0.0387171	0.0476399	0.222986	0.690657	0.0375977	0.090732
Alox15	NM_009660	4.23735	4.1068	4.31716	4.2296	4.028	4.08767	5.05289	5.34784	5.46042	5.59339	5.25385	5.45561	3.34352	3.30664	3.41943	3.21958	3.75363	3.30956	4.38744	4.56993	4.43299	4.32712	4.33113	4.16292	4.04778	4.01039	4.01998	4.24692	4.04204	4.14353	0.0373409	0.0450401	0.257164	0.660455	0.0429887	0.0335922	0.248627	0.674792	0.0490259	0.0469908	0.262714	0.641269	0.0468553	0.0290748	0.193169	0.7309	0.0425845	0.0593781
Alox5	NM_009662	9.80795	9.63661	9.94933	9.8074	9.96514	10.0002	8.72894	8.41488	8.33576	7.92716	8.34359	7.97498	7.23115	7.11687	7.58923	7.43457	7.24708	7.37091	8.14103	7.66213	8.73687	8.02436	8.48837	7.69018	9.88886	9.55574	9.91882	10.0243	10.0457	10.0833	0.0112376	0.0156957	0.0816659	0.891401	0.0104533	0.0136729	0.0615205	0.914353	0.00805577	0.0189393	0.116197	0.856808	0.00544624	0.0124497	0.057773	0.924331	0.00766684	0.0141424
Alox5ap	NM_009663	9.55841	9.44296	9.04962	9.09723	8.89834	8.8076	10.1555	9.70904	9.64375	9.33832	9.67486	9.27959	8.07243	7.91146	7.948	7.56302	7.91355	7.60704	10.3302	9.70222	9.34718	9.29488	9.55711	9.27959	9.41669	9.78512	9.52946	9.50525	9.43581	9.35557	0.0281437	0.0261994	0.346976	0.598681	0.0186534	0.0172574	0.184107	0.779982	0.0227752	0.0277318	0.202549	0.746944	0.017827	0.0167497	0.171541	0.793882	0.0236352	0.0275004
Alox8	NM_009661	4.6926	4.94506	4.79792	5.06348	4.83397	4.74739	5.95521	6.0842	6.17008	6.19009	5.91294	6.16274	3.55667	3.73952	3.64626	3.68785	3.84222	3.55428	4.93748	4.84251	5.27456	5.01413	5.33978	4.93727	4.8346	5.01756	5.00559	4.98033	5.20433	5.07572	0.0426088	0.0318751	0.229867	0.695649	0.0403801	0.0255678	0.169335	0.764717	0.0427445	0.0293171	0.250984	0.676955	0.0432784	0.0245679	0.18995	0.742203	0.0322543	0.0302847
Aloxe3	NM_011786	4.22129	4.35045	4.76427	4.82582	4.27094	4.3213	4.95145	4.86391	5.03392	5.20764	5.08591	5.02533	3.1375	3.28411	3.40905	3.3594	3.26356	3.25518	4.00733	4.16857	4.06013	3.95683	3.736	4.02577	4.33757	4.20738	3.90051	4.3511	3.99037	4.11164	0.0322621	0.036193	0.183159	0.748386	0.0299719	0.0322471	0.183552	0.754229	0.0416271	0.0532385	0.231516	0.673618	0.035756	0.0319389	0.149	0.783305	0.043453	0.0484647
Alpi	NM_001081082	4.33915	4.11332	4.00191	4.36926	3.94355	4.52257	5.22116	5.28696	5.11851	5.36582	5.13415	5.24331	2.99596	3.17981	2.94319	3.14339	3.71569	2.88347	4.62754	4.52773	4.69456	4.74427	4.76249	4.62292	4.23482	4.18727	4.26563	4.28184	4.05178	4.15354	0.0370358	0.0312431	0.268081	0.66364	0.0382929	0.0285858	0.224353	0.708768	0.0337034	0.0294321	0.274407	0.662458	0.037249	0.0256709	0.240089	0.696991	0.0361232	0.0533058
Alpk1	NM_027808	7.01504	7.38241	6.82116	6.92418	7.22899	7.15239	6.87562	6.57921	6.49791	6.79012	6.61124	6.96227	4.95174	4.94169	4.85087	5.31438	4.62145	5.41408	8.21926	8.67522	8.0876	8.73949	8.36278	8.76401	7.02934	7.38406	6.77376	6.90951	6.59467	7.02852	0.0144398	0.0150108	0.400298	0.570251	0.00879306	0.00908952	0.372793	0.609325	0.0128013	0.0161225	0.420869	0.550207	0.0119697	0.0138417	0.458425	0.515763	0.0135377	0.0134445
Alpk2	NM_001037294	4.23872	4.11121	4.29502	4.41543	4.20131	4.31193	4.61224	4.63607	4.73142	4.72091	4.51992	4.99968	2.77112	3.04537	2.92668	3.1334	3.02274	3.07828	4.13306	4.11012	4.24932	4.34126	4.27327	4.40775	3.82324	3.99278	3.42358	3.88757	3.5402	3.77014	0.0328056	0.0361163	0.257068	0.67401	0.0291108	0.031085	0.200489	0.739315	0.0411717	0.0464838	0.321971	0.590373	0.0312946	0.0334909	0.238533	0.696681	0.0337781	0.047198
Alpk3	NM_054085	4.0178	4.02394	4.14374	4.35894	3.96893	4.22667	4.55235	4.82661	4.73876	4.86754	4.84197	4.67348	2.65311	2.4298	2.64183	2.87166	3.07349	2.25928	4.10801	4.14344	4.14469	4.29273	4.20918	4.38731	3.87644	4.0164	4.03827	3.96799	4.02598	3.95943	0.0309542	0.0327323	0.248487	0.687826	0.0328853	0.0200834	0.203103	0.743929	0.0322543	0.0297395	0.233398	0.704608	0.0336386	0.0271247	0.22396	0.715277	0.0340518	0.039424
Alpl	NM_007431	5.21678	5.26262	5.30991	5.56541	5.26206	5.39219	5.71855	5.77051	5.68728	5.74937	5.66097	5.70857	4.16547	4.05026	4.24497	4.00306	4.64728	4.12086	4.91257	4.98126	5.20203	5.20981	5.04275	4.84399	4.80858	4.85683	4.63295	5.06007	4.72594	4.79264	0.0363837	0.0489068	0.227315	0.687395	0.0347578	0.0339273	0.199447	0.731868	0.0365649	0.0530729	0.285322	0.62504	0.0299576	0.0287184	0.204384	0.73694	0.0349194	0.0682186
Alppl2	NM_007433	4.62682	4.68229	4.70452	4.83407	4.37442	4.78631	5.26559	5.37588	5.7196	5.60709	5.23539	5.50646	3.16491	3.15223	3.44922	3.59446	3.95063	3.15421	4.7753	4.7029	4.85684	4.65751	4.65561	4.50116	5.01538	4.71802	4.88109	5.11699	4.81927	4.70793	0.0252887	0.0232566	0.196645	0.75481	0.0302574	0.0208348	0.188195	0.760713	0.0361316	0.0295407	0.217029	0.717299	0.0284304	0.0226603	0.145982	0.802928	0.0273731	0.0443157
Als2	NM_146109|NM_001159948|NM_028717	6.57763	6.63667	6.53494	6.67017	6.60656	6.63851	6.34171	6.26067	6.161	6.03172	6.14359	6.09248	4.07442	4.05287	4.38479	4.39938	4.1748	4.55289	6.90664	6.77225	6.62744	6.7829	6.64637	7.03846	7.01352	6.89098	6.52768	6.39986	6.90677	6.95792	0.0134171	0.0109931	0.216801	0.758788	0.0129478	0.00901416	0.183046	0.794992	0.0158687	0.0182741	0.239496	0.726361	0.0143008	0.0148363	0.238701	0.732162	0.012864	0.0129627
Als2cl	NM_001146060|NM_001146059|NM_146228	5.56152	5.56297	5.51749	5.42714	5.52441	5.40096	5.17212	5.35717	5.40022	5.33363	5.31686	5.26602	3.33962	3.33909	3.26289	3.10639	3.40486	3.1542	5.94617	5.83463	6.14038	5.65273	6.23788	5.78609	5.30021	5.01377	5.11875	4.8623	5.02071	5.11913	0.0167834	0.0185879	0.3135	0.651129	0.0213377	0.016943	0.294607	0.667112	0.0202636	0.0181677	0.369718	0.591851	0.0234358	0.0160975	0.289936	0.670531	0.0193639	0.0202959
Alx1	NM_172553	4.17856	4.23203	4.1195	4.19706	4.28638	3.93201	4.84612	4.92064	5.1105	5.09561	5.11934	4.89839	2.95272	2.77634	2.97077	2.65938	3.31506	2.75992	4.37156	4.47416	4.49552	4.5789	4.47251	4.61713	4.2972	4.09355	4.27422	4.29803	4.35677	4.3069	0.0292498	0.0310555	0.229939	0.709756	0.0318843	0.0231966	0.232027	0.712892	0.0345898	0.0309606	0.246698	0.687752	0.0319016	0.0189574	0.221123	0.728018	0.0332989	0.0376073
Alx3	NM_007441	4.99541	5.11166	5.04471	5.05468	4.75224	5.05861	6.09378	6.08627	5.94056	6.36628	6.12856	6.32713	3.99925	4.09952	4.21107	4.71398	4.94011	3.97135	4.2027	4.60494	4.78833	4.51581	4.56572	4.48273	4.88501	4.54644	5.04722	4.96073	4.99875	5.01844	0.0494386	0.0456598	0.145593	0.759309	0.0526161	0.0426965	0.186879	0.717808	0.0381447	0.0453722	0.187465	0.729018	0.0506425	0.0518167	0.139263	0.758278	0.0441489	0.0764094
Alx4	NM_007442	4.65171	4.3594	4.33423	4.95541	4.57509	4.48929	5.6525	5.99852	5.64499	6.0597	5.91292	5.8489	4.27567	4.36621	3.96816	4.15907	4.28095	3.83106	4.9474	5.34614	4.91902	5.06562	4.93325	4.76007	4.67355	4.57464	4.67116	4.72499	4.77006	4.76481	0.0367244	0.055779	0.24606	0.661436	0.0432325	0.0448518	0.272765	0.63915	0.0371573	0.045841	0.245386	0.671615	0.0443128	0.0381706	0.220622	0.696895	0.0418614	0.0532758
Alyref	NM_011568	10.0862	10.1695	9.99175	10.1813	10.0043	10.188	9.47511	9.651	9.34592	9.60464	9.35891	9.4235	7.8236	8.11672	8.19217	8.0656	7.73844	8.17182	9.95536	9.77918	9.67491	9.78186	9.59227	9.666	10.5196	10.3913	10.6162	10.6333	10.5081	10.5534	0.0110234	0.0138405	0.16797	0.807166	0.0126242	0.014018	0.136822	0.836536	0.00979214	0.01736	0.134356	0.838492	0.010611	0.0117436	0.118979	0.858667	0.0106542	0.0136677
Alyref2	NM_019484	6.46103	6.39416	6.12691	6.40245	6.07829	6.38607	7.18499	6.4673	6.92885	6.52388	6.66322	6.63267	6.65446	6.52331	6.21816	5.46967	6.51569	6.22269	6.82864	6.71731	7.13334	6.7085	6.79626	6.53835	5.99857	6.32231	6.41907	6.17742	5.8851	5.91832	0.0358917	0.0980108	0.306243	0.559855	0.0192268	0.0642856	0.226743	0.689745	0.0244324	0.0588861	0.307517	0.609165	0.0222135	0.0344044	0.250357	0.693026	0.0268526	0.095623
Amacr	NM_008537	5.58492	5.6683	5.47064	5.5141	5.43624	5.74417	5.27974	5.3185	5.44744	5.57105	5.30325	5.46161	3.40715	3.70837	4.10217	3.8067	3.52117	3.62548	4.79156	4.79994	4.91759	4.80587	4.79095	4.85405	5.89777	5.71607	5.71089	5.52472	5.91677	5.82673	0.0155403	0.0167393	0.121017	0.846704	0.0163322	0.0172066	0.11306	0.853401	0.0189644	0.0294413	0.143477	0.808117	0.0216476	0.0204943	0.126308	0.83155	0.0155958	0.0178868
Ambp	NM_007443	7.47139	7.76389	7.21128	7.02082	7.41403	7.1067	8.51571	8.03731	7.47035	7.90968	7.96475	7.81782	6.06098	6.3403	5.6506	5.80124	6.08839	6.04016	8.58763	8.35861	7.92861	8.08931	7.98132	7.97269	7.64769	7.73464	7.13695	7.07403	7.08652	7.08482	0.0306267	0.0220363	0.351637	0.5957	0.021486	0.0213131	0.266219	0.690982	0.0220754	0.0246657	0.331286	0.621973	0.028406	0.0211861	0.319043	0.631365	0.0308291	0.0331213
Ambra1	NM_001080754|NM_172669	7.46032	7.21345	7.32133	7.34694	7.28671	7.47313	6.78843	7.26947	7.37239	7.03462	7.1513	7.07111	4.46181	4.42576	5.05171	5.10954	4.1813	4.95904	7.30896	7.33037	7.41695	7.49589	7.60485	7.47043	7.26526	7.35718	7.19728	7.14192	7.3243	7.46894	0.0149566	0.0117608	0.234354	0.738929	0.0185373	0.00830516	0.191754	0.781404	0.022473	0.0177441	0.253176	0.706607	0.0171735	0.0145445	0.234467	0.733815	0.017704	0.00891249
Amdhd1	NM_027908	4.15202	4.09499	4.1353	4.10896	4.13021	4.33628	4.12773	4.49175	4.44871	4.66409	4.53769	4.47007	3.20083	3.17281	3.43953	3.17959	3.30099	3.20136	4.40321	4.66753	4.38276	4.53371	4.46704	4.26352	4.12805	4.03845	4.07312	4.13651	3.97912	3.9916	0.0193036	0.0400497	0.255217	0.685429	0.0235504	0.0303602	0.263803	0.682287	0.0245351	0.0480819	0.256024	0.671359	0.0258221	0.0296795	0.233943	0.710556	0.0268974	0.0450204
Amdhd2	NM_172935	6.8737	6.86634	6.66942	6.9201	6.77639	6.8582	6.73285	6.60895	6.62835	6.43976	6.45195	6.50543	5.53484	5.58378	5.82957	5.4198	5.74171	5.5109	6.75625	6.76568	6.82142	6.75696	6.98708	6.67986	7.04485	6.88028	6.8053	7.0565	7.31418	7.02761	0.0172736	0.0296985	0.191767	0.761261	0.0162577	0.0256919	0.179723	0.778328	0.0178932	0.0405714	0.223437	0.718099	0.0131985	0.0209329	0.16307	0.802798	0.0119371	0.0287792
Amer1	NM_175179	5.91057	5.57322	5.96992	5.82385	6.22564	5.35172	6.48349	6.10787	5.89038	5.70688	6.11364	5.63048	4.37233	4.13502	4.13233	4.32541	4.54578	4.27695	6.56183	5.91608	6.5589	5.93886	6.38252	5.92458	5.8077	5.41407	5.63284	5.57169	5.57102	5.52329	0.0280361	0.0255965	0.323331	0.623037	0.0285515	0.0233931	0.24789	0.700165	0.0203153	0.023691	0.352706	0.603288	0.0200001	0.0246896	0.232933	0.722377	0.025086	0.0333766
Amer2	NM_001164705|NM_028113	4.41005	4.52171	4.58128	4.70153	4.47515	4.34759	4.93822	4.9147	4.96266	5.07593	4.82765	4.99743	3.79084	3.71677	3.85461	3.83328	4.03177	3.63691	4.08815	4.26917	4.68427	4.38419	4.12032	4.16961	4.61816	4.41768	4.86248	4.77384	4.68843	4.74831	0.0268261	0.0477691	0.162557	0.762848	0.0271388	0.0380472	0.172041	0.762774	0.0222446	0.0407056	0.200339	0.736711	0.0245873	0.0334181	0.150953	0.791041	0.0236989	0.053843
Amer3	NM_213727	4.29706	4.17435	4.58133	4.68166	4.41695	4.71972	4.62609	5.12597	5.02797	5.15087	4.83207	5.07043	3.60552	3.87746	3.51838	3.66713	3.88732	3.72549	4.42865	4.53223	4.73103	4.67569	4.75362	4.59818	4.26761	4.29628	4.00332	4.5492	4.31268	4.27976	0.0249005	0.0484141	0.237202	0.689484	0.0320071	0.0433264	0.210319	0.714348	0.034812	0.0482261	0.309518	0.607444	0.0282297	0.032464	0.201386	0.737921	0.0262045	0.0536987
Amfr	NM_011787	8.15523	8.1177	8.0902	8.07132	8.0448	8.07351	7.75991	7.86497	7.88406	7.7772	7.81775	7.746	6.4999	6.53917	6.39138	6.59351	6.55536	6.69368	7.96167	7.9129	7.84924	7.99629	7.93183	8.00058	8.43597	8.32832	8.1484	8.23787	8.35351	8.31636	0.0139024	0.0228967	0.17465	0.788551	0.0148754	0.0190858	0.152498	0.813541	0.0179525	0.0251633	0.191419	0.765465	0.0145884	0.0206552	0.168394	0.796363	0.0151675	0.0249391
Amh	NM_007445	4.43252	4.5932	4.52516	4.83246	4.49768	4.89553	5.04	5.43965	5.27615	5.83013	5.46778	5.32467	3.27101	3.42225	3.47548	3.64232	3.67226	3.56269	4.8001	5.12955	5.07918	4.86211	4.93264	4.6344	4.43954	4.42982	4.06789	4.38306	4.43598	4.19646	0.0287185	0.0332375	0.265637	0.672407	0.0339078	0.0269368	0.271216	0.667939	0.0370022	0.0418947	0.352599	0.568504	0.046896	0.0331045	0.237739	0.68226	0.036986	0.0420261
Amhr2	NM_144547	5.91711	5.88518	6.06499	5.98934	5.75253	5.70526	6.40091	6.05473	6.11794	5.94412	6.12665	6.08562	4.10509	3.9413	3.78418	3.74323	4.3466	3.50627	5.82802	5.592	5.84145	5.71425	5.92232	5.73868	5.74339	5.87231	5.74587	5.73166	5.68517	5.64858	0.0315932	0.0253788	0.231997	0.711031	0.0227822	0.0169329	0.163932	0.796353	0.0261572	0.0204666	0.235887	0.717489	0.0225274	0.0157588	0.190493	0.771221	0.0264756	0.0304076
Amica1	NM_001005421	6.57015	6.56678	6.63027	6.30235	6.83451	6.39336	6.59275	6.28791	6.16115	6.16342	6.51212	6.389	5.57593	4.92969	4.97565	4.70988	5.34083	5.35135	8.10848	7.8612	7.71584	7.75427	7.94867	7.99286	6.59553	6.77583	6.46359	6.03516	6.19988	6.04298	0.0143365	0.0279472	0.447787	0.50993	0.0114424	0.0143549	0.337669	0.636533	0.0127223	0.0220637	0.40824	0.556974	0.0146331	0.0171839	0.437114	0.531069	0.016418	0.028755
Amigo1	NM_146137|NM_001004293	5.77715	5.8696	5.76006	5.90437	5.61205	5.78929	6.16656	6.52288	6.45156	6.36203	6.30575	6.41529	4.65502	4.75169	5.08935	4.78903	5.22285	4.58426	6.14167	6.09638	6.09555	6.111	6.15666	5.89881	5.34998	5.3735	5.47583	5.57146	5.49775	5.30532	0.0300517	0.0415753	0.322641	0.605732	0.0367602	0.0346371	0.27124	0.657363	0.0343407	0.0526901	0.293079	0.61989	0.0299889	0.0324179	0.249894	0.687699	0.0303127	0.0564452
Amigo3	NM_177275	4.89726	4.9543	4.99663	4.94223	4.90872	5.0362	4.79504	5.575	5.74107	5.46402	5.52403	5.48811	3.00158	2.82141	3.40329	2.95768	3.43313	2.90233	5.24354	5.45919	5.12287	5.3132	5.4519	5.54344	4.82153	4.59387	4.98232	5.22741	5.16817	5.00358	0.0187965	0.0213883	0.280178	0.679638	0.0325488	0.0155227	0.297878	0.654051	0.0334703	0.0261158	0.238181	0.702233	0.0226424	0.0128169	0.202248	0.762292	0.024965	0.023115
Ammecr1	NM_019496	7.91157	7.85536	8.08207	8.0825	8.00606	8.07851	7.55946	7.38744	7.73606	7.60023	7.4127	7.21508	4.73151	4.59454	4.73968	4.92319	4.41913	4.90266	8.05381	8.08839	8.2017	8.47672	7.90918	8.21416	8.04337	8.09617	8.34617	8.42762	8.1722	8.26239	0.0150171	0.00834209	0.231071	0.74557	0.0121338	0.00563113	0.1956	0.786635	0.0141313	0.00698508	0.213157	0.765726	0.0110992	0.00558173	0.202073	0.781246	0.0129864	0.00643163
Ammecr1l	NM_001242430|NM_153515	7.31281	7.5322	7.34497	7.71329	7.36863	7.58126	6.73697	6.90053	6.97299	7.00415	6.98342	7.22458	5.43947	5.47343	5.28564	5.41797	5.31829	5.43358	7.97783	8.7266	8.03221	8.48196	8.02926	8.53666	7.37156	7.37536	7.48811	7.99417	7.49577	7.81832	0.0119712	0.0192104	0.309042	0.659776	0.0108126	0.0129323	0.380188	0.596068	0.0132065	0.0161745	0.300603	0.670016	0.00921842	0.00987452	0.254618	0.726289	0.0132571	0.0164884
Amn	NM_033603	5.78386	5.95141	5.97153	6.19413	5.69866	6.09848	5.56359	5.82486	5.90572	5.90506	5.80784	5.79805	4.42201	4.39648	4.65548	4.52257	4.87535	4.43342	5.7735	5.79243	5.56468	5.59426	5.85455	5.44108	5.77671	5.75118	5.80134	6.15306	5.95464	6.07877	0.0176762	0.0316028	0.223318	0.727403	0.0201682	0.0241006	0.195556	0.760175	0.0225713	0.0374269	0.194643	0.745358	0.0174414	0.0215157	0.13944	0.821603	0.0186387	0.0385207
Amn1	NM_001113424	5.44689	6.01517	5.55437	5.67984	5.49524	5.95581	7.94426	7.06692	7.00459	7.04661	7.09126	7.06322	4.57379	5.04797	4.34497	5.06183	4.0224	5.00742	6.69502	7.08817	6.52608	6.76154	6.22107	6.93301	5.02546	5.79451	5.00624	5.38362	4.81187	5.50727	0.0937138	0.0357418	0.430615	0.43993	0.0353631	0.0280628	0.355886	0.580688	0.0544986	0.034021	0.427251	0.484229	0.0444894	0.0361511	0.362081	0.557279	0.0677582	0.0318515
Amotl1	NM_001081395	6.57256	6.29929	6.56541	6.33173	6.55369	6.62772	7.09414	7.12087	7.20849	6.95701	7.29567	7.03581	5.03441	5.12782	4.84207	5.15518	4.88815	4.9089	6.55429	6.85743	6.91874	6.95949	6.83865	6.88905	6.47987	6.47597	6.44701	6.58147	6.66609	6.52456	0.0306278	0.0289774	0.230116	0.710279	0.0282184	0.0227988	0.233129	0.715854	0.0316039	0.0241749	0.282399	0.661823	0.0235672	0.0217394	0.23411	0.720584	0.0306309	0.0227725
Amotl2	NM_019764	5.55458	5.5364	5.67912	5.5151	5.8228	5.64301	5.9602	6.20781	6.51063	6.41222	6.26531	6.4204	4.43934	4.81671	4.55274	4.4434	4.82657	4.7201	5.48599	5.63681	5.71733	5.75326	5.50548	5.53793	5.89396	5.52851	5.75365	5.84284	5.80035	5.63285	0.0226528	0.0311375	0.178122	0.768087	0.0296979	0.0364176	0.198246	0.735639	0.034101	0.0346234	0.214933	0.716342	0.0287078	0.0235869	0.180301	0.767404	0.0288806	0.0420232
Ampd1	NM_001033303	4.28584	4.35707	4.22961	4.67045	4.47214	4.36743	5.12005	5.32472	5.13887	5.35533	5.07231	5.434	2.95546	3.05015	2.84502	3.23977	3.33773	3.17078	3.95207	4.22368	4.03051	4.65972	3.90648	4.28896	4.20212	4.09686	4.11329	4.32177	3.99518	4.1139	0.0391696	0.034461	0.190413	0.735956	0.0430599	0.0286225	0.199065	0.729253	0.0411374	0.0330906	0.208416	0.717356	0.0367074	0.0272429	0.22476	0.711289	0.0418764	0.0496358
Ampd2	NM_028779	9.22178	9.28828	9.40573	9.25432	9.28786	9.39349	7.64845	7.63024	7.83153	7.55249	7.58562	7.62736	6.8336	6.33046	6.59459	6.75285	6.20508	6.77859	8.98175	9.33153	9.29324	9.34533	9.22565	9.30649	9.50368	9.39267	9.40047	9.48678	9.63064	9.65938	0.00628107	0.014084	0.172879	0.806756	0.00591253	0.00772411	0.190669	0.795694	0.00724201	0.0121196	0.217883	0.762756	0.00529633	0.00978596	0.181987	0.802931	0.0054627	0.00827579
Ampd3	NM_001276301|NM_009667	7.11355	6.79385	6.91	6.71433	6.94083	7.15229	6.15535	5.88944	5.93782	5.96007	5.97002	5.84158	4.75721	4.53637	4.32823	4.36721	4.58061	4.64159	6.71002	6.29519	6.97991	6.28581	6.7911	6.4831	7.17737	6.74487	7.22788	7.03553	7.58	7.28211	0.0110335	0.0165127	0.177024	0.79543	0.0114725	0.014444	0.150718	0.823365	0.00896083	0.0115824	0.201555	0.777901	0.010195	0.01087	0.126709	0.852226	0.00768247	0.0115674
Amt	NM_001013814	4.74272	4.83294	4.77435	4.95574	4.74933	4.84415	4.84003	4.81578	4.84003	4.909	4.71935	5.08229	4.23544	4.2376	4.26714	4.36995	4.21379	4.3124	5.15729	5.31253	5.32919	5.18146	5.2441	5.31466	4.25745	4.15805	4.3024	4.45083	4.26785	4.22355	0.0244441	0.0634105	0.332679	0.579466	0.0236459	0.0509391	0.330871	0.594544	0.0230204	0.0610437	0.352948	0.562988	0.0226937	0.050232	0.271825	0.65525	0.0220005	0.061126
Amz1	NM_173405	6.63711	6.8747	6.66245	6.81827	6.81845	6.61272	6.56597	6.91553	6.9641	6.91366	6.91843	6.8885	5.48759	5.35882	5.627	5.48254	5.64867	5.45102	7.36502	7.38881	7.36434	7.03131	7.48162	7.12991	6.62915	6.47365	6.82513	6.48027	6.62192	6.48242	0.0169598	0.0316798	0.322333	0.629027	0.0221918	0.0242616	0.305511	0.648036	0.0203184	0.0317225	0.292898	0.655062	0.0236262	0.0281792	0.2542	0.693995	0.0209732	0.0343096
Amz2	NM_025275|NM_001252193	6.73655	6.75218	6.63896	6.84272	6.77346	6.43342	7.94866	7.12297	7.14089	7.37204	7.41521	7.46736	6.45629	6.58997	6.53422	6.53373	6.65184	6.89304	8.28486	8.37376	8.55076	8.38585	8.27383	8.26518	6.01816	6.89052	6.61162	6.24489	6.15156	6.35315	0.0392087	0.0549693	0.540671	0.365151	0.0165056	0.0366884	0.389513	0.557293	0.0174788	0.0452762	0.507302	0.429943	0.0244003	0.043892	0.488594	0.443114	0.0263742	0.0612867
Anapc1	NM_008569	9.56373	9.59812	9.77404	9.4495	9.69389	9.44232	8.47684	8.23332	8.31195	7.96191	8.14141	7.98231	6.10796	6.44001	7.01686	6.82691	6.16096	6.49069	9.27406	8.89689	9.30152	9.05847	9.19934	8.95463	9.89299	9.69516	9.72686	9.58154	9.6731	9.6093	0.00865913	0.00661237	0.164364	0.820364	0.00788014	0.00731203	0.123781	0.861027	0.0084066	0.0135128	0.182329	0.795752	0.0068698	0.0100605	0.145682	0.837388	0.00785051	0.0078471
Anapc10	NM_026904	4.1901	4.20164	4.11	4.01082	4.06865	3.92786	5.68213	4.13596	4.37342	4.07811	4.64338	4.02801	3.39618	3.18041	3.15375	2.74528	3.08136	2.87533	4.74696	4.54122	3.97021	4.34389	3.83636	4.34456	4.23187	4.69932	4.22714	4.04635	3.67887	3.89455	0.0487501	0.0394295	0.278487	0.633334	0.0134396	0.0222884	0.176501	0.787771	0.0232393	0.0393598	0.191951	0.745449	0.018867	0.0240895	0.224945	0.732098	0.0373537	0.0499006
Anapc11	NM_025389|NM_001038230	7.55032	7.58936	7.46135	7.66455	7.54584	7.74072	8.30688	8.44608	8.25819	8.29293	8.24032	7.98465	5.92913	6.24771	6.20128	6.22502	6.40249	6.30672	8.59958	8.18252	8.38789	8.42312	8.7552	8.52097	6.8992	7.55677	7.89832	7.7136	7.67891	7.70353	0.0350638	0.0266115	0.469152	0.469173	0.031871	0.022334	0.263282	0.682513	0.0240608	0.0228089	0.287539	0.665591	0.0255309	0.0195843	0.277092	0.677793	0.0239422	0.0264185
Anapc13	NM_181394	7.67232	7.65513	7.83091	8.04619	7.7271	8.04187	9.38584	9.19891	9.08254	9.09051	9.51951	9.0823	6.32416	6.91232	6.8016	6.65519	6.56618	6.671	9.36015	9.25123	9.44533	9.41259	9.55481	9.46699	7.01919	7.74964	7.54948	7.16643	7.40739	7.25696	0.0523946	0.0247522	0.562206	0.360647	0.037781	0.0249052	0.388499	0.548815	0.0355562	0.0288582	0.499424	0.436161	0.0409095	0.0243256	0.507159	0.427606	0.0478143	0.0243503
Anapc15	NM_027532	8.07342	7.96694	8.20707	8.44151	8.08631	8.36021	9.542	9.08469	9.43351	9.85961	9.62545	9.71143	7.61904	7.86854	7.82338	8.47231	7.77774	8.34261	9.07035	9.55511	9.71821	9.86975	9.50271	9.62152	7.02942	7.89525	7.76923	7.63355	7.46568	7.53573	0.0619642	0.0644549	0.488096	0.385484	0.0298358	0.0413033	0.409934	0.518927	0.0373157	0.0482146	0.496523	0.417947	0.0483219	0.0594114	0.482573	0.409693	0.0498187	0.0545963
Anapc16	NM_025514	8.184	8.17285	8.38006	8.26814	8.2609	8.20135	9.15894	8.42336	8.15231	8.22658	8.54434	8.23992	7.1705	7.19955	7.24357	7.3888	7.52392	7.41582	9.51932	9.05267	9.15303	9.28911	9.47257	9.25991	7.28582	8.0688	8.04745	7.78773	7.51168	7.71946	0.0388989	0.0386673	0.545469	0.376965	0.0205171	0.0282525	0.314717	0.636514	0.0172505	0.0362435	0.377045	0.569461	0.0189486	0.0340977	0.392462	0.554492	0.0243409	0.0473311
Anapc2	NM_175300	8.01266	7.99241	8.08706	7.99946	8.148	7.97393	6.86918	6.52823	6.53342	6.36001	6.69268	6.38177	5.75178	5.18124	5.6883	5.28487	5.41667	5.42815	6.93931	6.80578	7.55208	7.15831	7.37015	6.82609	8.29601	8.04374	8.21549	8.10394	8.44559	8.37433	0.00911337	0.0165689	0.104505	0.869813	0.00783139	0.00990144	0.0941357	0.888131	0.00718174	0.0157692	0.158936	0.818113	0.00655164	0.010001	0.112987	0.87046	0.00715581	0.0116553
Anapc4	NM_024213	7.78621	7.80643	8.10289	7.83184	8.05423	7.94845	6.72839	6.52003	6.55184	6.14118	6.58907	6.22564	5.38927	5.58449	5.80489	5.45367	5.35754	5.18607	7.42003	6.83388	7.2769	7.08489	7.45515	7.27281	8.51192	8.23753	8.02104	8.11537	8.25964	8.14731	0.00702169	0.0109474	0.123877	0.858154	0.00687486	0.0115606	0.0847438	0.896821	0.00835468	0.0196363	0.150847	0.821162	0.00562037	0.011224	0.107205	0.875951	0.00737466	0.012388
Anapc5	NM_021505|NM_001042491	8.8016	8.92128	8.78878	8.9027	8.92134	8.63328	8.31377	8.37556	8.23949	8.19208	8.3638	8.34754	8.98869	8.67075	8.65616	8.65017	8.49499	8.75259	10.0294	9.97818	10.2005	10.0418	9.75238	9.8997	8.42926	8.69784	8.85236	8.71934	8.58405	8.57763	0.0122502	0.0771436	0.43948	0.471126	0.0118122	0.0466164	0.35574	0.585831	0.00970083	0.051077	0.412562	0.526661	0.0101699	0.0449328	0.36351	0.581388	0.0132848	0.0573895
Anapc7	NM_019805	7.53971	7.56641	7.57317	7.63491	7.70789	7.52312	6.62215	6.82633	6.76452	6.61942	6.72811	6.44408	5.81159	5.57351	5.68864	5.82298	5.61979	5.76841	7.35234	7.75944	7.47762	7.70067	7.3574	7.65388	7.99837	7.76925	7.97726	7.87407	7.85422	7.95644	0.00880885	0.0198108	0.159615	0.811766	0.0102522	0.0138365	0.194123	0.781789	0.00970324	0.0181563	0.173751	0.79839	0.00844007	0.0156293	0.177093	0.798838	0.0102869	0.0188205
Ang	NM_007447|NM_001161731	6.42407	5.9588	6.00672	5.68597	6.36984	5.86078	7.65585	6.84951	6.81935	6.92901	7.23197	6.99978	5.3158	4.76693	4.94526	4.57012	5.1228	4.76777	7.33063	6.60839	6.83564	6.41813	7.47886	6.83785	6.0036	6.25048	6.24971	6.17538	6.44793	6.11637	0.0458891	0.0357494	0.400086	0.518275	0.0275197	0.0208964	0.230901	0.720683	0.0269961	0.0290488	0.298229	0.645727	0.03114	0.019524	0.216718	0.732618	0.0281752	0.0257589
Ang4	NM_177544	4.84714	5.02796	5.17659	5.33878	4.89299	5.1797	5.34044	5.13046	5.40037	5.35256	5.4532	5.42016	4.1274	3.31084	3.56697	3.92496	3.88835	3.73994	5.02567	4.96101	5.07932	4.84627	5.22089	4.96239	4.1021	4.29762	4.19048	4.58523	4.24362	4.01857	0.0376926	0.0641329	0.331014	0.567161	0.0303043	0.0276115	0.267215	0.674869	0.0381718	0.0422493	0.333766	0.585812	0.0307866	0.0368092	0.214942	0.717462	0.037062	0.0494137
Ang6	NM_001011876	4.24106	4.34372	4.44919	4.68385	4.75001	4.17086	5.11629	5.03497	5.15913	5.00117	4.82611	4.94946	3.27295	3.19345	3.16902	3.4457	3.40744	3.30332	4.52478	4.66524	4.50715	4.70865	4.65504	4.36637	4.49937	4.44688	4.64474	4.37027	4.45702	4.51166	0.0307725	0.0338258	0.223072	0.712329	0.0278091	0.0249563	0.213429	0.733806	0.0295879	0.0293775	0.205681	0.735354	0.0279278	0.030559	0.226124	0.715389	0.025212	0.0371988
Angel1	NM_144524	6.16541	5.91759	6.09319	6.07708	6.13019	6.2127	5.69598	5.86973	5.94585	5.97287	5.87714	5.84318	4.173	4.31698	4.31721	4.31731	4.283	4.1751	5.76123	5.77431	5.99406	5.57471	6.00179	5.67805	6.16154	6.13368	6.03273	6.09981	6.19783	6.17031	0.0159182	0.0218483	0.181921	0.780313	0.0169467	0.0185784	0.157299	0.807176	0.0195033	0.0248786	0.220274	0.735344	0.0189176	0.0193125	0.142355	0.819415	0.0170788	0.022313
Angel2	NR_037579|NR_037578|NM_021421|NM_001199020	8.21595	8.27869	8.26797	8.16988	8.40074	8.00218	7.71243	7.61644	7.61025	7.43557	7.47556	7.40903	7.73152	7.22611	7.08273	6.84582	7.26503	7.16821	9.37321	9.3293	9.468	9.27757	9.39378	9.17512	8.30492	8.43987	8.13488	8.06528	7.98427	7.94909	0.0107454	0.0429493	0.371118	0.575188	0.00942008	0.0231152	0.306226	0.661239	0.0105938	0.0289892	0.419404	0.541013	0.00999367	0.0213569	0.355295	0.613355	0.0103948	0.0354344
Angpt2	NM_007426	4.45362	4.46261	4.71326	4.3968	4.65502	4.07835	4.90734	4.81673	4.76859	5.00066	4.8036	4.74372	3.42485	3.13543	3.10988	3.07111	3.58661	3.3935	4.51383	4.68866	4.54638	4.64363	4.94499	4.62385	4.14043	4.39028	4.38135	4.2005	3.98642	4.36827	0.0316561	0.0446858	0.263235	0.660423	0.024635	0.0247045	0.223544	0.727116	0.0258023	0.0322346	0.241609	0.700354	0.0308957	0.026085	0.239214	0.703806	0.0286593	0.0486296
Angpt4	NM_009641	4.99855	4.99855	5.0213	5.40584	4.85151	4.95406	5.53068	5.4773	5.5444	5.62452	5.65236	5.81406	3.79625	3.91955	3.69097	3.69765	4.1813	3.87072	5.29635	5.19701	5.39678	5.18035	5.31991	4.93004	4.93642	4.71532	4.87461	5.15515	4.90001	4.88122	0.0285833	0.0338831	0.265408	0.672125	0.0297187	0.0324672	0.242671	0.695143	0.0291822	0.0318542	0.287756	0.651207	0.0264653	0.022386	0.192902	0.758247	0.0310831	0.044226
Angptl2	NM_011923	5.2562	5.3104	5.05137	5.20756	5.23664	5.25482	5.66771	5.58348	5.81558	5.70109	5.65538	5.74463	3.67203	3.67767	3.59895	3.8509	4.01044	3.81567	5.45576	5.39068	5.54086	5.48663	5.50312	5.3583	5.39009	5.30954	5.17183	5.11244	5.4589	5.28973	0.0245667	0.0242982	0.23168	0.719455	0.0230728	0.0198034	0.200183	0.75694	0.0297624	0.0252569	0.268728	0.676252	0.0271622	0.0242297	0.232152	0.716456	0.0232179	0.0292841
Angptl4	NM_020581	5.03947	4.56253	5.24155	4.74143	5.21068	4.49609	5.44039	5.61143	5.57144	5.79489	5.56382	5.33137	3.69353	3.60628	3.71433	3.10808	3.67897	3.45467	5.79548	5.17937	5.95052	5.49942	5.96545	5.31208	5.31359	4.59914	5.49276	4.84829	5.31229	4.68491	0.0205509	0.0241524	0.287125	0.668172	0.0347021	0.027803	0.255071	0.682424	0.020036	0.0218147	0.284624	0.673526	0.0331555	0.0165612	0.267902	0.682381	0.0215901	0.0230591
Angptl6	NM_145154	5.51879	5.53012	5.37278	5.6102	5.41901	5.60527	6.02743	6.14412	6.43404	6.40765	6.16076	6.23476	4.57833	4.0041	4.45877	4.38286	4.63713	4.35993	5.8367	5.80696	5.72911	5.82333	5.8916	5.87965	5.37208	5.38662	5.35246	5.44279	5.43748	5.52424	0.0289396	0.0418075	0.276964	0.652289	0.0302632	0.0220827	0.237568	0.710086	0.0392491	0.039373	0.263008	0.658369	0.0348108	0.0275129	0.23024	0.707436	0.0303591	0.0416502
Angptl7	NM_001039554	4.23733	4.25864	4.26468	4.3363	4.27832	4.22275	4.52858	4.80515	4.76875	4.73936	4.8366	4.73636	2.92176	3.01228	3.32146	3.1266	3.27581	3.4159	4.14158	3.87085	4.03446	4.16267	4.26703	4.10574	3.86137	3.61508	3.85771	3.94755	3.87724	3.48711	0.0302998	0.0392399	0.253098	0.677362	0.0408119	0.0378812	0.211787	0.70952	0.0358532	0.0518607	0.235414	0.676872	0.0316326	0.0332653	0.21033	0.724772	0.0357727	0.047829
Ank	NM_020332	9.91744	9.91761	10.1609	9.97071	10.4298	10.4082	9.44752	9.81584	10.0584	9.71655	10.2911	10.1205	9.46161	9.2602	9.60272	9.54927	10.138	10.0039	10.2969	10.4646	10.7735	10.7401	10.7308	10.6784	9.48432	9.60126	10.0447	10.1047	10.4742	10.4523	0.0163718	0.0652114	0.322202	0.596215	0.0188962	0.0413483	0.293793	0.645962	0.0175529	0.0504851	0.31474	0.617222	0.0131687	0.0377165	0.265482	0.683633	0.0167602	0.0594529
[truncated: 13,406 more rows]
[truncated: 8 more columns]
