# Supplementary material for: Translational Regulation of Specific mRNAs Controls Feedback Inhibition and Survival during Macrophage Activation
Source: PLoS Genet. 2014 Jun 19;10(6):e1004368. doi: 10.1371/journal.pgen.1004368 (PMC4063670; doi:10.1371/journal.pgen.1004368)
Supplement: Dataset S2 — RNA expression patterns quantified by RNASeq in LPS-stimulated RAW264.7 macrophages. Expression of RNA was measured by RNASeq at a high temporal resolution during the first 2 h of stimulation with LPS (n = 1). For each gene, the raw read count, the expression pattern group (Fig. 4) and the number of unique 58-mers (as used for rpkm calculations) are listed. (XLSX) [file pgen.1004368.s013.xlsx]

## Sheet: Tabelle1
Gene symbol (RefSeq)	RefSeq	LPS0h read count	LPS15min read count	LPS30min read count	LPS45min read count	LPS60min read count	LPS75min read count	LPS90min read count	LPS2h read count	Group	Unique 58-mers
0610005C13Rik	NR_038165|NR_038166	5	1	1	0	1	2	1	1	0	1121
0610007N19Rik	NR_038186	27	26	28	16	19	8	23	29	0	1443
0610007P14Rik	NM_021446	4666	3907	4420	2890	4101	2557	3023	4691	0	1128
0610008F07Rik	NR_027970	0	0	0	0	0	0	0	0	0	786
0610009B14Rik	NR_037995	0	0	0	0	0	0	0	0	0	884
0610009B22Rik	NM_025319	1658	1451	1559	1081	1328	747	825	1118	0	738
0610009D07Rik	NM_025323	11503	9216	11169	8108	11011	6778	7974	11960	0	1076
0610009L18Rik	NR_038126	39	52	147	55	45	37	63	66	3	562
0610009O20Rik	NM_024179	4863	4287	4690	3069	4006	2374	2375	3376	0	2350
0610010B08Rik	NM_001177543|NM_001177543|NM_001177543|NM_001177543|NM_001177543|NM_001177543	63	48	50	34	33	25	23	47	0	98
0610010F05Rik	NM_027860	5215	4925	5763	4242	5603	3531	3951	6289	0	4083
0610010K14Rik	NM_001177603|NM_001177606|NM_001177601|NM_026757|NM_145758|NM_001177607	3263	2458	3005	2024	2793	1760	2105	3392	0	1097
0610011F06Rik	NM_026686	1170	955	1033	682	882	552	596	924	0	768
0610012G03Rik	NR_027897	4010	3423	3755	2475	3255	1918	2183	3232	0	1414
0610012H03Rik	NM_028747|NM_001159638	0	0	0	0	0	0	0	0	0	1579
0610030E20Rik	NM_026696	1785	1522	1554	1202	1440	1105	1444	2639	0	4551
0610031J06Rik	NM_020003	5409	4494	4900	3669	4642	3093	3377	5369	0	1500
0610031O16Rik	NR_045760	0	0	0	0	0	0	0	0	0	767
0610037L13Rik	NM_028754	3420	2915	3654	2471	3469	2206	2443	4127	0	1494
0610038B21Rik	NR_028125	53	44	36	56	73	35	34	72	0	1466
0610038L08Rik	NR_045447	0	0	0	0	0	0	0	0	0	1292
0610039K10Rik	NR_028113	28	32	25	11	19	3	7	14	2	894
0610040B10Rik	NR_027874	44	22	40	27	37	15	24	40	0	386
0610040F04Rik	NR_040758|NR_040757	0	0	2	0	0	0	3	2	0	2329
0610040J01Rik	NM_029554	0	0	0	0	0	0	0	0	0	1813
0610043K17Rik	NR_040640	0	0	0	0	0	0	0	0	0	561
1100001G20Rik	NM_183249	0	0	0	0	0	0	0	2	0	395
1110001A16Rik	NM_001177403|NM_001177402	1105	914	1087	693	947	522	605	847	0	1482
1110001J03Rik	NM_025363	2229	1768	2162	1435	2012	1147	1455	2222	0	384
1110002L01Rik	NR_030694	4158	3178	3584	2167	2406	1522	1886	3704	2	3243
1110004E09Rik	NM_026502	4943	4421	5139	3575	4595	2745	3144	4996	0	1106
1110004F10Rik	NM_019772	22107	19400	23599	15833	22608	14432	16512	24919	0	1343
1110006O24Rik	NR_027810	26	20	18	8	29	9	29	32	0	711
1110007C09Rik	NM_026738	5898	4712	5824	3991	5011	3166	3599	5725	0	747
1110008F13Rik	NM_026124	27410	22058	27057	20230	26770	16405	18116	26086	0	1008
1110008J03Rik	NM_029096|NM_133908	1060	793	975	566	649	329	312	473	2	1678
1110008L16Rik	NM_025373	2725	2437	2916	2461	2872	1560	1703	2629	0	3060
1110008P14Rik	NM_198001	2447	1986	2373	1531	2097	1099	1349	2069	0	617
1110012L19Rik	NM_026787	1137	896	1081	718	921	492	541	730	2	1000
1110015O18Rik	NR_045272	0	0	0	1	0	0	0	0	0	1476
1110017D15Rik	NM_001253780|NM_001253778|NM_001253777|NM_001253788|NR_045551|NR_045549|NM_001048005|NM_028624	1	3	2	2	2	2	1	3	0	1411
1110018G07Rik	NM_178065	4884	4872	5363	3857	4293	2774	2868	4503	0	5419
1110019D14Rik	NR_045995	374	371	422	198	247	146	147	266	0	1441
1110020A21Rik	NR_027929|NR_027930	31	19	22	15	17	7	11	15	0	1163
1110025L11Rik	NM_001276278	0	0	0	0	0	0	0	0	0	336
1110028F11Rik	NR_045139	0	1	0	0	0	0	0	0	0	2648
1110028F18Rik	NR_045470	0	0	0	0	0	0	0	0	0	1284
1110032A03Rik	NM_023483	326	307	282	219	274	192	201	232	0	1717
1110032F04Rik	NM_001167996	0	0	0	0	0	0	0	0	0	2521
1110034G24Rik	NM_028637	555	450	542	319	372	160	210	235	2	1444
1110035M17Rik	NR_045780	37	30	30	22	29	24	17	28	0	497
1110036E04Rik	NR_040713	0	0	0	0	0	0	0	0	0	720
1110037F02Rik	NM_001081183	12826	12514	14897	11402	14194	9697	10559	16265	0	7058
1110038B12Rik	NR_015536|NR_027943	4343	3361	4287	3108	4056	2855	3520	6299	0	595
1110038F14Rik	NM_054099	1370	1197	1391	1017	1303	795	839	1411	0	1059
1110046J04Rik	NR_040707	32	30	40	20	32	21	13	40	0	711
1110050K14Rik	NR_045471	1	0	1	0	1	1	1	0	0	2323
1110051M20Rik	NM_175123	420	329	384	303	439	255	280	424	0	1922
1110054M08Rik	NR_037954	17	15	17	9	18	10	13	14	0	819
1110057K04Rik	NM_001167768|NM_001167767|NM_172401	5968	5242	5929	4290	5443	3734	3925	6368	0	3171
1110058L19Rik	NM_026503	1759	1413	1621	1070	1401	861	977	1431	0	618
1110059E24Rik	NM_025423	3577	3307	3858	2580	3346	2012	2224	3102	0	1371
1110059G10Rik	NM_025419	1607	1443	1934	1373	1877	1127	1358	1860	0	3304
1110059M19Rik	NM_026841	0	0	0	0	0	0	0	0	0	1066
1110065P20Rik	NM_001142727	2175	1822	2365	1639	2280	1335	1492	2547	0	728
1190002F15Rik	NR_037956|NR_037955	634	490	606	432	548	293	358	655	0	605
1190002N15Rik	NM_001033145	5626	5962	6450	4457	5056	3560	4319	8325	0	3893
1190003J15Rik	NM_029821	0	1	0	0	5	3	19	58	1	618
1190003K10Rik	NM_001195435	0	0	0	0	0	0	0	0	0	1040
1190005I06Rik	NM_197988	118	98	115	74	88	61	47	73	0	695
1190007I07Rik	NM_001135567|NM_001135569|NM_001135568	839	681	755	548	733	404	465	675	0	765
1200011I18Rik	NM_026177	6724	6722	7339	5216	6483	4282	4441	6278	0	5391
1200014J11Rik	NM_025818	10742	9077	11527	7229	10472	6214	7287	11486	0	6213
1300002E11Rik	NR_037958|NR_037957	159	155	179	139	157	107	110	151	0	3911
1300002K09Rik	NM_028788	1	3	0	0	2	1	2	0	0	3549
1300015D01Rik	NR_040321	0	0	0	0	0	0	0	0	0	3419
1300017J02Rik	NM_027918	1	0	0	0	1	0	0	1	0	2218
1300018J18Rik	NM_027905	2552	2090	2443	1680	2131	1372	1511	2232	0	2303
1500002O10Rik	NR_040496	0	0	0	0	0	0	0	0	0	848
1500004A13Rik	NR_015498	32	31	31	39	50	15	13	26	0	3463
1500009C09Rik	NR_037698|NR_037697	1	4	1	0	0	1	3	4	0	1878
1500009L16Rik	NM_001145198	1	0	0	0	0	0	0	0	0	1154
1500011B03Rik	NR_027818|NR_027817	1108	942	1033	675	816	446	548	877	0	1684
1500011K16Rik	NR_015476	4727	3417	4230	2570	3856	2229	2478	4039	0	755
1500012F01Rik	NM_001081005	3094	2068	1934	1227	2158	1536	2330	4454	4	697
1500012K07Rik	NR_045812|NR_045814	2	3	1	3	3	4	4	5	0	2569
1500015A07Rik	NR_029432	214	197	367	283	367	205	307	508	1	1826
1500015L24Rik	NR_045817	0	0	0	0	0	4	1	5	0	721
1500015O10Rik	NM_024283	0	0	0	0	0	0	0	0	0	831
1500016L03Rik	NR_038057	0	0	0	0	0	0	0	0	0	567
1500017E21Rik	NR_033510	0	1	1	0	1	0	0	0	0	2605
1500032L24Rik	NM_026914	14696	12026	14460	9420	13395	7992	9179	14804	0	551
1600002D24Rik	NR_040485|NR_040484	4	1	2	10	11	6	5	12	0	2155
1600002H07Rik	NM_028056	1495	1305	1565	994	1125	543	586	723	2	2122
1600002K03Rik	NM_027207	990	809	901	554	814	526	567	822	0	594
1600010M07Rik	NR_037959	211	172	213	137	184	107	128	183	0	559
1600012H06Rik	NM_026451|NM_001083882|NM_001083881|NM_001083880	1587	1369	1594	922	1275	920	1196	2361	0	2863
1600014C10Rik	NM_028166|NM_001085385	2944	2709	2752	1743	1915	903	817	867	2	3413
1600014C23Rik	NM_028164	0	0	0	0	0	0	0	1	0	461
1600014K23Rik	NM_028046	0	0	0	0	0	0	0	0	0	783
1600015I10Rik	NM_001081273	0	0	0	0	0	0	0	0	0	2436
1600016N20Rik	NM_028050	1	4	3	3	6	0	2	6	0	1990
1600019K03Rik	NR_040481	0	0	0	0	0	0	0	0	0	420
1600020E01Rik	NR_037961|NR_037960	261	211	277	275	411	227	258	382	0	655
1600023N17Rik	NR_073433	21	20	27	15	25	5	19	22	0	951
1600025M17Rik	NR_038168	0	0	0	0	0	0	0	0	0	490
1600029D21Rik	NM_029639	13	12	13	12	21	18	26	74	1	1789
1600029I14Rik	NR_028123	0	0	0	0	0	0	0	0	0	722
1600029O15Rik	NR_033522	35	36	26	17	24	13	25	34	0	1740
1700001C02Rik	NM_029285	0	0	0	0	0	0	0	0	0	655
1700001C19Rik	NM_001172091|NM_029296	28	20	16	9	11	6	3	8	2	1742
1700001D01Rik	NR_045475	0	0	0	0	0	0	0	0	0	508
1700001F09Rik	NM_027940	0	0	0	0	0	0	0	0	0	199
1700001G11Rik	NR_038077	50	32	30	30	33	20	15	32	0	714
1700001G17Rik	NR_033199	25	12	7	4	13	3	2	8	2	833
1700001J03Rik	NM_001008547	0	0	0	0	0	1	0	1	0	656
1700001J11Rik	NR_033613	27	14	12	14	14	7	7	10	0	2104
1700001K19Rik	NM_025488	0	2	0	0	0	0	0	0	0	897
1700001K23Rik	NR_036590	11	8	10	5	8	0	3	3	0	446
1700001L05Rik	NR_027980	1208	1238	1269	823	1045	579	668	1058	0	5960
1700001L19Rik	NM_027035	0	1	0	1	0	0	0	0	0	1751
1700001O22Rik	NR_028486|NR_028487|NM_198000	1	0	0	1	1	1	2	1	0	1589
1700001P01Rik	NM_028156	57	48	63	50	63	40	50	78	0	582
1700003C15Rik	NR_045478	0	0	0	0	0	0	0	0	0	652
1700003D09Rik	NR_045477	0	0	0	0	0	0	0	0	0	1332
1700003E16Rik	NM_027948	6	5	7	5	7	1	3	5	0	1993
1700003F12Rik	NM_029305	174	131	181	113	135	81	96	109	0	700
1700003F17Rik	NR_045932	0	0	0	0	0	0	0	0	0	517
1700003G13Rik	NR_040720	0	0	0	0	1	0	0	0	0	648
1700003G18Rik	NR_029433	1	3	3	0	2	0	0	0	0	563
1700003H04Rik	NR_015460	0	0	0	0	0	0	0	0	0	700
1700003L19Rik	NR_040507	0	0	0	0	0	0	0	0	0	689
1700003M02Rik	NM_027041	0	0	0	0	0	0	0	0	0	1659
1700003M07Rik	NR_040648|NR_040647	3	4	4	3	4	2	3	8	0	2281
1700003P14Rik	NR_045982	0	0	0	0	0	0	0	0	0	937
1700006A11Rik	NM_027939	0	0	0	0	0	0	0	0	0	1926
1700006E09Rik	NM_029287	0	0	0	0	0	0	0	0	0	641
1700006F04Rik	NR_045621	0	0	0	0	0	0	0	0	0	382
1700006H21Rik	NR_045900	0	0	0	0	0	0	0	0	0	565
1700007B14Rik	NM_027944|NM_001164235	0	0	0	0	0	0	0	1	0	2160
1700007F19Rik	NR_040538	0	0	0	0	0	0	0	0	0	1585
1700007G11Rik	NM_001024614	0	0	0	0	0	0	0	0	0	834
1700007J10Rik	NR_045476	67	58	56	41	64	44	59	101	0	1054
1700007K09Rik	NM_027037	0	2	5	2	4	2	0	1	0	619
1700007K13Rik	NM_027040	0	1	0	0	0	0	0	0	0	776
1700007L15Rik	NR_045709	251	228	273	159	231	152	162	248	0	690
1700007P06Rik	NR_040554	0	0	0	0	1	0	0	0	0	766
1700008A04Rik	NM_027050	0	1	0	0	0	0	0	0	0	549
1700008F21Rik	NM_001168369|NM_029292	0	0	0	0	0	0	0	0	0	1522
1700008I05Rik	NM_027952	164	173	194	152	194	114	153	214	0	1719
1700008J07Rik	NR_024331	317	293	305	200	190	149	143	285	0	2375
1700008K24Rik	NR_038145|NR_038144|NR_038143|NR_038142|NR_038141	0	0	0	0	0	0	0	0	0	1114
1700008O03Rik	NM_027049	40	28	35	26	26	14	18	33	0	868
1700008P02Rik	NM_027048	0	0	0	0	0	0	0	0	0	731
1700009C05Rik	NR_046040	1	0	0	0	0	0	0	0	0	730
1700009J07Rik	NR_015547	0	0	0	0	0	0	0	0	0	857
1700009N14Rik	NM_001081095	0	0	0	0	0	0	0	0	0	1207
1700009P17Rik	NM_001081275	9	18	12	7	16	5	5	7	0	977
1700010B08Rik	NM_029308	1	2	0	0	1	0	0	0	0	839
1700010D01Rik	NM_029590	0	0	0	0	0	0	0	0	0	319
1700010I02Rik	NR_040587	0	0	1	0	0	0	0	1	0	374
1700010I14Rik	NM_025851	119	99	126	96	86	71	71	93	0	1821
1700010J16Rik	NR_040579	0	0	0	0	0	0	0	0	0	830
1700010K23Rik	NR_040512	0	0	0	0	0	0	0	0	0	319
1700011A15Rik	NM_025487	0	0	0	0	0	0	0	0	0	846
1700011B04Rik	NR_045616	0	0	0	0	0	0	0	0	0	591
1700011E24Rik	NM_029298	5	3	7	3	2	1	0	2	0	790
1700011H14Rik	NM_025956	0	0	0	0	1	0	1	0	0	1110
1700011I03Rik	NM_029290	0	0	0	0	0	0	0	0	0	910
1700011J10Rik	NR_045269	614	420	579	401	488	332	362	530	0	1090
1700011L22Rik	NM_026315	0	0	0	0	1	0	0	0	0	921
1700011M02Rik	NR_073044	0	0	0	0	0	0	0	0	0	314
1700012A03Rik	NM_029587	0	0	0	0	0	0	0	0	0	861
1700012B07Rik	NM_001162428|NM_027038	0	0	0	0	0	0	0	0	0	1411
1700012B09Rik	NM_029306	0	0	0	1	0	2	2	5	0	639
1700012B15Rik	NR_015551	821	718	997	908	1285	838	944	1514	1	1016
1700012D01Rik	NR_045171	50	85	111	65	70	52	88	110	1	638
1700012D14Rik	NR_015573	48	37	56	57	51	36	47	71	0	572
1700012I11Rik	NR_045140	0	0	0	0	0	0	0	0	0	982
1700012L04Rik	NM_029588	0	0	0	0	0	0	0	0	0	61
1700012P22Rik	NM_027056	0	0	0	0	0	0	0	0	0	915
1700013D24Rik	NM_001177502	0	0	0	0	1	0	0	0	0	478
1700013F07Rik	NM_029314	0	0	0	0	0	0	0	0	0	535
1700013G23Rik	NR_045273	22	15	22	8	18	7	4	7	0	472
1700013G24Rik	NM_027063	0	0	0	0	0	0	0	0	0	979
1700013H16Rik	NM_001200013	1	3	0	2	0	1	0	0	0	1167
1700015E13Rik	NM_001039593	0	0	0	0	0	0	0	0	0	687
1700015F17Rik	NM_001200025	1	0	0	2	8	1	2	2	0	653
1700015G11Rik	NM_001195601	0	0	0	0	0	0	0	0	0	331
1700016C15Rik	NM_027077	5	7	3	5	5	7	10	10	0	692
1700016D06Rik	NM_024271	6	6	11	6	10	5	11	15	0	1209
1700016G22Rik	NR_045891	0	0	0	0	1	1	3	0	0	536
1700016H13Rik	NM_001163550|NM_028824	0	0	0	0	0	0	0	0	0	964
1700016K19Rik	NM_198637	0	0	0	0	0	0	0	0	0	884
1700016L04Rik	NR_045824	5	2	0	2	1	2	1	0	0	853
1700016L21Rik	NR_040460	0	0	0	0	0	0	0	0	0	337
1700016P04Rik	NR_038149	0	0	0	0	0	0	0	0	0	372
1700017B05Rik	NM_028820	12987	12893	12563	7929	7096	4970	4475	5916	2	4877
1700017D01Rik	NM_027058	0	0	0	0	0	0	0	0	0	1137
1700017G19Rik	NR_040445	0	1	1	0	0	0	0	0	0	2382
1700017J07Rik	NR_040326	0	0	0	0	0	0	0	0	0	419
1700017N19Rik	NM_001081246	0	0	0	0	0	0	0	0	0	1633
1700018A04Rik	NR_029439	0	0	0	0	0	0	0	0	0	657
1700018B08Rik	NM_029597	1	0	0	0	1	1	0	2	0	1023
1700018B24Rik	NR_003617	0	0	0	0	0	0	0	0	0	3313
1700018C11Rik	NM_029324	0	0	0	0	0	0	0	0	0	614
1700018F24Rik	NM_027069	0	0	0	0	0	0	0	0	0	420
1700018G05Rik	NR_045422	0	0	0	0	0	0	0	0	0	345
1700018L02Rik	NR_028360	6	8	5	6	8	9	5	4	0	1190
1700019A02Rik	NM_027070	0	0	0	1	0	0	0	0	0	570
1700019B03Rik	NM_029598	0	0	0	0	0	0	0	0	0	1556
1700019B21Rik	NR_045442|NR_045443	0	0	0	0	0	0	0	0	0	720
1700019D03Rik	NM_144953	0	1	0	0	0	1	0	1	0	777
1700019E08Rik	NR_040497	0	0	0	0	0	0	0	0	0	578
1700019G17Rik	NM_029331|NM_001145895	33	28	27	29	33	24	17	27	0	2774
1700019G24Rik	NR_040255	0	0	0	0	0	0	0	1	0	458
1700019L03Rik	NM_025619	6	3	8	6	6	9	10	4	0	1618
1700019M22Rik	NM_027076	0	0	0	0	0	0	0	0	0	556
1700019N12Rik	NM_001039494	0	1	1	4	0	1	2	1	0	724
1700019N19Rik	NM_026208	0	0	0	0	0	0	0	0	0	866
1700019O17Rik	NM_027966	0	0	0	0	0	0	0	0	0	1694
1700020A23Rik	NM_001163483|NM_029375	0	0	0	0	0	0	0	0	0	696
1700020D05Rik	NM_023781	18	11	10	9	16	7	6	18	0	1013
1700020G17Rik	NR_045979	0	0	0	0	0	0	0	0	0	553
1700020I14Rik	NR_027832|NR_015473	3335	3054	3317	2172	2616	1648	1866	2830	0	1563
1700020L24Rik	NM_025492	4	8	6	6	8	7	4	14	0	874
1700020M21Rik	NR_040742	0	0	0	0	1	0	0	0	0	585
1700020N01Rik	NR_027968	0	0	0	0	0	0	0	1	0	1004
1700020N15Rik	NM_029316	0	0	0	0	0	0	0	0	0	177
1700020N18Rik	NR_026924	0	0	0	0	0	0	0	0	0	490
1700021F05Rik	NM_026411	3271	2834	3319	2097	2798	1542	1759	2488	0	841
1700021F07Rik	NM_028158	0	0	0	0	0	0	0	0	0	584
1700021K19Rik	NM_172615|NM_001200038	3910	3808	4099	2759	2888	1366	1267	1787	2	5357
1700021N21Rik	NR_045800	0	0	0	0	0	0	0	0	0	848
1700022A21Rik	NR_003953	0	0	0	0	0	0	0	0	0	1391
1700022A22Rik	NR_045509	0	0	0	0	0	0	0	0	0	798
1700022E09Rik	NR_040568	0	0	0	0	0	0	0	0	0	328
1700022H16Rik	NR_045488	0	0	0	0	0	0	0	0	0	419
1700022I11Rik	NM_026088	0	0	0	0	0	0	0	0	0	3669
1700022P22Rik	NM_029336	0	0	0	0	0	0	0	0	0	371
1700023A16Rik	NM_027059	0	0	0	0	0	0	0	0	0	1211
1700023C21Rik	NR_045909	0	0	0	0	0	0	0	0	0	332
1700023E05Rik	NM_027970	1	5	5	7	3	3	5	4	0	1715
1700023F02Rik	NR_038039	0	0	0	0	0	0	0	0	0	288
1700023F06Rik	NM_001254724|NM_027082	0	1	0	0	0	0	0	1	0	1193
1700023L04Rik	NR_040263|NR_040264	0	0	0	0	0	0	0	1	0	661
1700024B18Rik	NR_045479	0	0	0	0	0	0	0	0	0	366
1700024F13Rik	NR_045363	43	41	31	34	30	21	21	25	0	612
1700024G13Rik	NM_001034037	0	0	0	0	0	0	0	0	0	342
1700024P03Rik	NR_040508	0	0	0	0	0	0	0	0	0	923
1700024P04Rik	NM_027064	1	1	0	2	1	0	0	0	0	419
1700024P16Rik	NM_001162980	0	0	0	0	0	0	0	0	0	3079
1700025B11Rik	NR_040310	0	0	0	0	0	0	0	0	0	496
1700025C18Rik	NR_033448	0	0	0	0	0	0	0	0	0	645
1700025E21Rik	NM_027073|NM_029373	24	11	5	11	14	13	9	12	2	1539
1700025F22Rik	NM_027074	0	0	0	0	0	0	0	0	0	574
1700025F24Rik	NR_040578	0	0	0	0	0	0	0	0	0	837
1700025G04Rik	NM_197990	8559	7910	9108	6623	8379	4864	4925	5460	2	9721
1700025K24Rik	NR_045825	0	0	0	0	0	0	0	0	0	683
1700025M24Rik	NR_040689|NR_040688|NR_040687	0	0	0	0	0	0	0	0	0	877
1700025N23Rik	NR_040523	38	47	39	54	51	40	47	59	0	845
1700026D08Rik	NM_029335	0	0	0	0	0	0	0	0	0	1253
1700026D11Rik	NR_028286	0	0	0	0	0	0	0	0	0	790
1700026F02Rik	NR_045487	0	0	0	0	0	0	0	0	0	425
1700026L06Rik	NM_027283	56	41	49	35	46	31	34	34	0	664
1700027A15Rik	NR_038002|NR_038001	0	0	0	0	0	0	0	0	0	512
1700027F09Rik	NR_040681	0	0	0	0	0	0	0	0	0	709
1700027H10Rik	NR_040594	0	0	0	0	0	0	0	0	0	526
1700027I24Rik	NR_040741	1	1	1	1	3	0	0	0	0	639
1700027J07Rik	NR_040581	1	0	1	0	1	0	0	0	0	1003
1700028B04Rik	NR_033605	0	0	0	0	1	0	0	0	0	495
1700028D13Rik	NR_045378|NR_045377	0	0	0	0	0	0	0	0	0	714
1700028E10Rik	NR_045700|NR_045699	17	25	30	19	21	13	13	17	0	2660
1700028I16Rik	NR_038042	0	0	0	1	1	0	0	1	0	999
1700028J19Rik	NR_029436	109	106	95	79	124	89	110	180	0	1158
1700028K03Rik	NM_175241|NM_182745	0	2	0	0	1	0	0	2	0	3196
1700028M03Rik	NR_036591	0	0	0	0	0	0	0	0	0	411
1700028P14Rik	NM_026188	0	0	0	0	1	0	0	0	0	811
1700028P15Rik	NR_040509	0	0	0	0	0	0	0	0	0	799
1700029B22Rik	NR_040531	0	0	0	0	0	0	0	0	0	640
1700029F12Rik	NM_025585|NM_001080777	0	0	0	0	0	0	0	0	0	1152
1700029H14Rik	NM_025601|NM_001080781	2	1	3	6	1	3	1	5	0	1406
1700029I15Rik	NM_183112	16	13	18	13	16	12	15	18	0	357
1700029J03Rik	NR_040494	0	0	0	0	0	0	0	0	0	732
1700029J07Rik	NM_001033148	71	72	64	60	93	37	56	112	0	2677
1700029M20Rik	NR_015613|NR_027909	0	0	0	0	0	0	0	0	0	2962
1700029N11Rik	NR_045489	0	0	0	0	0	0	0	0	0	508
1700029P11Rik	NM_025503	0	0	1	1	0	0	2	1	0	977
1700030A11Rik	NR_045457	0	0	0	0	0	0	0	0	0	831
1700030C10Rik	NR_015521	65	113	162	82	127	78	106	79	1	1687
1700030F04Rik	NR_045731	0	0	0	0	0	0	0	0	0	345
1700030F18Rik	NM_028180	0	0	0	0	0	0	0	0	0	564
1700030J22Rik	NM_027103	36	26	24	30	33	23	22	46	0	2914
1700030K09Rik	NM_028170	1522	1216	1546	893	1006	604	686	1192	0	2384
1700030L20Rik	NR_040592	4	4	6	3	1	2	2	6	0	871
1700030M09Rik	NR_045903	0	0	0	0	1	0	0	0	0	907
1700030N03Rik	NR_045304	0	0	0	0	0	0	0	0	0	333
1700030O20Rik	NR_045345	0	0	0	0	0	1	0	0	0	537
1700031A10Rik	NR_045439	0	0	0	0	0	0	0	0	0	599
1700031F05Rik	NM_028496	0	0	0	0	0	0	0	0	0	1274
1700031M16Rik	NR_015496	0	0	0	0	0	0	0	0	0	795
1700031P21Rik	NR_045910	0	0	0	0	0	0	0	0	0	247
1700034E13Rik	NM_030097	0	0	0	0	0	0	0	0	0	449
1700034F02Rik	NM_001163521|NM_028504	30	36	38	26	23	15	22	21	0	2183
1700034G24Rik	NR_045397|NR_045396	0	0	0	0	0	0	0	0	0	1080
1700034H15Rik	NR_030669	41	38	35	28	34	21	21	50	0	4305
1700034I23Rik	NR_045380	0	0	0	0	0	0	0	0	0	1019
1700034J05Rik	NM_001164236|NM_028509	0	0	0	0	0	0	0	0	0	2053
1700034K08Rik	NR_040756	0	0	0	0	0	0	0	0	0	560
1700034O15Rik	NM_029671	0	0	0	0	0	0	0	0	0	684
1700034P13Rik	NR_040462	27	25	26	26	32	24	13	32	0	1437
1700036G14Rik	NR_040542	0	0	0	0	0	0	1	0	0	482
1700037C18Rik	NM_028484	408	406	429	262	331	269	282	404	0	1042
1700037H04Rik	NM_026091	3416	2688	3070	2155	2754	1800	1980	3231	0	1184
1700039E15Rik	NM_001033176	0	0	0	0	0	0	0	0	0	1675
1700039E22Rik	NR_045315	0	0	0	0	0	0	0	0	0	713
1700040L02Rik	NM_028491	0	0	0	0	0	0	0	0	0	1181
1700040N02Rik	NR_040610	0	0	0	0	0	0	0	0	0	1117
1700041C23Rik	NR_033784	0	0	0	0	0	0	0	0	0	351
1700041M19Rik	NR_040573	0	0	0	0	0	0	0	0	0	1072
1700042B14Rik	NM_001081671	1	2	0	0	0	0	0	0	0	638
1700042G07Rik	NM_001099295	1	0	0	0	0	1	0	0	0	362
1700042G15Rik	NR_038179|NR_038178	0	0	0	0	0	0	0	0	0	2024
1700042O10Rik	NR_045178	0	0	0	0	0	1	0	4	0	1034
1700044C05Rik	NR_045624	0	0	0	0	0	0	0	0	0	836
1700044K03Rik	NR_033785	0	0	0	0	0	0	0	0	0	333
1700045H11Rik	NR_040649	0	0	0	0	0	0	0	0	0	536
1700045I19Rik	NR_003640	0	0	0	0	0	0	0	0	0	1133
1700046C09Rik	NR_045918	0	0	0	0	0	0	0	0	0	505
1700047E10Rik	NR_073363	164	119	172	115	168	98	120	171	0	511
1700047G03Rik	NR_040447	0	0	0	0	0	0	0	0	0	783
1700047I17Rik2	NM_001100116|NM_001100116	128	149	167	147	161	104	113	250	1	58
1700047L14Rik	NR_040691	0	0	0	0	0	0	0	0	0	458
1700047M11Rik	NR_015458	0	0	0	0	1	0	4	1	0	629
1700048M11Rik	NR_045300	0	0	0	0	0	0	0	0	0	426
1700048O20Rik	NR_033553	12	24	27	21	32	16	15	25	0	1841
1700049E15Rik	NR_033636	0	0	0	1	0	0	0	0	0	864
1700049E22Rik	NR_040525	0	0	0	0	0	0	0	0	0	450
1700049G17Rik	NM_028538	473	453	490	198	158	155	173	236	2	4469
1700049L16Rik	NR_003644	0	0	0	0	0	0	0	0	0	780
1700051A21Rik	NR_045922	0	0	0	0	0	0	0	0	0	1301
1700052I22Rik	NR_033786	0	0	0	0	0	0	0	0	0	320
1700052K11Rik	NR_027956	134	109	137	84	90	60	96	111	0	2357
1700052N19Rik	NM_024261	4337	3875	4371	2751	3184	1804	2139	3485	0	2261
1700054A03Rik	NR_045320	0	0	0	0	0	0	0	0	0	723
1700054K19Rik	NR_027865	0	0	0	0	0	0	0	0	0	407
1700054M17Rik	NR_045919	13	13	15	3	3	0	2	1	2	388
1700054O13Rik	NM_026096	0	0	0	0	0	0	0	0	0	497
1700055C04Rik	NR_040726	0	0	0	0	0	0	0	0	0	298
1700055N04Rik	NM_028545	3	4	3	2	1	3	4	4	0	1449
1700056E22Rik	NM_028516	10	11	10	7	8	2	4	3	0	910
1700057G04Rik	NM_001033184	0	0	1	0	0	0	0	0	0	995
1700057H15Rik	NR_040774	0	0	0	0	0	0	0	0	0	923
1700058G18Rik	NR_028107	0	0	0	0	0	0	0	0	0	696
1700060C16Rik	NR_045732	0	0	0	0	0	0	0	0	0	588
1700060C20Rik	NR_036606	0	0	0	0	0	0	0	0	0	536
1700061F12Rik	NR_038180	0	0	0	0	0	0	0	0	0	826
1700061G19Rik	NM_030141	119	70	129	58	82	48	47	67	0	2398
1700061I17Rik	NR_038029	1	0	0	0	0	0	0	0	0	1905
1700063A18Rik	NR_040467	0	0	0	0	0	0	0	0	0	299
1700063D05Rik	NR_040392	92	87	101	70	102	68	85	130	0	652
1700063O14Rik	NR_045383	0	0	0	0	0	0	0	0	0	435
1700064J06Rik	NR_045348	0	0	0	0	0	0	0	0	0	329
1700064M15Rik	NR_045288	1	0	0	1	4	2	4	1	0	588
1700065D16Rik	NR_073361|NM_001271569	5	4	16	23	23	21	25	49	1	712
1700065I16Rik	NR_040315	0	0	0	0	0	0	0	0	0	696
1700065I17Rik	NM_026099	5	5	0	2	3	1	3	1	0	507
1700065J11Rik	NR_040526	0	0	0	0	0	0	0	0	0	373
1700065J18Rik	NR_040468	0	0	0	0	0	0	0	0	0	347
1700065O20Rik	NR_045386	0	0	0	0	0	0	0	0	0	645
1700066B17Rik	NR_040465	0	0	1	0	0	0	0	0	0	474
1700066B19Rik	NM_001033168	14	9	11	6	13	9	15	17	0	2447
1700066J24Rik	NR_045726	0	0	0	0	0	0	0	0	0	651
1700066M21Rik	NM_028546	1336	1247	1308	744	746	484	566	928	2	2951
1700066N21Rik	NR_045924	0	0	0	0	0	0	0	0	0	717
1700066O22Rik	NR_015541	1	0	0	0	0	0	0	0	0	904
1700067G17Rik	NR_040471	0	0	0	0	0	0	0	0	0	546
1700067K01Rik	NM_183097	25	18	19	7	11	2	9	15	2	1027
1700067P10Rik	NM_026625	0	0	0	0	0	0	0	0	0	737
1700069L16Rik	NR_033216	0	0	0	0	0	0	0	0	0	647
1700069P05Rik	NR_040527	0	0	0	0	0	0	0	0	0	730
1700071K01Rik	NM_001033765	2	0	0	1	0	0	0	0	0	981
1700071M16Rik	NR_045445|NR_045444	0	0	0	0	0	0	0	0	0	2501
1700072B07Rik	NR_040727	0	1	1	2	0	0	0	0	0	388
1700072O05Rik	NR_045733	0	0	0	0	0	0	0	0	0	611
1700073E17Rik	NR_003625	3	1	0	0	4	0	1	1	0	4543
1700074H08Rik	NR_045296	0	0	0	0	0	0	0	0	0	490
1700074P13Rik	NM_028550	0	0	0	0	0	0	0	0	0	1590
1700080E11Rik	NM_028562	2	1	2	0	2	0	1	0	0	814
1700080N15Rik	NR_040500	0	0	0	0	0	0	0	0	0	377
1700080O16Rik	NM_028851	0	0	0	0	0	0	0	0	0	1397
1700081H04Rik	NR_040693	0	0	0	0	0	0	0	0	0	1069
1700081H22Rik	NR_045928	0	0	0	0	0	0	0	0	0	432
1700084C01Rik	NM_001033185	0	0	0	0	0	0	0	0	0	1383
1700084E18Rik	NR_028299	10	13	14	10	15	6	6	21	0	394
1700084F23Rik	NR_045965	0	0	0	0	0	0	0	0	0	987
1700084J12Rik	NR_033608	0	3	0	1	0	0	1	2	0	657
1700085B03Rik	NR_038129|NR_038128|NR_038127	0	0	0	0	0	0	0	0	0	923
1700085C21Rik	NR_046045	0	0	0	0	0	0	0	0	0	1025
1700086L19Rik	NR_030734|NR_030733|NR_030735	0	0	0	1	3	2	5	11	0	1114
1700086O06Rik	NR_015475|NR_027904|NR_027903	409	360	473	321	482	287	325	549	0	1948
1700088E04Rik	NM_138581	8	21	14	14	23	18	14	31	1	1196
1700091E21Rik	NR_045366	0	0	0	0	0	0	0	0	0	607
1700091H14Rik	NR_073362	1	0	0	0	0	0	1	4	0	1331
1700092C02Rik	NR_045467	0	0	0	0	0	0	0	0	0	314
1700092C10Rik	NR_045931	0	0	0	0	0	0	0	0	0	512
1700092E19Rik	NR_045933	0	0	0	0	0	0	0	0	0	1584
1700092K14Rik	NR_045930	1	0	0	0	0	0	0	0	0	338
1700092M07Rik	NM_001177347	27	22	28	18	38	24	26	49	0	323
1700093K21Rik	NM_001110133|NM_026105	1	1	1	0	1	0	1	0	0	1408
1700094D03Rik	NM_028567	414	320	420	339	471	212	272	425	0	3040
1700094J05Rik	NR_040580	0	0	0	0	1	0	0	0	0	940
1700094M24Rik	NR_046049	0	0	0	0	0	0	0	0	0	607
1700095A21Rik	NR_045468	0	0	0	0	0	0	2	0	0	1012
1700095B10Rik	NR_040675|NR_040676	0	0	0	0	0	0	0	0	0	1046
1700095B22Rik	NR_040759	1	0	0	0	0	0	0	0	0	1033
1700096J18Rik	NR_027883	0	0	0	0	0	0	0	0	0	397
1700096K18Rik	NR_027388	44	56	64	38	51	34	31	58	0	1406
1700097N02Rik	NR_045287	0	0	0	1	0	0	1	0	0	788
1700100L14Rik	NR_045934	0	0	0	0	0	0	0	0	0	625
1700101E01Rik	NM_001166705|NM_001085514	21	10	12	8	11	14	8	24	0	1238
1700101I11Rik	NR_045270	1	0	3	2	2	2	2	8	0	749
1700101O22Rik	NR_045045	0	0	0	0	0	0	0	0	0	282
1700102H20Rik	NR_045303|NR_045302	49	42	58	39	50	37	47	47	0	560
1700102P08Rik	NM_053216	10	16	13	16	24	4	13	8	0	1056
1700104A03Rik	NR_045805	0	0	0	0	0	0	0	0	0	782
1700105P06Rik	NR_045703	2	3	4	3	1	5	5	2	0	511
1700106J16Rik	NM_028859	0	0	0	0	0	0	0	0	0	1162
1700108F19Rik	NR_015485	0	0	0	0	0	0	0	0	0	815
1700108J01Rik	NR_015532	0	0	0	0	0	0	0	0	0	425
1700109F18Rik	NR_027899	0	0	0	0	0	0	0	0	0	737
1700109G14Rik	NR_033788	1	0	0	0	0	0	0	0	0	741
1700109G15Rik	NR_046197	0	0	0	0	0	0	0	0	0	327
1700109H08Rik	NM_029843	50	50	98	162	285	154	162	216	1	688
1700109I08Rik	NR_045936	0	0	0	0	0	0	0	0	0	339
1700110C19Rik	NR_045461	8	2	4	9	2	2	2	4	0	665
1700110I01Rik	NR_038059|NR_038059|NR_038059	3	5	2	0	1	0	1	1	0	1640
1700110K17Rik	NR_040728	0	0	1	0	3	3	2	4	0	651
1700110M21Rik	NM_029680	0	0	0	0	0	0	0	0	0	1819
1700111N16Rik	NR_033213	0	0	0	0	0	0	0	0	0	1075
1700112E06Rik	NM_028275	496	477	525	392	544	342	405	567	0	854
1700112H15Rik	NR_040472	0	0	0	0	0	0	0	0	0	721
1700113A16Rik	NR_045997	230	198	177	138	151	82	135	191	0	926
1700113H08Rik	NM_029685	0	0	0	0	0	0	0	0	0	1286
1700119H24Rik	NR_040536	0	0	0	0	0	0	0	0	0	529
1700120C14Rik	NR_045627	15	15	12	12	13	6	10	14	0	331
1700120E14Rik	NR_045368	0	0	0	0	0	0	0	0	0	1875
1700120G07Rik	NR_046050	0	0	0	0	0	0	0	0	0	827
1700120K04Rik	NR_027915	2	3	3	1	0	2	0	0	0	486
1700121L16Rik	NR_045453	2	1	2	3	3	3	1	3	0	504
1700121N20Rik	NR_036593	0	0	0	0	0	0	0	0	0	971
1700122O11Rik	NM_029689	0	0	0	0	0	0	0	0	0	714
1700123I01Rik	NM_001165919	3	1	1	0	2	0	1	1	0	1556
1700123K08Rik	NM_029693	0	0	0	0	0	0	0	0	0	950
1700123L14Rik	NR_003643	0	0	0	0	0	0	0	0	0	1646
1700123M08Rik	NR_040577	78	75	62	62	73	36	44	57	0	1009
1700123O12Rik	NR_045185	2	0	1	1	0	1	0	1	0	511
1700123O20Rik	NM_021437	3425	2942	3454	2432	3473	2118	2366	3598	0	1832
1700123O21Rik	NR_045799	0	0	0	0	0	0	0	0	0	618
1700125G02Rik	NR_040651	0	0	0	0	0	0	0	0	0	462
1700125G22Rik	NR_040548	4	1	1	0	0	1	0	4	0	804
1700125H03Rik	NR_038189|NR_038181	0	0	0	0	0	0	0	0	0	758
1700125H20Rik	NM_028589	0	0	0	0	0	0	0	0	0	918
1700126H18Rik	NR_040695	0	0	0	0	0	0	0	0	0	347
1700128A07Rik	NR_045938	0	0	0	0	0	0	0	0	0	767
1700128F08Rik	NR_033618	6	9	13	6	12	15	9	21	0	1053
1700129C05Rik	NM_026461	0	0	0	0	0	0	0	0	0	1010
1810006J02Rik	NR_040439	6	3	9	6	13	10	13	15	0	1630
1810007C17Rik	NR_045472	0	0	0	0	0	0	0	0	0	651
1810007D17Rik	NR_038136	0	0	0	0	0	0	0	0	0	685
1810007I06Rik	NR_040574	0	0	0	0	0	0	0	1	0	274
1810008I18Rik	NR_045301	0	0	1	0	0	0	0	1	0	634
1810009A15Rik	NM_025463	7854	6508	7643	4803	6312	3868	4405	6657	0	558
1810009J06Rik	NM_023707	0	0	0	0	0	0	0	0	0	147
1810010D01Rik	NR_033626	0	0	1	1	2	1	1	3	0	878
1810010H24Rik	NM_001163473	14	20	17	13	9	10	8	12	0	1043
1810011H11Rik	NM_001163616	388	353	387	297	336	156	156	129	2	1416
1810011O10Rik	NM_026931	0	0	5	6	15	7	5	8	1	1274
1810012K16Rik	NR_045473	8	1	6	5	4	5	7	7	0	485
1810013A23Rik	NR_045427	0	0	1	3	1	1	0	0	0	360
1810013D10Rik	NM_001145433	3850	3083	3749	2449	3101	1744	1984	2659	0	949
1810013L24Rik	NM_001081400	5923	5999	7382	9487	21889	12535	11276	12115	1	4017
1810014B01Rik	NR_015572	781	630	782	515	683	434	487	667	0	1526
1810018F18Rik	NR_038140	0	0	0	0	1	0	0	0	0	1390
1810019D21Rik	NR_040346|NR_040345|NR_040344	5	2	5	0	3	0	1	2	0	1699
1810019J16Rik	NM_133707|NM_001083916	0	0	0	0	0	0	0	0	0	1798
1810020O05Rik	NR_045482	0	0	1	0	0	0	0	0	0	990
1810021B22Rik	NR_040417	58	59	58	38	49	30	33	47	0	597
1810022K09Rik	NM_001099674	4455	4162	5407	3793	5120	3362	4055	5827	0	361
1810024B03Rik	NM_198630	25	34	30	24	33	9	11	12	0	1209
1810026B05Rik	NR_037569	1267	1282	1363	1216	1380	845	1022	1494	0	4577
1810026J23Rik	NM_178619	7448	7375	7095	4582	4865	3070	3144	5374	0	3113
1810030J14Rik	NM_025470	0	0	1	0	0	0	0	0	0	657
1810030O07Rik	NM_175141	5402	5048	5737	4058	4977	3101	3285	4982	0	2503
1810032O08Rik	NR_027821|NR_027820|NR_027819	1510	1121	1697	1487	2065	1074	1414	2702	1	2048
1810033B17Rik	NM_026985	95	105	84	81	88	53	55	86	0	1075
1810034E14Rik	NR_045798	26	26	32	12	23	14	12	31	0	1745
1810035I16Rik	NR_040641	18	20	31	36	33	43	32	38	1	265
1810037I17Rik	NM_024461	10466	7854	9980	6838	9881	5795	6990	11399	0	934
1810041L15Rik	NM_001163145	0	0	0	0	0	0	0	0	0	5864
1810043G02Rik	NM_026431	855	656	805	555	646	342	384	558	0	1639
1810043H04Rik	NM_001110242	2364	1922	2372	1528	2157	1357	1538	2454	0	437
1810044D09Rik	NR_038153	130	108	132	83	107	72	87	134	0	443
1810046K07Rik	NM_027217	0	0	1	0	0	0	0	0	0	1261
1810053B23Rik	NR_040486|NR_040491|NR_040490|NR_040489|NR_040488|NR_040487	0	0	0	0	0	0	0	0	0	2536
1810055G02Rik	NM_028077	2389	2324	2851	2366	2920	1962	2130	3726	0	1825
1810058I24Rik	NR_015608|NR_027875	1991	1843	2035	1415	1991	1373	1521	2209	0	1295
1810062G17Rik	NM_028183	30	19	24	39	47	28	37	47	0	854
1810062O18Rik	NR_033571	30	23	30	17	26	14	14	23	0	694
1810064F22Rik	NR_027981	50	42	42	16	41	19	35	56	0	2245
1810065E05Rik	NM_027239	0	0	0	0	0	0	0	0	0	868
2010001E11Rik	NM_001163503	60	50	50	15	40	14	21	27	2	2061
2010001M06Rik	NR_026688	0	0	0	0	0	0	0	0	0	462
2010002M12Rik	NM_053217	0	0	2	2	2	1	3	2	0	3045
2010003K11Rik	NM_027237	0	0	0	0	0	0	0	0	0	1132
2010003O02Rik	NR_045265	307	275	285	204	282	153	165	266	0	268
2010005H15Rik	NM_029733	2	6	1	1	4	0	0	0	0	357
2010009K17Rik	NR_040609	0	0	0	0	0	0	0	0	0	513
2010010A06Rik	NR_045394|NR_045393	0	0	0	0	0	0	0	0	0	1074
2010012O05Rik	NM_025563	1591	1426	1671	1251	1590	939	1203	1638	0	2100
2010015L04Rik	NM_177674|NM_001166029	317	300	323	260	293	231	247	347	0	4594
2010016I18Rik	NR_033207	357	262	222	143	226	158	229	247	4	1501
2010106C02Rik	NR_045435	0	0	0	0	0	0	0	0	0	600
2010106E10Rik	NM_001168590|NM_026333	0	0	0	0	0	0	0	0	0	1287
2010107E04Rik	NM_027360	10512	8642	10187	6786	9959	5934	6887	10337	0	308
2010107G12Rik	NM_001025573	0	0	1	3	3	0	0	3	0	2115
2010107G23Rik	NM_027251	0	0	0	0	0	0	0	0	0	1674
2010109A12Rik	NM_029363	3	5	3	2	1	2	1	0	0	491
2010109I03Rik	NM_025929	32	34	63	46	52	19	47	67	0	1827
2010111I01Rik	NM_028079	5036	4217	5389	3570	4380	2922	3388	4990	0	3452
2010204K13Rik	NR_027924|NR_027925	805	604	743	469	636	441	513	756	0	926
2010300C02Rik	NM_028096	2	8	8	5	3	3	3	4	0	4304
2010308F09Rik	NR_045429|NR_045430	0	0	0	0	0	0	0	0	0	655
2010310C07Rik	NR_045169	2	0	1	1	2	0	0	0	0	788
2010315B03Rik	NM_001243118|NM_001243117|NM_001243119	833	843	891	578	470	305	420	478	2	2800
2010320M18Rik	NR_029440	577	477	626	367	598	290	363	589	0	688
2200002D01Rik	NM_028179	0	0	0	0	0	0	0	0	0	465
2200002J24Rik	NM_026961	34	28	29	19	34	15	15	34	0	553
2210010C04Rik	NM_023333	0	1	0	0	0	0	0	1	0	2085
2210013O21Rik	NM_027327	2055	1768	1916	1446	1835	1219	1397	2078	0	799
2210015D19Rik	NR_015577	1100	838	1010	648	836	470	558	777	0	1783
2210016F16Rik	NM_027335	10893	9125	10779	7235	9658	5978	6793	10612	0	2765
2210016L21Rik	NM_028211	4417	3811	4303	2796	3530	2261	2409	3862	0	1293
2210018M11Rik	NM_172280	2279	2278	2659	2070	2344	1709	1910	3199	0	3974
2210019I11Rik	NR_038157	1	0	0	0	0	0	0	0	0	1385
2210039B01Rik	NR_044985	143	151	155	136	137	85	104	179	0	957
2210404J11Rik	NM_001039552|NM_001034891	539	450	621	442	539	342	358	559	0	1464
2210404O07Rik	NM_001099917	3	2	10	6	13	6	4	5	0	518
2210404O09Rik	NM_001256493	370	363	455	370	341	204	236	327	0	1941
2210407C18Rik	NM_144544	0	0	0	0	0	0	0	0	0	824
2210408F21Rik	NR_040259|NR_040260|NR_040258|NR_040257|NR_040262|NR_040261	1370	1289	1502	983	1281	771	829	994	0	1319
2210408I21Rik	NM_001145676|NM_001081353	273	279	375	307	342	221	247	401	0	5576
2210409D07Rik	NR_045360	0	0	0	0	0	0	0	0	0	401
2210409E12Rik	NR_003492	0	0	1	0	0	0	0	0	0	260
2210414B05Rik	NR_040643	0	0	0	0	0	0	0	0	0	817
2210416O15Rik	NR_045499	4	3	4	3	5	4	9	14	0	1304
2210417A02Rik	NR_028285	128	103	105	57	63	50	51	62	2	493
2210417K05Rik	NR_038038	22	30	27	23	26	16	17	21	0	500
2210420H20Rik	NR_045389	1	1	1	1	0	1	0	1	0	570
2300002M23Rik	NM_175148	0	0	0	0	0	0	0	0	0	1191
2300003K06Rik	NM_001195383	0	0	0	0	0	0	0	0	0	852
2300005B03Rik	NM_001081961	0	0	0	0	0	0	0	0	0	407
2300009A05Rik	NM_027090	1182	1091	1311	1021	1151	760	905	1535	0	555
2310001H17Rik	NR_040268|NR_040266|NR_040265	8	11	9	16	24	19	37	33	1	772
2310001K24Rik	NR_028122	0	1	0	0	1	1	1	0	0	402
2310002D06Rik	NR_045490	1	0	0	0	0	0	0	0	0	451
2310002J15Rik	NM_026415	2	0	1	0	2	0	1	1	0	724
2310002L09Rik	NM_027981|NM_027104	0	0	0	0	0	0	0	0	0	2101
2310003H01Rik	NM_027980	4260	3772	4321	2829	3516	2202	2367	4129	0	3118
2310005A03Rik	NR_040634	0	0	1	0	0	0	0	1	0	1337
2310005E17Rik	NR_045498	0	0	0	0	0	0	0	0	0	1129
2310005G13Rik	NM_183281	0	0	1	0	2	0	2	2	0	3010
2310007B03Rik	NM_172411|NM_001159940	0	0	0	0	0	0	2	1	0	2302
2310007L24Rik	NM_029345	0	0	0	0	0	0	0	0	0	732
2310008H04Rik	NM_146068	6703	6183	6975	5228	6715	4298	4812	7148	0	3204
2310008H09Rik	NM_001168220|NM_001168219|NM_001168218|NM_023197	15183	14488	15678	9997	12178	7498	8103	13880	0	5669
2310008N11Rik	NR_045904	1	0	0	0	0	0	0	0	0	509
2310009A05Rik	NR_040377	644	693	708	484	633	411	447	622	0	452
2310009B15Rik	NM_001081226	1205	945	1207	782	1148	722	766	1243	0	514
2310010J17Rik	NR_046007|NR_046006	47	50	51	39	46	26	32	51	0	480
2310010M20Rik	NM_183283	71	83	96	74	76	48	50	101	0	1148
2310011J03Rik	NM_025521	6652	5577	6322	3887	5342	3274	3704	6303	0	1602
2310014F07Rik	NR_040714	13	8	6	3	10	10	13	14	0	1065
2310014L17Rik	NM_029809	229	409	779	613	543	228	245	388	3	3200
2310015A10Rik	NR_033514	252	231	216	170	202	123	128	195	0	4804
2310015B20Rik	NR_038041	3	1	0	1	1	3	2	1	0	386
2310015D24Rik	NR_037997	0	0	0	1	0	0	0	0	0	2860
2310016D03Rik	NR_045491	0	0	0	0	0	0	0	0	0	1490
2310020H05Rik	NR_045495	0	0	0	0	1	0	0	0	0	661
2310022A10Rik	NM_001122767|NM_175107	1953	2071	2108	1981	2747	2856	2887	3518	1	2726
2310022B05Rik	NM_175149	1095	1079	1113	817	1012	624	613	971	0	3260
2310030A07Rik	NR_040603	0	0	4	0	1	0	0	0	0	553
2310030G06Rik	NM_025865	0	2	0	0	1	2	1	0	0	1236
2310033P09Rik	NM_024210	2181	2217	2364	1582	1781	1270	1167	1727	0	1186
2310034C09Rik	NM_054100	0	0	0	0	0	0	0	0	0	814
2310034G01Rik	NR_040418	67	39	47	23	37	20	32	51	0	731
2310034O05Rik	NR_040679	11	21	23	14	23	16	17	24	0	1050
2310035C23Rik	NM_173187|NM_029349	6395	5922	7312	5689	6417	4241	5140	7481	0	5423
2310036O22Rik	NM_026760	15366	12781	15944	10234	14684	9207	10426	18018	0	877
2310039H08Rik	NM_025966	1086	909	1028	610	926	585	582	1070	0	744
2310039L15Rik	NR_045337	153	169	164	159	188	135	143	254	0	560
2310040G24Rik	NR_040293|NR_040292	1177	907	1239	737	950	570	624	787	0	792
2310042D19Rik	NM_172417	0	2	1	1	2	3	1	12	0	3792
2310042E22Rik	NM_025634	0	0	0	0	0	0	0	0	0	1229
2310043L19Rik	NR_037994	51	52	66	53	76	43	51	97	0	641
2310043O21Rik	NR_045757	0	0	0	0	0	0	0	1	0	564
2310044G17Rik	NR_033623|NM_173735	4918	4752	5160	3184	3651	2640	3441	5919	0	4420
2310045N01Rik	NM_001145552	2061	1829	2189	1394	1801	1112	1262	1898	0	565
2310047M10Rik	NM_028005	1832	1624	2056	1317	1572	800	827	1666	0	1745
2310050B05Rik	NR_015477	0	0	0	0	0	0	0	0	0	261
2310050C09Rik	NM_025621	0	1	0	0	0	0	0	0	0	1010
2310057J18Rik	NM_026336	0	0	0	0	0	0	0	0	0	1262
2310057M21Rik	NM_026655	1938	2040	2581	2064	2405	1778	2183	4151	1	2157
2310057N15Rik	NM_027170	0	0	0	0	0	0	0	0	0	788
2310061I04Rik	NM_001033630	794	715	692	528	508	358	365	615	0	1195
2310061J03Rik	NR_027965	347	309	407	252	311	182	172	325	0	1293
2310061N02Rik	NM_027155	0	0	0	0	0	0	0	0	0	735
2310065F04Rik	NR_038055	0	0	0	0	0	0	0	0	0	2667
2310067B10Rik	NM_028014	2449	2359	2425	1914	2060	1413	1331	2307	0	4939
2310068J16Rik	NR_028124	40	38	37	18	43	23	30	40	0	1064
2310069B03Rik	NR_040520	0	0	0	0	0	0	0	0	0	1774
2310069G16Rik	NR_040309	0	0	0	0	0	0	0	0	0	822
2310079G19Rik	NM_027173	0	0	0	0	0	0	0	0	0	822
2310081J21Rik	NR_045474|NR_045474	0	0	0	0	0	0	0	0	0	484
2410002F23Rik	NM_025880	10051	8376	11350	9263	12741	7065	8626	15919	0	1944
2410002O22Rik	NM_001093760|NM_025879|NM_001093759|NR_003546	10950	10087	11903	8049	10169	6584	7524	10876	0	4876
2410003L11Rik	NR_045496	0	0	0	0	0	0	0	0	0	555
2410004B18Rik	NM_025555	2386	2081	2642	1717	2732	1629	1794	3118	0	918
2410004I01Rik	NR_037963	0	0	0	0	0	0	0	0	0	913
2410004N09Rik	NR_038152|NR_038151	659	575	749	478	789	450	603	1101	0	438
2410004P03Rik	NM_001201333|NM_001201332	7	2	1	0	2	1	5	0	0	1794
2410006H16Rik	NR_030738	3849	2929	4451	2816	4053	2240	2967	4926	0	404
2410007B07Rik	NR_040539	0	0	0	0	0	0	0	0	0	974
2410012E07Rik	NR_045939	1	6	1	4	3	4	6	6	0	1300
2410012M07Rik	NM_028033	0	0	0	0	0	0	0	0	0	1706
2410015M20Rik	NM_153152	9420	6744	8486	5329	7760	4581	5307	8165	0	698
2410016O06Rik	NM_023633	11985	10341	10424	5247	6735	5514	6112	9897	2	2289
2410017I17Rik	NR_033517	0	0	0	0	0	0	0	1	0	1454
2410018L13Rik	NR_015504	7	5	10	5	4	2	3	2	0	1300
2410018M08Rik	NM_183088	376	360	370	196	171	147	200	379	2	2090
2410021H03Rik	NR_045428	0	0	0	0	0	0	0	0	0	705
2410057H14Rik	NR_040588	0	0	0	0	0	0	0	0	0	533
2410066E13Rik	NM_026629	9	9	6	11	11	6	10	16	0	1653
2410076I21Rik	NM_028598	5	10	16	4	14	5	7	14	0	826
2410088K16Rik	NR_040493	0	0	0	0	0	0	0	0	0	419
2410089E03Rik	NM_001162906	1261	1365	1678	1706	1532	1068	1201	1902	1	10463
2410114N07Rik	NR_040652	2	1	0	2	1	1	1	0	0	894
2410124H12Rik	NM_029740	0	0	0	0	0	0	0	0	0	648
2410127L17Rik	NM_026120	6041	6099	7104	5026	5964	4262	4698	6525	0	2081
2410131K14Rik	NM_001081236	2921	2332	2410	1470	2035	1317	1446	2687	0	2613
2410137F16Rik	NR_015595	0	0	0	0	0	0	0	0	0	3301
2410137M14Rik	NM_029747	0	0	0	0	0	0	0	0	0	808
2410141K09Rik	NM_183119	0	0	2	2	0	2	0	1	0	449
2500004C02Rik	NR_040318	160	164	201	152	173	113	165	248	0	1841
2510002D24Rik	NM_001033164	1973	1611	1851	1196	1526	863	1009	1606	0	1175
2510003D18Rik	NR_040373	1	0	1	0	1	1	0	1	0	438
2510003E04Rik	NM_028197	3851	3631	3856	2641	3206	1965	2103	3062	0	2467
2510009E07Rik	NM_001001881	17057	18704	19140	14460	13103	9444	9546	14225	0	5107
2510039O18Rik	NM_029841	11210	10031	11016	7171	9760	5991	6167	10796	0	2674
2510049J12Rik	NM_001101431	16	17	21	10	17	6	10	19	0	2482
2600006L11Rik	NR_040743	0	0	0	0	0	0	1	0	0	259
2610001J05Rik	NR_024619	6854	5921	6976	4875	6302	4226	4511	5991	0	1746
2610002J02Rik	NM_001190445|NR_033802	1692	1383	1563	1025	1362	880	919	1488	0	1517
2610002M06Rik	NM_025921	1562	1623	1890	1429	1692	1178	1392	2047	0	5785
2610005L07Rik	NR_028428	4614	3962	4806	3903	5296	2879	3607	5965	0	3192
2610008E11Rik	NM_001004362	764	860	919	534	466	383	479	618	0	4172
2610015P09Rik	NM_027801	1026	993	1295	881	1002	556	486	696	0	3586
2610016A17Rik	NR_045347	12	5	7	3	10	8	7	10	0	427
2610017I09Rik	NR_027826	0	0	0	0	0	0	0	0	0	512
2610018G03Rik	NM_133729	0	0	0	0	0	0	0	0	0	1959
2610019E17Rik	NR_045289	515	355	461	303	562	306	426	786	0	238
2610019F03Rik	NM_173744	0	0	1	0	0	0	0	0	0	2420
2610020C07Rik	NR_038156	112	88	120	104	118	68	87	105	0	2099
2610020H08Rik	NM_028129|NM_001004187	532	429	566	419	460	271	386	608	0	2497
2610028E06Rik	NR_015560	0	0	0	0	0	0	0	0	0	3486
2610028H24Rik	NM_029816	11	7	11	7	9	6	17	13	0	1706
2610034B18Rik	NM_027420	1451	1306	1399	1023	1315	744	823	1180	0	2127
2610034M16Rik	NM_027001	0	0	0	0	0	0	0	2	0	4135
2610035D17Rik	NR_015556	0	0	0	0	0	0	0	0	0	1791
2610035F20Rik	NR_045046	0	0	0	0	0	0	0	0	0	1092
2610037D02Rik	NR_040423	19	11	17	7	26	15	20	25	0	3574
2610044O15Rik8	NM_153780	558	487	501	319	356	255	280	505	0	1404
2610100L16Rik	NR_033490	0	0	0	0	0	0	0	1	0	1306
2610203C20Rik	NR_015483	56	45	32	29	98	125	175	223	1	2521
2610203C22Rik	NR_015470	4199	3573	4204	2886	3666	2213	2425	3358	0	1205
2610204G22Rik	NR_027972|NR_027971	26	17	11	4	14	17	5	32	4	1105
2610206C17Rik	NR_038175	7	3	2	4	1	3	2	5	0	1660
2610301B20Rik	NM_026005	1822	1519	1763	1179	1274	688	763	1103	2	2076
2610301G19Rik	NM_146055	12575	11806	13290	9190	11223	6875	7162	11392	0	3648
2610305D13Rik	NM_145078	842	939	1127	997	1456	1065	1282	1806	1	2130
2610306M01Rik	NR_028298	248	173	207	143	173	109	101	243	0	1017
2610307P16Rik	NR_045054|NR_045053	0	0	0	0	0	0	0	0	0	2771
2610316D01Rik	NR_045172	0	0	0	0	0	0	0	0	0	865
2610318N02Rik	NM_183287	1962	1552	1836	1260	1732	991	1250	2137	0	1259
2610507B11Rik	NM_001002004	72036	70651	75971	56346	63076	43235	44685	68087	0	7438
2610507I01Rik	NR_037964	378	393	438	365	405	276	293	550	0	2833
2610524H06Rik	NM_181075	918	736	860	595	788	421	494	651	0	855
2610528A11Rik	NM_001206684	485	459	504	375	416	280	312	352	0	699
2610528J11Rik	NM_025572	0	0	0	0	1	0	0	0	0	858
2700029M09Rik	NM_028299	7705	7119	8027	5749	7502	4963	5492	7681	0	1153
2700038G22Rik	NR_045042|NR_045040	991	776	977	852	1103	673	895	1660	0	1333
2700046A07Rik	NR_037693	0	0	0	0	0	0	1	0	0	2094
2700046G09Rik	NR_033198	45	44	43	29	53	24	40	61	0	1584
2700049A03Rik	NM_029818|NM_001163378	1952	1936	2320	1875	2068	1230	1277	1699	0	5759
2700050L05Rik	NM_178115	3302	3149	3591	2417	3241	2100	2281	3984	0	5281
2700054A10Rik	NR_045436|NR_045437	22	20	36	89	105	68	75	123	1	4341
2700060E02Rik	NM_026528	18376	15206	17805	12285	15565	9876	11258	16839	0	1453
2700062C07Rik	NM_026529	1024	855	1011	707	708	493	625	951	0	975
2700069I18Rik	NR_045905	176	155	160	139	162	113	102	200	0	728
2700070H01Rik	NR_046019	16	15	18	12	26	11	8	20	0	1689
2700081L22Rik	NR_045175	10	12	9	13	13	8	8	13	0	584
2700081O15Rik	NM_175381	0	0	0	1	1	1	0	0	0	4960
2700086A05Rik	NR_015611	0	1	0	1	0	0	2	1	0	778
2700089E24Rik	NM_001163445|NM_001271583|NR_073368|NM_001271582	4148	4218	4971	3350	4479	2975	3506	5238	0	2856
2700089I24Rik	NR_045308	0	0	0	0	0	0	0	0	0	1770
2700094K13Rik	NM_001033166|NM_001037279	6833	5223	6212	3799	5631	3230	3724	5687	0	694
2700097O09Rik	NR_030764|NM_028314	514	433	549	343	465	248	303	469	0	1185
2700099C18Rik	NR_024720	601	536	654	494	619	323	439	609	0	1181
2810001G20Rik	NR_033780	173	142	152	142	145	78	103	146	0	860
2810002D19Rik	NR_027831	157	161	171	139	161	106	130	245	0	1438
2810004N23Rik	NM_025615	3740	3288	3693	2423	3362	2043	2312	3362	0	1325
2810006K23Rik	NM_001134717|NM_028310	1599	1374	1616	945	1170	602	611	761	2	2781
2810007J24Rik	NM_001199306|NM_175250	0	0	0	0	0	0	0	0	0	2186
2810008D09Rik	NR_027059	954	509	407	303	620	423	644	1238	4	570
2810011L19Rik	NR_045047	0	0	0	0	0	0	0	0	0	3245
2810013P06Rik	NR_045268	233	202	232	142	187	80	97	181	0	1976
2810021J22Rik	NM_172403	550	471	507	264	252	198	224	295	2	4820
2810025M15Rik	NR_027984	7053	5250	6446	4044	6268	3754	4272	7146	0	1137
2810029C07Rik	NR_045295	10	16	20	9	7	5	8	13	0	1911
2810032G03Rik	NR_015579	0	0	0	0	0	0	0	0	0	1223
2810047C21Rik1	NR_015598	248	192	245	156	184	117	140	217	0	1539
2810049E08Rik	NR_036594	0	0	0	0	0	0	0	0	0	1045
2810055G20Rik	NR_015543	524	659	713	613	618	351	356	596	0	3094
2810403A07Rik	NM_028814	7453	5913	6717	5521	10162	6154	7118	13039	1	2942
2810403D21Rik	NR_015493	54	58	103	75	102	51	56	83	0	948
2810404M03Rik	NR_045497	0	0	0	0	0	0	0	0	0	1188
2810405F15Rik	NR_033447	0	0	0	0	0	0	0	0	0	1492
2810407C02Rik	NM_001040396	26538	26734	30728	22128	28187	18539	21383	31882	0	3518
2810408A11Rik	NM_027419	12	10	9	5	7	2	5	3	0	1617
2810408I11Rik	NR_038009	449	340	462	324	417	218	227	370	0	656
2810408M09Rik	NM_001007581	2606	2152	1839	1051	1836	1393	1623	3069	4	1298
2810410L24Rik	NR_030682	18	7	12	1	4	3	6	5	2	1650
2810417H13Rik	NM_026515	49136	42653	50897	35328	47725	29269	32649	48484	0	2312
2810428I15Rik	NM_025577	7443	6164	7397	4730	6667	4051	4513	7569	0	600
2810429I04Rik	NR_015522	121	123	124	80	90	50	59	74	0	509
2810433D01Rik	NR_033474	0	0	0	0	0	0	0	0	0	1277
2810442I21Rik	NR_015469	95	118	75	43	55	19	27	33	2	3026
2810442N19Rik	NR_040562	3	4	1	3	5	2	1	1	0	862
2810454H06Rik	NR_029441	66	77	108	37	60	50	60	67	0	2768
2810459M11Rik	NM_001144993|NM_001144992	0	0	1	0	0	0	0	0	0	3345
2810468N07Rik	NR_045176	0	0	0	0	0	0	0	1	0	1308
2810471M01Rik	NR_045906	0	1	0	0	0	0	0	0	0	1540
2810474O19Rik	NM_026054	7295	8227	9984	7756	10944	8475	11132	22520	1	6037
2900002K06Rik	NR_033561	23	27	20	15	30	17	26	33	0	784
2900005J15Rik	NR_027851	188	132	116	88	152	82	162	266	0	1976
2900008C10Rik	NR_045434	19	13	17	13	20	14	7	14	0	1347
2900009J06Rik	NR_045298	11	3	12	6	5	3	6	5	0	411
2900011O08Rik	NM_144518	1	0	0	0	0	0	0	0	0	2298
2900026A02Rik	NM_172884	872	897	1015	842	832	513	417	466	2	5766
2900041M22Rik	NR_015489	21	27	27	16	14	11	11	14	0	1287
2900052N01Rik	NR_015605	0	0	0	0	0	0	0	0	0	2528
2900055J20Rik	NR_045177	0	0	0	0	0	0	0	0	0	685
2900056M20Rik	NR_040270|NR_040269	112	137	153	122	128	76	80	109	0	4250
2900057B20Rik	NR_045365	0	0	0	0	0	0	0	0	0	959
2900060B14Rik	NR_027901	787	791	1234	569	1191	560	744	1144	0	540
2900076A07Rik	NR_045299	179	153	139	107	125	86	115	153	0	797
2900079G21Rik	NR_033433|NR_033431|NR_015468|NR_033432	0	0	0	0	0	0	0	0	0	6678
2900092C05Rik	NM_028434	0	0	0	0	0	0	0	0	0	822
2900092D14Rik	NR_027891	4	5	7	4	10	5	8	7	0	2784
2900093L17Rik	NR_040666	0	0	0	0	0	0	0	0	0	372
2900097C17Rik	NR_024329	39630	41331	44947	33501	44828	30094	33333	60342	0	4873
3000002C10Rik	NR_033215	765	597	657	437	586	390	435	754	0	1135
3010001F23Rik	NR_045451|NR_045452	0	0	0	0	0	0	0	0	0	1177
3010026O09Rik	NM_026543	1070	872	1063	644	699	334	350	327	2	1111
3100003L05Rik	NR_045907	0	0	0	0	0	0	0	0	0	607
3110001D03Rik	NM_025849	2715	2170	2529	1672	2266	1462	1669	2635	0	712
3110001I22Rik	NM_025653	644	580	834	695	900	550	605	923	0	1552
3110002H16Rik	NM_029623	3923	3155	3698	2695	3668	2405	2806	4467	0	2077
3110007F17Rik	NM_028426	0	0	1	0	0	0	4	0	0	905
3110009E18Rik	NM_028439|NM_001172074	300	261	318	193	285	201	165	268	0	1142
3110009F21Rik	NR_045466	0	0	0	0	0	0	0	0	0	1564
3110015C05Rik	NR_045908	0	0	0	0	1	0	0	0	0	881
3110021A11Rik	NR_030776	12	16	27	19	20	12	22	26	0	780
3110021N24Rik	NM_001254730	0	0	0	0	0	0	0	0	0	1755
3110035E14Rik	NM_178399	0	0	0	1	0	0	0	0	0	3130
3110039I08Rik	NR_040725	0	0	0	0	0	0	0	0	0	671
3110039M20Rik	NR_026733	0	0	0	0	0	0	0	0	0	813
3110040N11Rik	NM_026077	1578	1272	1417	939	1331	735	971	1311	0	800
3110043O21Rik	NM_001081343	3093	2981	3958	3643	6005	4246	6703	15976	1	3141
3110045C21Rik	NR_040438	149	135	199	99	139	87	91	108	0	1080
3110047P20Rik	NM_177006	0	0	0	0	0	0	0	0	0	8482
3110052M02Rik	NM_001166497	403	390	373	228	303	170	217	343	0	4091
3110056K07Rik	NR_045056|NR_045055	218	201	213	210	223	118	187	243	0	1548
3110057O12Rik	NM_026622	250	267	264	172	245	116	117	163	0	2112
3110062M04Rik	NM_199145|NM_001135611	1503	1354	1336	864	1130	581	608	853	2	3724
3110070M22Rik	NR_027974	148	113	124	75	117	63	68	161	0	1097
3110079O15Rik	NM_028473	0	0	1	1	1	0	1	0	0	405
3110082I17Rik	NM_028469	6673	5580	6669	4339	5704	3355	3555	5367	0	1424
3110082J24Rik	NM_001256263	0	0	0	0	0	0	0	0	0	710
3110099E03Rik	NR_030712	2	0	1	0	0	0	2	0	0	2587
3200001D21Rik	NR_045888	0	0	0	0	0	0	0	0	0	2226
3230401D17Rik	NM_025699	11592	10803	13071	9357	12422	7012	7217	9300	0	1526
3300002I08Rik	NM_027017	51	55	61	36	42	37	44	64	0	515
3300005D01Rik	NR_045081|NR_045079|NR_045080	2033	1609	1851	1259	1578	888	1005	1376	0	1278
3425401B19Rik	NM_001195097	4	5	6	7	6	6	3	7	0	5484
3632451O06Rik	NM_026142	0	0	0	0	0	2	0	0	0	2691
3632454L22Rik	NR_040283|NR_040282|NR_040281	1	1	0	1	0	1	0	1	0	5214
3830403N18Rik	NM_027510	1682	1549	1917	1466	1802	1164	1396	1863	0	833
3830406C13Rik	NM_178141|NM_146051	2928	3034	3183	2311	2783	1815	2006	2976	0	2476
3830408C21Rik	NR_015471	45	36	35	15	31	13	20	24	0	1841
3830417A13Rik	NM_027512	0	0	0	0	0	0	0	0	0	1592
3930402G23Rik	NR_030715	0	0	1	0	0	0	0	1	0	2790
4430402I18Rik	NM_198651	14	16	13	11	15	6	7	11	0	2095
4632415K11Rik	NM_028883	1087	981	1071	651	810	407	448	733	0	2517
4632415L05Rik	NR_027985	2756	2164	1556	847	1237	1007	1182	1710	2	4064
4632427E13Rik	NR_015510	127	128	248	216	263	143	181	347	1	612
4632428C04Rik	NR_033631	0	0	0	0	0	0	1	0	0	2371
4632428N05Rik	NM_028732|NM_001159572	17070	16761	16811	10805	11643	5890	5239	5040	2	4841
4632434I11Rik	NM_001080995	1032	1013	1294	1035	1810	1331	1502	2083	1	3393
4732415M23Rik	NM_177279	30	17	27	8	23	9	15	21	0	461
4732416N19Rik	NR_015615	18	14	17	16	17	11	13	18	0	494
4732456N10Rik	NM_177717	0	0	0	0	0	0	0	0	0	2477
4732471J01Rik	NR_073027|NR_015569|NR_073028	496	467	499	486	521	294	323	519	0	4378
4732490B19Rik	NR_040276	0	0	1	0	0	0	0	0	0	2389
4732491K20Rik	NR_045290	197	153	165	88	112	93	97	164	0	3117
4831440E17Rik	NR_030700	8	15	7	8	10	4	3	6	0	4620
4833403I15Rik	NM_029008	5	2	5	5	4	3	3	8	0	3162
4833412C05Rik	NR_045954	0	0	0	0	0	0	0	0	0	1037
4833417C18Rik	NR_045187	201	151	123	87	134	85	99	164	0	1253
4833418N02Rik	NR_015506	37	28	49	31	47	26	42	67	0	1473
4833419F23Rik	NR_040328	63	43	69	42	60	25	45	55	0	824
4833420G17Rik	NM_001113550|NM_026127	2995	2703	2900	2166	2458	1312	1524	2240	0	2699
4833422C13Rik	NR_015501|NR_028313|NR_028314	0	0	0	2	0	0	0	0	0	5574
4833423E24Rik	NM_001081664	0	0	0	0	0	0	0	0	0	1628
4833424O15Rik	NM_029425	0	0	0	0	0	0	0	0	0	3987
4833427F10Rik	NR_045459	11	27	25	18	14	12	9	13	0	1418
4833427G06Rik	NM_177702	0	0	0	0	0	0	0	0	0	748
4833428L15Rik	NR_040732	2	1	0	0	2	0	1	1	0	1202
4833439L19Rik	NM_001252647|NM_001252648|NM_001252646|NM_001252645|NM_133797	7973	7135	8145	5962	7780	5341	6060	9957	0	2626
4921501E09Rik	NM_001009544	0	0	0	0	0	0	0	0	0	3859
4921504E06Rik	NM_027600	0	0	0	0	0	0	1	0	0	1947
4921506M07Rik	NM_001037743	0	0	0	0	0	0	0	0	0	1450
4921507L20Rik	NR_045827	0	0	1	0	1	1	0	1	0	1493
4921507P07Rik	NM_027564	2	0	1	5	1	1	4	1	0	2277
4921508A21Rik	NR_046034	303	302	352	309	338	226	261	501	0	1733
4921508D12Rik	NR_045802	0	0	0	0	0	0	0	0	0	1018
4921509C19Rik	NM_198655	0	0	0	0	0	0	0	0	0	1597
4921509O07Rik	NR_045501	1	0	0	0	0	0	0	0	0	2510
4921511C10Rik	NR_045502	5	8	12	22	56	21	48	51	1	1406
4921511C20Rik	NR_003646	0	0	0	0	0	0	0	0	0	1549
4921511H03Rik	NM_027603	0	0	0	0	0	0	0	0	0	989
4921511I17Rik	NR_045829	0	0	0	0	0	0	0	0	0	1284
4921513I03Rik	NR_038003|NR_038000	2	1	0	1	1	1	2	0	0	1693
4921515E04Rik	NR_045711	1	2	4	3	6	4	5	3	0	2252
4921517D22Rik	NM_183290	2	5	8	3	12	1	7	5	0	3085
4921524J17Rik	NM_025722|NR_033144	1212	1190	1224	695	794	548	608	1051	0	1590
4921524L21Rik	NM_027598	0	0	0	0	0	0	0	0	0	1423
4921525B02Rik	NR_045148	0	0	0	0	0	0	0	0	0	3034
4921525O09Rik	NR_045061	0	0	0	0	0	0	0	0	0	3215
4921530D09Rik	NM_029859	2	0	1	1	0	0	0	0	0	1668
4921530L18Rik	NR_038162	56	40	50	46	54	35	34	44	0	743
4921530L21Rik	NM_025733	0	0	0	0	0	0	0	0	0	1099
4921531C22Rik	NR_033782	88	91	91	57	71	49	63	68	0	1848
4921531P14Rik	NR_045361	0	0	0	0	0	0	0	0	0	465
4921533I20Rik	NR_033607	0	0	0	0	0	0	0	1	0	943
4921536K21Rik	NM_026150	40	46	51	36	42	24	19	40	0	2561
4921539E11Rik	NM_001163494|NM_027612	0	0	0	0	0	0	0	0	0	2448
4922501C03Rik	NM_199316	2981	3116	3496	2717	2945	1829	1994	2798	0	5238
4922501L14Rik	NM_175176	0	0	0	0	0	1	0	0	0	1952
4922502D21Rik	NM_199034	0	0	0	0	0	0	0	0	0	1539
4922502H24Rik	NR_046187	0	0	0	0	0	0	0	0	0	348
4922502N22Rik	NR_045149	0	0	0	0	0	0	0	0	0	1092
4922505E12Rik	NM_001033547	0	0	0	0	0	0	0	0	0	1998
4930401C15Rik	NR_045349	0	0	0	0	0	0	0	0	0	808
4930401O10Rik	NR_045942	0	0	0	0	0	0	0	0	0	730
4930401O12Rik	NR_045957	0	0	0	0	0	0	0	0	0	784
4930402F06Rik	NM_001080709|NM_001272040	0	0	0	0	0	0	0	0	0	1370
4930402F11Rik	NR_045940	0	0	0	0	0	0	0	0	0	943
4930402H24Rik	NM_029432	1459	1472	1813	1535	1503	671	622	1190	0	4896
4930402K13Rik	NM_001270700	0	0	0	0	0	0	0	0	0	1724
4930404A05Rik	NR_040495	0	0	0	0	0	0	0	0	0	655
4930404A10Rik	NM_029105	0	0	0	0	0	0	0	0	0	1341
4930404H11Rik	NR_045941	0	1	0	0	0	0	1	0	0	710
4930404I05Rik	NR_028368	1	0	2	2	0	1	0	0	0	921
4930404N11Rik	NM_001014836	11	10	27	36	26	13	20	21	1	638
4930405A10Rik	NR_046307	0	0	0	0	0	0	0	0	0	919
4930405A21Rik	NR_040505	22	22	20	10	12	8	12	22	0	938
4930405D11Rik	NR_045956	0	0	0	0	0	0	0	0	0	592
4930405J17Rik	NR_045350	0	0	0	0	0	0	0	0	0	572
4930405P13Rik	NR_045955	33	38	46	31	24	20	32	48	0	754
4930406D18Rik	NR_040543	0	0	0	0	0	0	0	0	0	634
4930407I10Rik	NM_001166475	0	0	0	0	1	0	0	0	0	4616
4930408F14Rik	NM_001243002	0	0	0	0	0	0	0	0	0	668
4930412B13Rik	NR_040631	0	0	1	0	0	0	0	0	0	1219
4930412C18Rik	NR_030693	0	0	0	0	0	0	0	0	0	3912
4930412O13Rik	NR_024257	1	0	0	0	0	0	0	0	0	4009
4930413E15Rik	NR_040694	0	0	0	0	0	0	0	0	0	1233
4930413F20Rik	NR_045883	0	0	0	0	0	0	0	0	0	1039
4930413G21Rik	NR_045614	8	6	14	5	5	2	4	7	0	1345
4930413M19Rik	NR_045759	0	0	0	0	0	0	0	0	0	543
4930414L22Rik	NR_046011	212	201	196	102	181	96	128	197	0	1876
4930414N06Rik	NR_040294	0	1	0	0	2	0	0	0	0	553
4930415F15Rik	NM_028669	2	4	4	3	10	4	7	9	0	696
4930415L06Rik	NM_001033880	0	0	0	0	0	0	0	0	0	2544
4930415O20Rik	NM_001201322	2	1	0	0	0	0	1	2	0	509
4930417O13Rik	NR_015527	0	2	0	1	0	0	1	2	0	1036
4930417O22Rik	NR_045806	0	0	0	0	0	0	0	0	0	1128
4930419G24Rik	NR_040595	0	0	0	0	0	0	0	0	0	1001
4930422G04Rik	NM_197997	3867	3333	4443	4053	4772	2640	2734	3472	0	7007
4930423M02Rik	NR_038183	0	0	0	0	0	0	0	0	0	1148
4930425K10Rik	NR_038182	0	0	0	1	0	0	0	0	0	684
4930425O10Rik	NR_040545	0	0	0	0	0	0	0	0	0	1361
4930426D05Rik	NM_001271580	0	0	0	0	0	0	0	0	0	1579
4930426L09Rik	NR_024323	61	22	28	16	28	22	25	35	2	1447
4930427A07Rik	NM_134041	2303	1972	2277	1499	1809	1045	1144	1845	0	3298
4930428D18Rik	NM_001033799	0	0	0	0	0	0	0	0	0	1046
4930428E07Rik	NR_045943	0	0	0	0	0	0	0	0	0	862
4930428G15Rik	NR_040730	0	0	0	0	0	0	0	0	0	750
4930428O21Rik	NR_045871	0	0	0	0	0	0	0	0	0	1683
4930429B21Rik	NR_027966	17	8	33	20	22	18	11	14	0	1893
4930429D17Rik	NR_040699	0	0	0	0	0	0	0	0	0	1567
4930429F11Rik	NR_033463	0	0	0	0	0	0	0	0	0	1559
4930429F24Rik	NR_040734	22	11	16	12	12	9	10	17	0	1463
4930430A15Rik	NM_026248	0	0	0	0	0	0	0	0	0	1781
4930430D24Rik	NM_001034856	0	0	0	0	0	0	2	0	0	836
4930430F08Rik	NM_175128	1702	1496	1901	1276	1575	927	1021	1479	0	2362
4930430F21Rik	NR_045186	0	0	0	0	0	0	0	0	0	747
4930430J02Rik	NR_040729	0	0	0	0	0	0	0	0	0	391
4930431F12Rik	NR_073013	57	60	76	79	87	55	57	131	1	2205
4930431P03Rik	NR_045059	0	0	0	0	0	0	0	0	0	2225
4930432J09Rik	NR_045953	0	0	0	0	0	0	0	0	0	3075
4930432K09Rik	NM_001163551|NM_028648	0	0	0	0	0	0	0	0	0	1323
4930432K21Rik	NM_029045|NM_001163752	2698	2403	3032	2178	2737	1504	1560	2080	0	2490
4930432M17Rik	NM_001033814	0	0	0	0	0	0	0	0	0	1072
4930433B08Rik	NR_040544	0	0	0	0	0	0	0	0	0	589
4930433I11Rik	NM_207248	0	0	0	0	0	0	0	0	0	1869
4930433N12Rik	NR_027988	0	0	0	0	0	0	0	0	0	1325
4930434J06Rik	NR_046274	0	0	0	0	0	0	0	0	0	1491
4930435E12Rik	NM_029042	0	0	0	0	0	0	0	0	0	1311
4930438E09Rik	NR_045961	0	0	0	0	0	0	0	0	0	719
4930440C22Rik	NR_040473	0	0	0	0	0	0	0	0	0	1508
4930441J16Rik	NR_040501	0	0	0	0	0	0	0	0	0	459
4930441O14Rik	NR_027969	11	10	11	8	11	14	9	13	0	2788
4930442J19Rik	NR_040747	0	0	0	0	0	0	0	0	0	1409
4930442L01Rik	NR_015596	0	0	0	0	0	0	0	0	0	1994
4930443O20Rik	NR_040504	0	0	0	0	0	0	0	0	0	1386
4930444A02Rik	NM_029037	2478	2323	2545	1437	1366	578	486	833	2	3544
4930444F02Rik	NR_038035|NR_038034	0	0	0	0	0	0	0	1	0	2870
4930444G20Rik	NM_053264	5	9	7	19	10	6	11	16	1	1399
4930444M15Rik	NR_045660	0	0	0	0	0	0	0	0	0	1601
4930444P10Rik	NM_001243238	0	1	0	0	0	0	0	0	0	660
4930447A16Rik	NM_029113	0	0	0	0	0	0	0	0	0	530
4930447C04Rik	NM_029444	0	0	0	0	0	0	0	0	0	1853
4930447J18Rik	NR_045959	0	0	0	0	0	0	0	0	0	768
4930447K03Rik	NR_046184	1	2	1	1	1	0	0	1	0	974
4930447N08Rik	NR_045168	0	0	0	0	0	0	0	0	0	1099
4930448C13Rik	NR_045960	0	0	0	0	0	0	0	0	0	749
4930448F12Rik	NR_046032	0	0	0	0	0	0	0	0	0	802
4930448H16Rik	NR_040700	0	0	0	0	0	0	0	0	0	547
4930448I06Rik	NR_040475	0	0	0	0	0	0	0	0	0	516
4930448I18Rik	NR_040696	0	0	0	0	0	0	0	0	0	676
4930448K20Rik	NR_004448	0	0	0	0	0	0	0	0	0	1376
4930449E01Rik	NR_045921	0	0	0	0	0	0	0	0	0	545
4930449E18Rik	NR_045319	0	0	0	0	0	0	0	0	0	334
4930449I24Rik	NM_026136	0	0	0	0	0	0	0	0	0	366
4930451C15Rik	NM_001145435|NM_029053	6	1	5	3	5	3	0	6	0	2230
4930451G09Rik	NM_001271586|NR_073370	34	29	31	33	25	14	19	16	0	2836
4930451I11Rik	NM_183131	0	0	0	0	1	0	0	1	0	454
4930452A19Rik	NR_045433	0	0	0	1	0	0	0	0	0	533
4930452B06Rik	NM_028934	0	0	0	1	1	0	0	0	0	2694
4930452G13Rik	NR_045060	0	0	0	0	0	0	0	0	0	1038
4930452N14Rik	NR_040629	0	0	0	0	0	0	0	0	0	556
4930453H23Rik	NM_001252013	0	1	0	0	1	0	0	1	0	1667
4930453L07Rik	NR_073360	0	0	0	0	0	0	0	0	0	1382
4930453N24Rik	NM_026273	4290	3944	4835	3912	4621	2971	3608	5834	0	1274
4930455B14Rik	NR_045968	0	0	0	0	0	0	0	0	0	1040
4930455C13Rik	NR_045352	0	1	5	0	1	0	1	0	0	959
4930455D15Rik	NR_045381	0	2	2	0	1	0	0	1	0	1559
4930455F16Rik	NR_040571|NR_040570|NR_040572	0	0	0	0	1	0	0	0	0	932
4930455F23Rik	NM_029115	1974	1898	2149	1420	1722	1081	1057	1299	0	1881
4930455H04Rik	NR_040596	0	0	0	0	0	0	0	0	0	1284
4930455J16Rik	NR_045469	0	0	0	0	0	0	0	0	0	1570
4930456L15Rik	NR_045887	0	0	0	0	0	0	0	0	0	1128
4930459L07Rik	NR_046190	0	0	0	0	0	0	0	0	0	371
4930461G14Rik	NR_040736	170	140	181	111	127	72	69	85	2	723
4930465A12Rik	NM_029137	0	0	0	0	0	0	0	0	0	586
4930465K10Rik	NR_027978	3	6	5	9	5	2	1	3	0	1205
4930465M20Rik	NR_045973	0	0	0	0	0	0	0	0	0	1386
4930467D21Rik	NR_045981	0	0	0	0	0	0	0	0	0	2938
4930467E23Rik	NM_001039553	0	0	0	0	0	0	0	0	0	404
4930467K11Rik	NR_045353	0	0	0	0	0	0	0	1	0	666
4930468A15Rik	NM_001201395	0	0	0	0	0	0	0	0	0	946
4930469G21Rik	NM_001195189	0	0	0	0	0	0	0	0	0	897
4930470H14Rik	NR_045764	711	810	848	881	1007	701	997	1666	1	1677
4930470P17Rik	NR_027825	75	60	66	38	45	38	36	61	0	1338
4930471C04Rik	NR_046192	0	0	0	0	0	0	0	0	0	808
4930471G03Rik	NR_015571	0	0	0	0	0	0	0	0	0	612
4930471I20Rik	NR_040613	1	0	0	0	0	0	0	0	0	572
4930471M09Rik	NR_045980	21	24	9	10	24	14	19	21	0	1055
4930473A02Rik	NR_040348	3	2	6	3	4	1	4	0	0	1352
4930473O22Rik	NR_045356	0	0	0	0	0	0	0	1	0	1408
4930474G06Rik	NR_045398	0	1	2	0	4	0	2	1	0	2606
4930474H20Rik	NR_045712	0	0	0	0	0	0	0	0	0	1422
4930474M22Rik	NR_027986	0	0	0	0	0	0	0	0	0	556
4930474N05Rik	NM_175008	0	0	0	0	0	0	0	0	0	782
4930474N09Rik	NR_038130	0	0	0	0	0	0	0	0	0	1119
4930478L05Rik	NR_040569	0	0	0	0	2	0	0	0	0	1823
4930478P22Rik	NR_046060	0	0	0	0	0	0	0	0	0	2003
4930479D17Rik	NR_046277	1	1	1	2	1	0	0	3	0	683
4930479M11Rik	NR_027849|NR_027848	0	0	0	0	0	0	1	0	0	716
4930480E11Rik	NM_001177966	0	0	0	0	0	0	0	0	0	1429
4930480G23Rik	NR_040768	0	0	0	0	0	0	0	0	0	1202
4930480K15Rik	NR_045463	0	0	0	0	0	0	0	1	0	2142
4930480M12Rik	NR_046278	0	0	0	0	0	0	0	0	0	493
4930481A15Rik	NR_015545|NR_027940|NR_027939|NR_027938	1	1	4	2	5	1	1	6	0	2197
4930483J18Rik	NR_015603	0	2	3	1	0	0	0	0	0	1037
4930483K19Rik	NR_045354	0	0	0	0	0	0	0	0	0	1180
4930483O08Rik	NR_046279	1	4	2	3	4	3	5	4	0	973
4930486F22Rik	NR_038024	0	0	0	0	0	0	0	0	0	507
4930486I03Rik	NR_045734	0	0	0	0	0	0	0	0	0	729
4930486L24Rik	NM_178098	134	86	110	102	132	68	86	91	0	1333
4930487D11Rik	NR_046191	0	0	0	0	0	0	0	0	0	284
4930487H11Rik	NR_040601	0	0	0	0	0	0	0	0	0	838
4930488B22Rik	NR_040627	0	0	0	0	0	0	0	0	0	1665
4930488L21Rik	NR_026888	0	0	0	0	0	0	0	0	0	1805
4930500F04Rik	NR_045758	0	0	0	0	0	0	0	0	0	519
4930500J02Rik	NR_040323|NR_040322	2	0	0	0	2	0	1	0	0	1086
4930500L23Rik	NR_040701	0	0	0	0	0	0	0	0	0	688
4930502A04Rik	NR_040737	0	0	0	0	0	0	0	0	0	808
4930502E09Rik	NR_046281	5	6	1	3	5	4	3	6	0	698
4930502E18Rik	NM_029142	0	0	0	0	0	0	0	1	0	1146
4930503B20Rik	NM_029144	0	0	0	0	0	2	9	20	1	991
4930503E14Rik	NM_029131	56	53	50	48	63	31	47	76	0	1193
4930503E24Rik	NR_028310	0	2	0	1	1	1	0	1	0	1275
4930503H13Rik	NR_033598	0	0	0	0	0	0	0	0	0	578
4930503L19Rik	NM_172967	735	622	784	563	699	638	820	1419	1	2234
4930503O07Rik	NR_040477	0	0	0	0	0	0	0	0	0	521
4930504O13Rik	NM_207527	0	0	0	0	0	0	0	0	0	541
4930505A04Rik	NM_001100394	0	0	0	0	0	0	0	0	0	887
4930505G20Rik	NR_045761	0	0	0	0	0	0	0	0	0	504
4930506C21Rik	NR_073374	2	2	0	2	2	2	1	0	0	918
4930506M07Rik	NM_175172|NM_001114312	12207	12863	13774	10094	12933	7833	8168	9786	0	4080
4930507D05Rik	NR_027926	53	76	131	56	81	54	74	85	1	2137
4930509E16Rik	NR_045735	38	36	33	18	29	14	24	31	0	1134
4930509J09Rik	NR_040547	0	0	0	0	0	0	0	0	0	1469
4930509K18Rik	NR_040663	0	0	0	0	0	0	0	0	0	1753
4930511A02Rik	NR_045966	0	0	1	0	0	0	0	0	0	1878
4930511E03Rik	NR_040761	0	0	0	0	0	0	0	0	0	2175
4930511M06Rik	NR_027944|NR_027945|NR_015494	500	593	687	624	740	480	580	1011	1	3429
4930511M11Rik	NM_029154|NM_029141	0	0	0	0	0	0	0	0	0	1736
4930512B01Rik	NR_033573	0	0	0	0	0	0	0	0	0	1364
4930513D17Rik	NR_045416	0	0	0	0	0	0	0	0	0	1145
4930513N10Rik	NR_015574	47	39	62	37	46	24	53	45	0	2746
4930513O06Rik	NM_029174	0	0	0	0	0	0	0	0	0	745
4930515B02Rik	NR_040654	2	0	0	0	0	0	0	0	0	536
4930515G01Rik	NR_027872	55	23	23	19	51	17	36	57	4	1200
4930515G16Rik	NR_003100	0	0	0	0	0	0	0	0	0	409
4930515L03Rik	NR_040632	0	0	0	0	0	0	0	0	0	428
4930515L19Rik	NR_045440	0	0	0	0	0	0	0	0	0	712
4930517E11Rik	NR_040611	0	0	0	0	0	0	0	0	0	1400
4930518P08Rik	NR_045364	0	0	0	0	0	0	0	0	0	1128
4930519D14Rik	NR_045975	0	0	0	0	0	0	1	1	0	1079
4930519F09Rik	NR_033601	260	288	257	237	344	170	263	363	0	1406
4930519F16Rik	NM_029170	0	0	0	0	0	0	0	0	0	1109
4930519F24Rik	NR_040763	0	0	0	0	0	0	0	0	0	520
4930519G04Rik	NM_026263	54	86	89	63	99	46	50	108	0	1943
4930519H02Rik	NR_045974	0	0	0	0	0	0	0	0	0	911
4930520O04Rik	NR_040384|NR_040383	443	337	348	212	207	121	131	213	2	1198
4930520P13Rik	NR_036596	0	0	0	0	0	0	0	0	0	448
4930521E06Rik	NR_040602	0	0	0	0	0	0	0	0	0	849
4930522H14Rik	NM_026291|NM_001199090	0	0	0	0	0	0	0	0	0	910
4930522O17Rik	NR_040665	0	0	0	1	0	0	1	0	0	407
4930523C07Rik	NR_028111|NM_001162896	0	0	0	0	0	0	1	0	0	5334
4930523O13Rik	NR_040451	0	0	0	0	0	0	0	0	0	1241
4930524B15Rik	NM_026262	1	0	0	0	0	0	1	0	0	1902
4930524C18Rik	NR_045661	0	0	0	0	0	0	0	0	0	1838
4930524L23Rik	NR_029473	42	42	59	32	41	23	18	33	0	3246
4930524N10Rik	NM_001256259	0	0	0	0	0	0	0	0	0	735
4930524O05Rik	NR_045316	0	0	0	0	0	0	0	0	0	535
4930524O08Rik	NR_040735	59	57	44	51	47	28	27	47	0	1394
4930525D18Rik	NR_040738	1	1	3	3	2	1	1	2	0	879
4930525G20Rik	NR_045194	0	0	0	0	0	0	0	0	0	2867
4930525M21Rik	NM_001243943	0	0	0	0	0	0	0	0	0	467
4930526D03Rik	NM_199023	0	0	0	0	0	1	0	0	0	659
4930526I15Rik	NR_027950|NR_015516	295	297	388	212	346	211	214	424	0	1407
4930526L06Rik	NR_045317	2	1	1	3	1	0	1	1	0	963
4930527F14Rik	NR_045809	1	0	0	1	0	0	0	0	0	678
4930527G23Rik	NR_045395	0	0	0	0	0	0	0	0	0	524
4930528A17Rik	NR_028384	14	19	49	20	28	15	20	32	1	2065
4930528D03Rik	NR_045977	30	24	15	19	16	16	18	40	0	1177
4930528P14Rik	NR_040516	0	0	0	0	0	0	0	0	0	450
4930529C04Rik	NR_033593	4	3	2	3	2	2	4	4	0	2548
4930529F24Rik	NR_045713	0	0	0	0	0	0	0	0	0	870
4930529K09Rik	NR_040457	0	0	0	0	0	0	0	0	0	565
4930529L06Rik	NR_040537	0	0	0	0	0	0	0	0	0	240
4930529M08Rik	NM_175280	0	0	2	1	0	0	0	2	0	1504
4930533B01Rik	NR_040614	0	0	0	0	0	0	0	0	0	972
4930533P14Rik	NR_040478	0	0	0	0	0	0	0	0	0	526
4930538K18Rik	NM_029198	3	1	3	4	2	0	3	0	0	1447
4930539C22Rik	NR_040600	0	0	0	0	0	0	0	0	0	913
4930539E08Rik	NM_172450	11	17	24	11	19	10	15	18	0	4537
4930539J05Rik	NR_030689	11	27	32	20	30	15	15	34	0	453
4930539M17Rik	NR_040597	0	0	0	0	0	0	0	0	0	791
4930539N22Rik	NR_040598	0	0	0	0	0	0	0	0	0	1020
4930540M03Rik	NR_040746	0	0	0	1	0	0	0	0	0	376
4930542C21Rik	NR_040565	0	0	0	0	0	0	0	0	0	897
4930542D17Rik	NR_040566	18	31	22	26	32	25	16	23	0	1305
4930542H20Rik	NR_045898	0	0	0	0	0	0	0	0	0	300
4930543E12Rik	NR_045978	4	2	1	0	2	4	1	1	0	1370
4930544D05Rik	NM_001145537	2	3	0	0	1	2	2	1	0	596
4930544G11Rik	NM_001161773	0	0	0	0	0	0	0	0	0	1410
4930544M13Rik	NR_045976	0	0	0	0	0	1	0	0	0	1355
4930545E07Rik	NR_045374	0	0	0	0	0	0	0	0	0	805
4930545H06Rik	NR_045357	0	0	0	0	0	0	0	0	0	712
4930545L23Rik	NR_040517	0	0	0	0	0	0	0	1	0	2445
4930546C10Rik	NR_038051	0	0	0	0	0	0	0	0	0	2265
4930546K05Rik	NR_040754	5	4	1	1	2	1	1	0	0	3482
4930547C10Rik	NM_026652	0	0	0	0	0	0	0	0	0	2344
4930547E08Rik	NR_040514	0	0	0	0	0	0	0	0	0	484
4930547E14Rik	NR_040564	0	0	0	0	0	0	0	0	0	492
4930548G14Rik	NR_045811	0	0	0	0	0	0	0	0	0	1128
4930548H24Rik	NM_026296	9	5	18	17	20	8	7	12	0	1370
4930548J01Rik	NR_045462	0	0	0	0	0	0	0	0	0	674
4930548K13Rik	NR_040656	0	0	0	0	0	0	0	0	0	504
4930549C01Rik	NM_026300	0	0	0	0	0	0	0	0	0	613
4930549G23Rik	NR_045376	1	1	1	1	4	3	0	5	0	523
4930550C14Rik	NM_029247	1	0	1	5	6	0	0	2	0	1180
4930550L24Rik	NM_023774	327	264	343	266	363	231	259	448	0	1545
4930552N02Rik	NR_040661	0	0	0	0	0	1	0	0	0	1085
4930552P12Rik	NR_045318	32	22	29	12	17	6	12	11	0	2439
4930553E22Rik	NR_040567	0	0	0	0	0	0	0	0	0	482
4930554C24Rik	NR_040739	0	0	0	0	0	0	0	0	0	1027
4930555B11Rik	NR_040633	0	0	0	0	0	0	0	0	0	1476
4930555G01Rik	NM_175393	0	0	0	0	0	0	0	0	0	1678
4930556C24Rik	NR_040506	0	0	0	0	0	0	0	0	0	850
4930556G01Rik	NR_040655	0	0	0	0	0	0	0	0	0	834
4930556J02Rik	NR_045714	0	0	0	0	0	0	0	0	0	620
4930556M19Rik	NR_045064|NR_045063|NR_045065	51	49	66	41	49	28	20	59	0	4370
4930556N09Rik	NR_045358	0	0	0	0	0	0	0	0	0	958
4930557A04Rik	NM_029229	0	0	0	0	0	0	0	0	0	493
4930557J02Rik	NR_040703	0	0	0	0	0	0	0	0	0	1018
4930558C23Rik	NR_015490	0	0	0	0	0	0	0	0	0	706
4930558G05Rik	NR_045441	0	0	0	0	0	0	0	0	0	528
4930558J18Rik	NR_037999	186	156	182	116	120	78	69	95	2	1995
4930558K02Rik	NM_001204904|NM_001204905	0	0	1	0	0	0	0	1	0	1106
4930562C15Rik	NM_030192	0	0	1	0	3	2	1	2	0	3772
4930562F07Rik	NR_038031|NR_038030	0	0	0	0	0	0	1	0	0	829
4930563D23Rik	NM_029252	0	0	1	0	0	0	0	0	0	2622
4930563E18Rik	NR_045379	0	1	0	0	0	0	0	0	0	1496
4930563E22Rik	NM_001163728	41	35	87	77	46	29	44	60	1	3256
4930563F08Rik	NR_040704	0	0	0	0	0	0	0	0	0	458
4930563M20Rik	NR_046193	1	0	0	0	0	0	0	0	0	501
4930564B18Rik	NM_029230	0	0	0	0	0	0	0	0	0	812
4930564C03Rik	NM_029257	0	0	0	0	0	0	0	0	0	1125
4930564D02Rik	NM_029228	12	12	8	3	14	8	9	13	0	680
4930564G21Rik	NR_045359	0	0	0	0	0	0	0	0	0	666
4930564K09Rik	NR_040382|NR_040381	17	21	42	23	23	24	23	38	0	3391
4930565D16Rik	NR_040752	0	0	0	0	0	0	0	0	0	1055
4930565N06Rik	NR_040476	4	2	2	1	6	2	3	9	0	2357
4930567H12Rik	NR_015535	0	0	0	0	0	0	0	0	0	898
4930567H17Rik	NM_001033807	0	0	0	0	0	0	0	0	0	235
4930567J20Rik	NR_040576	0	0	0	0	0	0	0	0	0	652
4930567K20Rik	NR_046010	0	0	0	0	0	0	0	0	0	387
4930568D16Rik	NM_029463	0	0	0	0	0	0	0	0	0	1170
4930568E12Rik	NR_040755	0	1	0	0	1	0	0	0	0	724
4930568G15Rik	NR_040480	0	0	0	0	0	0	0	0	0	941
4930568K20Rik	NR_045369	0	0	1	0	0	0	0	0	0	1561
4930570G19Rik	NR_040400|NR_040399|NR_040398	0	0	0	0	0	0	0	0	0	4196
4930571K23Rik	NM_001145759	2	0	0	0	0	0	0	1	0	2096
4930572K03Rik	NR_045371	0	0	0	0	0	0	0	0	0	874
4930572O03Rik	NR_073011	0	0	0	0	0	0	0	0	0	651
4930572O13Rik	NR_045718	0	0	0	0	0	0	0	0	0	717
4930573O16Rik	NR_040620	0	0	0	0	0	0	1	0	0	350
4930577N17Rik	NR_073429	124	113	107	81	89	76	93	144	0	1590
4930578C19Rik	NM_175228	0	0	0	0	0	0	0	0	0	1742
4930578E11Rik	NR_045391	2	0	1	2	3	3	1	5	0	2058
4930578I06Rik	NM_026359	0	0	0	0	0	0	0	0	0	1009
4930578M01Rik	NR_045991	6	5	6	3	8	5	3	2	0	850
4930578N18Rik	NR_040575	0	0	0	0	0	0	0	0	0	454
4930579F01Rik	NM_001163385|NM_001163386	0	0	0	0	0	0	0	0	0	1713
4930579G18Rik	NR_038053	7	15	10	8	13	9	4	10	0	1397
4930579G24Rik	NM_029482	5325	4483	4912	3238	4064	2308	2495	3186	2	1912
4930579K19Rik	NR_029444	17	12	17	16	23	16	10	23	0	1095
4930581F22Rik	NR_029475	135	112	122	55	105	47	80	147	0	2345
4930583K01Rik	NR_027879	2	1	3	1	0	0	0	0	0	826
4930583P06Rik	NR_040612	0	0	0	0	0	0	0	0	0	676
4930584F24Rik	NR_029445	0	0	0	0	0	0	0	0	0	1131
4930590J08Rik	NM_198668	1	1	0	1	0	0	2	3	0	3338
4930590L20Rik	NR_040604	0	0	0	0	0	0	0	0	0	494
4930591A17Rik	NM_026596	0	0	0	0	0	0	0	0	0	678
4930592A05Rik	NR_045070	0	0	0	0	0	0	0	0	0	949
4930592I03Rik	NR_033307	0	0	0	0	0	0	0	0	0	930
4930593A02Rik	NR_045167	4	1	2	2	5	3	1	3	0	881
4930593C16Rik	NR_040753	0	1	0	0	0	0	0	0	0	526
4930594C11Rik	NR_024017	43	52	48	40	62	49	66	84	1	2699
4930595M18Rik	NM_173435	0	0	0	0	0	0	0	0	0	2588
4930596D02Rik	NM_001033766	0	0	0	0	0	0	0	0	0	1105
4930596M17Rik	NR_040740	0	0	0	0	0	0	0	0	0	669
4930597G03Rik	NR_045736	1	0	0	0	0	0	0	0	0	1083
4930598F16Rik	NR_040479	0	0	0	0	0	0	0	0	0	704
4930599N23Rik	NR_045813	65	68	72	44	80	39	44	63	0	823
4931402G19Rik	NR_040608	27	33	28	36	27	15	30	54	0	2201
4931403E22Rik	NR_045306	0	0	0	0	0	0	0	0	0	611
4931403G20Rik	NR_038173|NR_038172	0	0	0	0	0	1	0	0	0	1847
4931406B18Rik	NM_028737	4	8	5	13	6	4	7	13	0	3867
4931406C07Rik	NM_133732|NM_001199484|NM_001199485	631	683	795	667	563	465	508	660	0	2921
4931406H21Rik	NR_033492	65	82	88	113	37	56	74	114	3	3801
4931406P16Rik	NM_172741	7504	7481	8603	6700	8277	5340	5531	8784	0	5751
4931408C20Rik	NM_001033764	0	0	0	0	0	0	1	0	0	4274
4931408D14Rik	NR_040299|NR_040298	0	0	0	1	0	0	0	0	0	3243
4931409K22Rik	NM_177676|NR_033188	0	0	0	0	1	0	0	1	0	3214
4931414P19Rik	NM_028890	1020	904	1027	646	582	210	197	315	2	2528
4931417E11Rik	NM_025737	1	0	0	0	0	0	0	0	0	1038
4931417G12Rik	NM_027633	0	0	0	1	0	0	1	0	0	1301
4931419H13Rik	NR_040593	0	0	0	0	0	0	0	0	0	916
4931420L22Rik	NR_040561	1	0	0	0	0	0	1	1	0	717
4931423N10Rik	NM_027635	2	3	5	4	5	0	0	2	0	1785
4931428F04Rik	NM_028888|NM_001166394	215	186	245	212	227	198	262	522	1	3569
4931428L18Rik	NR_033445	2	1	1	1	1	1	0	1	0	1037
4931429I11Rik	NM_001081121	0	0	0	1	0	0	1	0	0	3011
4931429L15Rik	NM_183104	0	0	0	0	3	0	6	4	0	1973
4931429P17Rik	NR_038004	0	0	1	1	0	0	1	0	0	1955
4931430N09Rik	NR_046053	0	0	0	0	0	0	0	0	0	2109
4931431B13Rik	NR_045183	1	0	1	0	0	0	1	0	0	416
4931431C16Rik	NR_045807	4	8	6	1	7	3	2	8	0	2678
4931431F19Rik	NM_027634	0	0	0	0	0	0	0	1	0	1854
4931440F15Rik	NM_176829	18	13	11	7	17	12	19	17	0	2779
4931440J10Rik	NR_045503	1	0	0	2	0	1	2	2	0	834
4931440L10Rik	NR_026896|NM_001145300	0	0	0	0	0	0	0	0	0	1457
4931440P22Rik	NR_027955	138	142	180	102	112	60	82	138	0	1804
4932411E22Rik	NM_172534	0	0	0	0	0	0	0	0	0	2608
4932411N23Rik	NM_177705	2	1	1	1	2	1	1	0	0	3577
4932412D23Rik	NR_040522|NR_040521	0	0	0	0	0	0	0	0	0	4706
4932413F04Rik	NR_040764	0	0	0	0	0	0	0	0	0	2708
4932414J04Rik	NR_028259	0	0	0	0	0	0	0	0	0	2857
4932414N04Rik	NM_183113	0	0	1	0	0	0	0	0	0	3586
4932415G12Rik	NR_015524	933	831	879	551	635	380	441	618	0	4078
4932415M13Rik	NR_073205	0	0	0	0	0	1	0	0	0	2859
4932416H05Rik	NR_029452	93	69	116	72	82	51	64	127	0	3034
4932416K20Rik	NM_001002775	0	0	0	0	0	0	0	0	0	3499
4932418E24Rik	NM_177841	0	0	0	0	0	0	0	0	0	3090
4932429P05Rik	NM_001085511	0	0	0	0	0	0	0	0	0	3019
4932435O22Rik	NR_027643	0	0	0	1	0	0	0	0	0	3345
4932438A13Rik	NM_172679	7170	8466	9766	9418	9413	6605	6878	10132	1	15826
4932438H23Rik	NM_028905|NM_001163695	0	1	0	2	1	0	1	2	0	2684
4932441J04Rik	NR_015588	0	0	1	0	1	0	0	3	0	669
4932443I19Rik	NM_001101519	0	0	0	0	0	0	0	0	0	724
4932702P03Rik	NR_045182	0	0	0	0	0	0	0	0	0	633
4933400A11Rik	NR_003635	0	0	0	0	0	0	0	0	0	1173
4933400B14Rik	NR_045432	0	0	0	0	0	0	0	0	0	921
4933400C23Rik	NR_040770	0	0	0	0	0	0	0	0	0	1651
4933400F21Rik	NR_015540	0	0	0	0	0	0	0	1	0	3554
4933400L20Rik	NR_045730	0	0	0	0	0	0	0	0	0	811
4933401B06Rik	NR_033580	0	0	0	0	0	0	0	0	0	1162
4933401D09Rik	NR_045431	0	0	0	0	0	1	0	0	0	1249
4933401H06Rik	NR_040540	0	0	0	0	0	0	0	0	0	880
4933401P06Rik	NR_045505	0	0	0	0	1	0	0	0	0	1434
4933402C06Rik	NR_045504	0	0	0	0	0	0	0	0	0	943
4933402D24Rik	NM_001256158	0	0	0	0	0	0	0	0	0	1699
4933402E13Rik	NM_001199996|NM_001199997	0	0	0	0	0	0	0	0	0	1966
4933402J07Rik	NM_177901	0	0	0	0	0	0	0	0	0	966
4933402J10Rik	NR_040683|NR_040682	0	0	0	0	0	0	0	0	0	1175
4933402J15Rik	NR_046059	1	0	0	0	0	0	0	0	0	1603
4933402N03Rik	NM_173409	0	0	0	0	0	0	0	0	0	1104
4933402N22Rik	NM_001177510	0	0	0	0	0	0	0	0	0	211
4933402P03Rik	NM_175368	0	0	0	0	0	0	0	1	0	1558
4933403G14Rik	NM_028908	0	0	0	0	0	1	0	0	0	3491
4933403O08Rik	NM_001177389	0	0	0	0	0	0	0	0	0	1463
4933404G15Rik	NR_045920	0	0	0	0	0	0	0	0	0	1526
4933404K08Rik	NR_046038	4	1	4	1	4	1	1	2	0	1377
4933404O12Rik	NR_015555	5396	4699	5118	3548	4331	2677	2850	4341	0	3905
4933405D12Rik	NR_046036	13	7	10	9	3	1	8	11	0	708
4933405E24Rik	NR_045506	0	0	0	0	0	0	0	0	0	1024
4933405L10Rik	NM_027655	2	2	2	1	2	0	3	1	0	1067
4933405O20Rik	NM_172901	0	0	0	0	0	0	0	0	0	1282
4933406C10Rik	NR_044986	11	5	4	4	4	4	4	9	0	1576
4933406D12Rik	NR_040502	0	0	0	0	0	0	0	0	0	680
4933406F09Rik	NR_015568	1	0	1	0	0	0	0	0	0	1236
4933406G16Rik	NR_046037	0	0	0	0	0	0	0	0	0	1359
4933406I18Rik	NR_029438|NR_029437	0	0	0	0	0	0	0	0	0	1593
4933406J08Rik	NM_028914	0	0	0	0	0	0	0	0	0	2054
4933406J10Rik	NR_046004	0	0	0	0	0	0	0	0	0	928
4933406K04Rik	NR_015512	0	0	0	0	0	0	0	0	0	1296
4933406M09Rik	NM_173771	0	0	0	0	0	0	0	0	0	1713
4933407E24Rik	NR_045819	0	0	0	0	0	0	0	0	0	1816
4933407G14Rik	NR_045841	0	0	0	0	0	0	0	0	0	1205
4933407I05Rik	NR_040731	0	0	0	0	0	0	0	0	0	739
4933407K13Rik	NR_029443	308	300	263	241	322	262	318	518	0	3319
4933407L21Rik	NR_037692	0	0	1	1	0	0	1	0	0	1106
4933408B17Rik	NM_177773	70	71	67	52	62	35	37	32	2	2305
4933408J17Rik	NR_045810	18	16	27	12	31	9	14	26	0	1802
4933408N05Rik	NR_045831	5	7	6	9	7	6	4	14	0	1525
4933409G03Rik	NM_177651	0	0	0	0	0	0	0	0	0	1282
4933409K07Rik	NR_033123|NR_033123|NR_033123|NR_033123	2093	2082	2664	2182	2544	1662	2132	3881	1	2978
4933411E08Rik	NR_045342	6	2	9	4	16	1	8	10	0	1647
4933411G06Rik	NR_045158	0	0	0	0	0	0	0	0	0	964
4933411G11Rik	NM_177880	9	10	8	6	6	2	5	16	0	1795
4933411K16Rik	NM_025752	2	2	6	1	3	2	3	3	0	1344
4933411K20Rik	NM_025747	4839	5003	5340	3725	4308	2747	2809	4447	0	4482
4933412E12Rik	NR_038026|NR_038025	103	110	121	94	123	77	79	116	0	1723
4933412E24Rik	NM_027668	0	0	0	0	0	0	0	0	0	1696
4933412O06Rik	NR_045507	0	0	0	0	0	0	0	0	0	1066
4933413G19Rik	NM_027697	40	25	30	15	26	11	9	10	2	1002
4933413J09Rik	NR_038005	0	0	0	0	0	0	0	0	0	3330
4933413L06Rik	NR_045508	0	0	0	0	0	1	0	0	0	865
4933415F23Rik	NM_025746	0	1	0	0	1	0	0	0	0	1724
4933416C03Rik	NM_001161855	0	0	0	0	0	0	0	1	0	2197
4933416E03Rik	NR_040498	0	0	0	0	0	0	0	0	0	1070
4933416I08Rik	NM_027700	0	0	0	0	0	0	0	0	0	1205
4933416M06Rik	NR_045846	0	0	0	0	0	0	1	0	0	1228
4933416M07Rik	NR_045840	0	0	0	0	1	1	0	3	0	1463
4933417A18Rik	NM_025750	0	0	0	0	0	0	0	0	0	988
4933417D19Rik	NR_045849	3	2	11	7	9	0	8	4	0	1172
4933417E11Rik	NR_040454	0	0	0	0	0	0	0	0	0	1036
4933417G07Rik	NR_033592	0	1	0	0	1	0	0	4	0	903
4933417O13Rik	NR_045842	0	0	0	0	0	0	0	0	0	1469
4933421I07Rik	NM_027702	0	0	0	0	0	0	0	0	0	1284
4933421O10Rik	NR_036602	240	235	291	208	232	130	186	270	0	3793
4933422A05Rik	NR_040715	7	9	8	8	12	4	6	12	0	1299
4933422H20Rik	NM_001033775	0	0	0	0	0	1	0	0	0	1875
4933424G05Rik	NR_045372	1	0	0	1	1	0	0	1	0	1688
4933424G06Rik	NR_040290	2	3	5	3	7	4	5	13	0	1070
4933425B07Rik	NR_046460	0	0	0	1	0	0	0	0	0	1869
4933425H06Rik	NR_040519	0	0	0	0	0	0	2	2	0	847
4933425L06Rik	NM_025751	0	0	0	0	0	0	0	0	0	2100
4933426D04Rik	NR_040684	0	0	0	0	0	0	0	0	0	933
4933426M11Rik	NM_178682|NM_001242419	3443	3261	3865	3965	3308	2308	2749	5247	0	5086
4933427D06Rik	NM_175017	1	0	3	2	1	4	1	3	0	2564
4933427D14Rik	NM_028963	1817	1661	1934	1234	1279	664	884	1461	2	4275
4933427E11Rik	NR_033197	20	16	17	6	10	7	8	15	0	1157
4933427E13Rik	NR_045853	0	0	0	0	0	0	0	0	0	1436
4933427G17Rik	NM_028955	4	3	4	1	2	3	3	6	0	1826
4933427I22Rik	NR_045160|NR_045159	0	0	0	0	0	0	0	0	0	1522
4933428C19Rik	NR_040644	0	0	0	0	0	0	0	0	0	761
4933429K18Rik	NR_045307	0	0	0	1	0	0	0	0	0	958
4933429O19Rik	NR_033783	0	0	0	0	0	0	0	0	0	1572
4933430H16Rik	NR_045855	0	0	0	0	0	0	0	0	0	1383
4933430I17Rik	NM_177607	68	56	84	80	140	87	96	155	1	1726
4933430M04Rik	NR_045857	0	0	0	0	0	0	0	0	0	686
4933430N04Rik	NR_045854	0	0	0	0	0	0	0	0	0	1089
4933431E20Rik	NR_015459	9	15	21	16	24	8	11	28	0	5367
4933431G14Rik	NR_045165|NR_045163	2	0	3	2	3	4	0	2	0	1723
4933432G23Rik	NR_040716	0	0	0	0	0	0	0	0	0	780
4933432I03Rik	NR_045657	144	115	148	115	213	206	393	1035	1	1004
4933432I09Rik	NR_027843|NR_015575	0	0	0	1	1	0	1	1	0	1478
4933433C11Rik	NM_028961	1	0	0	0	0	0	0	0	0	1373
4933433F19Rik	NR_045856	0	0	0	0	0	0	0	0	0	1029
4933433G15Rik	NR_040719	71	102	145	73	123	69	64	73	3	1096
4933433G19Rik	NR_045851	0	0	0	0	0	0	0	2	0	1004
4933433H22Rik	NR_045458	1	2	0	0	0	2	1	1	0	1732
4933434E20Rik	NM_025762|NM_027500	11161	9280	11183	7721	9952	6748	7582	11983	0	1854
4933434I20Rik	NM_026233	0	0	0	0	0	0	1	0	0	1235
4933436C20Rik	NR_033641	249	164	241	235	235	108	187	244	0	1201
4933436E23Rik	NR_040455	0	0	0	0	0	0	0	0	0	1054
4933436H12Rik	NR_046208	0	0	0	0	0	0	0	0	0	1476
4933436I01Rik	NM_025763	0	0	0	0	0	0	0	0	0	1369
4933438B17Rik	NR_040685	0	0	0	0	0	0	0	0	0	1106
4933438K21Rik	NR_045446	0	0	0	0	1	0	0	1	0	1625
4933439C10Rik	NR_015585	425	290	298	192	299	165	224	345	0	1820
4933439K11Rik	NR_040558	30	31	28	24	29	8	12	7	2	884
4933440J02Rik	NR_045344	0	0	0	0	0	0	0	0	0	1087
4933440M02Rik	NR_045804|NR_045803	2	0	1	0	0	0	0	0	0	1744
5031410I06Rik	NM_207657	0	0	1	0	0	0	0	1	0	1857
5031414D18Rik	NM_198642	3783	3631	3944	2548	2425	644	452	418	2	2594
5031425E22Rik	NR_040469	894	964	1528	940	988	605	748	1234	1	2489
5031425F14Rik	NR_015558	90	48	42	46	34	20	16	34	2	1579
5031426D15Rik	NR_027890	3	13	16	8	13	10	11	18	1	5964
5031434C07Rik	NR_045986|NR_045987	0	0	0	0	1	0	0	0	0	2112
5031434O11Rik	NR_033624	5	5	4	2	7	2	2	3	0	662
5031439G07Rik	NM_001033273	23625	21183	24215	15717	20413	11932	12430	19611	0	4975
5033403H07Rik	NR_040413	0	0	0	0	0	0	0	0	0	422
5033404E19Rik	NR_033600	0	0	0	0	0	0	0	0	0	652
5033406O09Rik	NR_029464	130	107	133	83	116	74	97	174	0	1673
5033411D12Rik	NM_138654	6	2	5	4	3	2	3	7	0	1670
5330411J11Rik	NR_040510	1	0	1	0	0	0	0	0	0	1587
5330413P13Rik	NR_029381	0	0	0	0	0	0	0	1	0	3574
5330417C22Rik	NM_001033304	1	5	3	2	4	4	2	6	0	3269
5330426P16Rik	NR_028300	642	595	626	359	427	353	449	832	0	1758
5330434G04Rik	NR_015552	0	0	0	0	0	0	0	0	0	3392
5330439B14Rik	NR_037679	0	0	0	0	0	0	0	0	0	1335
5430401F13Rik	NM_001244628	0	0	0	0	0	0	0	0	0	545
5430402E10Rik	NM_027768	0	0	0	0	0	0	0	0	0	323
5430402O13Rik	NR_015581|NR_027892	25	18	29	18	29	24	18	52	0	1005
5430403N17Rik	NR_046181	0	0	0	1	0	1	0	0	0	2496
5430405H02Rik	NR_015591|NR_027914	172	146	154	102	140	88	111	196	0	1507
5430416N02Rik	NR_034038	720	579	852	629	811	454	624	1126	0	569
5430416O09Rik	NR_033355	0	0	0	0	0	0	1	0	0	4029
5430417L22Rik	NR_030716	3198	3189	3276	2231	2920	1866	1979	3390	0	2989
5430419D17Rik	NM_175166	0	0	0	0	0	0	0	1	0	2871
5430421F17Rik	NR_040352	4	0	1	2	2	0	5	2	0	2238
5430421N21Rik	NM_001201323	0	0	0	0	0	0	0	0	0	1398
5430425J12Rik	NM_027780	0	0	0	0	0	0	0	0	0	1478
5430427M07Rik	NR_045858	0	0	0	0	0	0	0	0	0	966
5430427O19Rik	NM_001163539	2622	2592	3253	2371	3294	3032	4163	6289	1	3778
5430428K19Rik	NR_045426	0	0	0	0	0	0	0	1	0	847
5430434I15Rik	NR_040541	0	0	0	0	0	0	0	0	0	1200
5430435G22Rik	NM_145509	9646	7551	9323	5132	8064	7396	8875	10225	0	2482
5430437J10Rik	NR_045274	355	293	387	307	385	264	434	863	1	1109
5430440P10Rik	NR_045859	0	0	0	0	0	0	0	1	0	959
5530400C23Rik	NM_027784	0	0	0	0	0	0	0	0	0	414
5530401A14Rik	NR_038010	0	0	0	0	0	0	0	0	0	1781
5530601H04Rik	NR_015467	595	539	627	401	482	298	311	488	0	3675
5730403I07Rik	NR_040378	0	0	0	0	0	0	0	0	0	1974
5730405O15Rik	NR_038158	40	28	48	21	33	22	27	35	0	830
5730408K05Rik	NR_027866	5706	3489	5060	2504	5913	2715	3245	5881	4	336
5730409E04Rik	NM_001145950|NM_001013755	1859	1680	1696	956	947	417	404	645	2	2837
5730412P04Rik	NR_045424|NR_045425	0	0	0	0	0	0	0	0	0	1380
5730416F02Rik	NR_033596	1	0	0	1	0	0	0	2	0	755
5730420D15Rik	NR_045339|NR_045338	2	0	0	0	0	0	0	0	0	1180
5730422E09Rik	NR_015478	7	12	6	9	10	8	4	8	0	1658
5730435O14Rik	NR_045341	0	0	0	0	0	0	0	0	0	560
5730455P16Rik	NM_027472	3430	3111	3348	2301	2857	1713	2002	3088	0	4470
5730457N03Rik	NR_038163	0	0	0	0	0	0	0	0	0	2859
5730460C07Rik	NR_045801	0	0	0	0	0	0	0	0	0	1777
5730480H06Rik	NR_045500	38	39	50	59	51	33	45	57	0	1678
5730488B01Rik	NR_073462	0	0	0	0	0	0	0	0	0	2254
5730507C01Rik	NM_001201330|NM_001033157	103	115	100	62	96	73	89	195	0	2504
5730508B09Rik	NM_027482	1047	897	1078	684	881	530	696	1383	0	1546
5730522E02Rik	NR_027973	0	0	0	0	0	0	0	0	0	1463
5730559C18Rik	NM_028872	0	0	0	0	3	0	0	2	0	2956
5730577I03Rik	NR_033729	127	114	137	99	114	87	73	147	0	2290
5830403L16Rik	NM_178243	0	0	0	0	0	0	0	0	0	1602
5830403M04Rik	NR_045993	0	0	0	0	0	0	1	0	0	1283
5830411N06Rik	NM_001128146|NM_175533|NM_001128145	0	0	0	0	0	0	0	1	0	4120
5830415F09Rik	NM_029086	897	791	963	660	791	422	499	805	0	1501
5830416I19Rik	NR_045384	0	0	0	0	0	0	0	0	0	2573
5830416P10Rik	NR_028427	34	39	48	35	38	28	35	41	0	5216
5830417I10Rik	NR_028359	799	807	964	660	896	460	508	1027	0	5831
5830418K08Rik	NM_176976	9094	9388	12096	11364	13064	8699	9182	14215	1	7323
5830418P13Rik	NR_040466	0	0	2	0	1	2	0	0	0	2121
5830428M24Rik	NR_038061|NR_038060	72	77	73	64	63	40	56	72	0	1034
5830432E09Rik	NR_015548	231	200	252	181	214	113	163	225	0	1437
5830454E08Rik	NR_073359	73	33	40	27	52	18	15	41	2	686
5830473C10Rik	NM_001252661	12	9	22	12	18	7	14	19	0	2184
5930403L14Rik	NR_045643	4	1	3	3	3	1	2	6	0	5631
5930412G12Rik	NR_015517	0	0	0	0	0	0	0	0	0	2348
5930438M14Rik	NR_046158	0	0	0	0	0	0	0	0	0	2382
6030407O03Rik	NR_045311	1	1	0	1	2	0	2	1	0	1744
6030408B16Rik	NR_033803	10	9	11	5	10	6	6	12	0	1910
6030419C18Rik	NM_176921	0	0	1	0	0	0	0	1	0	2082
6030440G07Rik	NR_036598	9	9	18	20	23	12	11	25	0	996
6030458C11Rik	NM_029998|NM_001166360	3609	3462	3780	2800	3195	1811	1998	3046	0	5366
6030466F02Rik	NR_040702	0	0	0	0	0	0	0	0	0	1377
6030468B19Rik	NM_029964	9	7	11	8	9	5	4	6	0	1021
6030498E09Rik	NM_183126	0	0	0	0	0	0	0	0	0	1127
6230400D17Rik	NR_029446	63	79	73	80	158	68	86	148	1	1031
6330403A02Rik	NM_001081227	11	12	17	6	9	3	11	11	0	6500
6330403K07Rik	NM_134022	0	0	0	0	0	0	0	1	0	1569
6330403M23Rik	NM_001267796	128	191	175	203	118	83	104	126	3	1321
6330407A03Rik	NR_028126	22	23	21	8	39	27	35	63	1	1793
6330408A02Rik	NM_177312	728	721	662	484	607	371	321	398	2	3309
6330409D20Rik	NM_027529	0	0	1	0	0	0	0	1	0	1076
6330410L21Rik	NR_040589	1	0	0	0	0	1	0	1	0	3811
6330415B21Rik	NR_045141	4	6	6	1	5	1	0	5	0	2129
6330416G13Rik	NM_144905	1869	1703	1790	1225	1213	511	498	626	2	3573
6330418K02Rik	NR_045821	257	239	248	153	160	121	110	168	0	684
6330549D23Rik	NR_003619	81	71	75	53	88	35	40	84	0	2389
6430411K18Rik	NR_002848	0	0	0	0	0	0	0	0	0	1191
6430531B16Rik	NM_001033465	179	139	165	152	274	179	207	293	0	1104
6430548M08Rik	NM_001163760|NM_001163761|NM_001163762|NM_172286	12125	11285	12119	8142	8512	4637	4075	4453	2	6280
6430550D23Rik	NM_001145351|NM_001145352	21	14	19	24	19	9	13	22	0	1921
6430562O15Rik	NR_015515	0	0	0	2	1	0	1	0	0	1664
6430571L13Rik	NM_175486	8	4	15	7	5	7	3	30	0	2495
6430573F11Rik	NM_176952	0	0	0	0	0	0	0	0	0	1768
6430584L05Rik	NR_046179	0	0	0	0	0	0	0	0	0	3094
6430706D22Rik	NR_040291	3981	3361	4122	2780	3194	1598	1888	3886	0	1469
6530402F18Rik	NR_029460	0	0	0	1	0	0	0	1	0	4094
6530411M01Rik	NR_027881	0	0	0	0	0	0	0	0	0	1162
6720401G13Rik	NR_015505|NR_026976	2530	2079	2667	2144	2340	1265	1654	3085	0	6542
6720456H20Rik	NM_172600	2413	2356	2566	2074	2201	1473	1523	1960	0	5161
6720468P15Rik	NR_040307|NR_040306	0	0	1	0	0	0	0	0	0	1752
6720483E21Rik	NR_040492	0	0	0	0	0	0	0	0	0	1063
6720489N17Rik	NM_173381	11	7	7	4	8	1	4	7	0	2436
6820408C15Rik	NM_177656	0	0	0	0	0	0	0	0	0	1625
6820431F20Rik	NR_030708	21613	20081	23547	20309	25764	15524	19001	28960	0	3822
7420426K07Rik	NM_001033983	0	0	0	0	0	0	0	1	0	1447
7420461P10Rik	NM_001177581	5	6	5	10	3	4	6	7	0	735
7420700N18Rik	NR_046272	0	0	0	0	1	0	1	1	0	1701
7420701I03Rik	NR_045860	0	0	0	0	0	0	0	0	0	679
7530416G11Rik	NM_001256072	3	5	3	4	2	1	4	5	0	1104
7530420F21Rik	NR_015466	4	4	3	2	3	4	9	11	0	1041
7630403G23Rik	NR_040744	0	0	0	0	0	0	0	0	0	1025
8030411F24Rik	NM_030135	0	0	0	0	0	0	0	0	0	556
8030423F21Rik	NR_045738	21	36	31	44	38	25	36	40	1	2793
8030423J24Rik	NM_029873	0	0	0	0	0	0	0	0	0	812
8030442B05Rik	NR_040615	2	1	1	2	1	0	0	2	0	950
8030443G20Rik	NR_040664	0	0	0	0	0	0	0	0	0	846
8030462N17Rik	NM_178670	4298	4095	4847	3951	5419	3866	4593	7557	1	3361
8430403D17Rik	NR_045875	1	1	1	2	4	1	0	4	0	3081
8430406I07Rik	NM_028984	4399	3788	3881	2189	2773	1708	1995	2986	0	2650
8430408G22Rik	NM_145980|NM_001166580	0	0	0	0	0	0	0	2	0	1313
8430410A17Rik	NM_173737	3750	3305	3846	2757	3578	2310	2394	3586	0	1365
8430419L09Rik	NM_028982	249	219	261	213	231	141	117	169	0	4168
8430422H06Rik	NR_045373	0	0	0	0	0	0	0	0	0	1217
8430423G03Rik	NR_040686	0	1	0	0	1	0	0	0	0	582
8430427H17Rik	NM_001134300|NM_001001986	1124	1104	1319	1292	1227	643	553	876	0	6479
8430429K09Rik	NR_045276|NR_045275|NR_028317	715	710	810	528	700	401	458	740	0	2582
8430431K14Rik	NR_002849	0	0	0	0	0	0	0	0	0	2797
8430436N08Rik	NR_040645	0	0	0	0	0	0	0	0	0	1020
8430437L04Rik	NR_040503	0	0	0	0	0	0	0	0	0	1606
9030025P20Rik	NM_001123370	220	219	257	200	188	133	181	271	0	762
9030204H09Rik	NR_040618	0	0	0	0	0	0	0	0	0	596
9030404E10Rik	NR_045878	0	0	0	0	0	0	0	0	0	1152
9030612E09Rik	NM_172419	0	0	0	0	0	0	0	0	0	1802
9030617O03Rik	NM_145448	7092	6809	7169	5352	6260	3933	4022	5115	0	3172
9030619P08Rik	NM_001039720	0	1	1	1	1	0	0	0	0	844
9030624G23Rik	NM_001256489	115	102	119	68	86	49	58	91	0	2194
9030624J02Rik	NM_027815	12645	11546	12502	9224	11492	7576	7585	11792	0	3521
9130008F23Rik	NM_027834	135	133	81	39	55	71	67	114	4	2102
9130011E15Rik	NM_198296	2202	2087	2217	1743	2142	1254	1281	1966	0	2839
9130015A21Rik	NR_045051|NR_045050	0	0	0	0	0	0	0	0	0	999
9130015L21Rik	NR_040499	0	0	0	0	0	0	0	0	0	550
9130017N09Rik	NM_030218	0	0	0	0	0	0	0	0	0	2370
9130019O22Rik	NM_030226	818	669	642	338	669	469	633	1152	4	2937
9130019P16Rik	NR_033635	0	0	1	0	0	0	0	0	0	4429
9130023H24Rik	NM_177001	827	808	827	449	515	425	558	825	0	3524
9130024F11Rik	NR_024325|NR_024326	232	222	224	133	194	110	138	210	0	3728
9130204L05Rik	NM_001101461	0	0	0	0	0	0	0	0	0	434
9130206I24Rik	NR_030721	707	647	782	439	636	319	373	496	0	2819
9130209A04Rik	NR_033453	0	0	0	0	0	0	1	0	0	619
9130221F21Rik	NR_046180	17	16	20	16	20	16	16	26	0	2567
9130221H12Rik	NR_046001	532	479	428	228	272	178	203	397	2	1485
9130227L01Rik	NR_045837	47	57	64	53	74	20	24	47	0	1849
9130230L23Rik	NR_027961	10	9	18	38	71	35	49	74	1	1397
9130401M01Rik	NM_029418	5333	4208	5173	3393	4692	2816	3145	5152	0	1273
9130409I23Rik	NM_001033819	0	0	1	0	0	0	0	1	0	1841
9230009I02Rik	NR_045865	0	0	0	0	0	0	0	0	0	1093
9230102K24Rik	NR_028438	0	0	0	0	0	0	0	0	0	1246
9230102O04Rik	NR_040511	110	105	123	85	98	71	76	131	0	680
9230104L09Rik	NM_029960	2	0	1	0	2	1	2	1	0	601
9230105E05Rik	NR_040626	0	0	0	0	0	0	0	0	0	2193
9230110C19Rik	NM_199017	0	1	1	0	1	0	0	0	0	1535
9230110F15Rik	NM_029863	0	0	0	0	0	0	0	0	0	782
9230112D13Rik	NM_030062	9	15	8	4	14	0	4	1	0	721
9230112J17Rik	NR_040463|NR_040464	0	0	0	0	0	0	0	0	0	2447
9230114K14Rik	NR_015537	177	171	177	131	141	91	97	146	0	2061
9230115E21Rik	NR_033560	0	0	1	1	0	0	0	0	0	1427
9230116N13Rik	NR_024328	86	83	95	58	79	52	54	65	0	2040
9330020H09Rik	NR_028442	321	268	497	309	416	253	288	505	0	3371
9330111N05Rik	NR_015587	332	289	384	363	476	385	432	709	1	1350
9330117O12Rik	NR_045400	0	0	0	0	0	0	0	0	0	1783
9330133O14Rik	NR_045696	372	359	393	263	301	165	191	234	0	2779
9330151L19Rik	NR_033222	554	420	416	301	491	297	346	603	0	2489
9330158H04Rik	NR_015589	6	7	11	4	18	7	11	14	0	3046
9330159F19Rik	NM_001162537	5	5	4	2	5	3	3	8	0	5584
9330159M07Rik	NR_037983|NR_037982	196	206	226	178	181	129	128	273	0	2685
9330162B11Rik	NR_038007	0	0	0	0	0	0	0	0	0	2155
9330175E14Rik	NR_015514	32	22	9	9	19	19	22	38	4	1481
9330175M20Rik	NR_045151	0	0	0	0	0	0	0	0	0	2495
9330178D15Rik	NR_040553	0	0	0	0	0	0	0	0	0	3394
9330179D12Rik	NR_040273|NR_040275|NR_040274	3	0	1	3	5	0	1	1	0	1494
9330182L06Rik	NM_172706	1	0	0	0	0	0	0	0	0	4570
9330182O14Rik	NM_001256056	0	0	0	0	0	0	0	0	0	1996
9430007A20Rik	NM_198662	0	0	1	0	0	0	0	0	0	1349
9430008C03Rik	NR_015463|NR_027887	2296	1885	2621	2303	2821	1561	2049	3539	0	3241
9430014N10Rik	NR_045737	0	0	0	0	0	0	0	0	0	1074
9430015G10Rik	NM_177205|NM_145557	3153	2400	3035	2166	2604	1461	1642	2480	0	2628
9430016H08Rik	NM_001081181	1914	1764	2039	1606	2120	1381	1680	2592	0	1268
9430018G01Rik	NR_045988	2	5	3	3	5	1	1	3	0	4038
9430019J16Rik	NR_040635	0	0	0	0	0	0	0	0	0	872
9430020K01Rik	NM_001081963	0	0	0	0	0	0	0	0	0	6691
9430021M05Rik	NR_033569	0	0	0	0	0	0	0	0	0	2091
9430023L20Rik	NM_026566	5634	4893	5684	3830	5228	3031	3197	4725	0	1173
9430037G07Rik	NR_040766	280	290	238	150	196	167	188	328	0	3017
9430038I01Rik	NM_029886	1985	1640	2120	1494	2204	1284	1490	2204	0	1068
9430041J12Rik	NR_033568	0	0	1	0	0	0	0	0	0	2255
9430060I03Rik	NR_015525	63	52	69	48	76	47	51	81	0	1632
9430069I07Rik	NM_001256161	2	2	1	1	0	0	1	1	0	515
9430076C15Rik	NR_015553	4	0	0	3	7	2	8	20	0	2972
9430076G02Rik	NR_040338	0	0	0	0	0	0	0	0	0	2171
9430083A17Rik	NR_029463	8	5	5	3	6	3	9	7	0	2927
9430091E24Rik	NR_040363|NR_040364	70	76	61	56	56	42	40	57	0	2660
9530002B09Rik	NM_023865	0	0	0	0	0	0	0	0	0	768
9530003J23Rik	NM_029906	0	0	0	0	0	0	0	0	0	1162
9530026F06Rik	NR_040483	4	4	6	3	6	2	4	7	0	835
9530026P05Rik	NR_015530	0	0	0	0	0	0	0	0	0	938
9530027J09Rik	NR_045916	5	2	4	4	9	0	0	4	0	1627
9530036O11Rik	NR_015562	1	3	4	2	3	1	1	3	0	2851
9530048J24Rik	NR_046194	0	0	0	0	0	0	0	0	0	601
9530051G07Rik	NR_040272	0	0	0	0	0	0	0	0	0	4357
9530052E02Rik	NR_046017	0	0	0	1	0	0	0	0	0	897
9530053A07Rik	NM_001164655	0	0	0	0	0	0	0	0	0	7323
9530059O14Rik	NR_015610	0	0	0	0	0	0	0	0	0	3921
9530068E07Rik	NM_153117	17211	14685	17069	12870	16117	10645	11543	18230	0	2410
9530077C05Rik	NM_026739	11	13	16	9	11	6	4	7	0	2116
9530080O11Rik	NR_045777|NR_045776	0	0	0	0	0	0	0	0	0	1671
9530082P21Rik	NR_015472	346	248	230	112	144	58	107	167	2	3105
9530091C08Rik	NR_033299	124	166	132	118	169	74	93	194	0	7850
9630013A20Rik	NR_015539	0	0	0	0	0	0	0	0	0	1999
9630028B13Rik	NR_038006	4	2	2	1	7	3	5	3	0	3349
9630028H03Rik	NR_015544	0	0	0	0	0	0	0	0	0	2231
9630033F20Rik	NM_177003	6538	6007	7312	5554	4639	2788	3255	6496	0	3596
9830001H06Rik	NM_001164663	3104	3353	3770	2933	2754	1800	1803	3866	0	13175
9830107B12Rik	NM_001177897|NM_177824|NM_001177896	2	2	2	2	0	1	3	1	0	3649
9830132P13Rik	NR_040552	67	59	57	67	64	42	47	78	0	4131
9830147E19Rik	NM_001242388	22	26	14	10	13	11	3	10	0	4221
9830166K06Rik	NR_045314	0	0	0	0	1	0	0	0	0	2688
9930012K11Rik	NM_001112735|NM_001004155	472	391	404	114	54	34	34	81	2	2002
9930013L23Rik	NM_030728	1	2	1	2	2	0	0	0	0	7057
9930014A18Rik	NR_030696	3717	3396	3680	2507	2799	1564	1562	2254	2	5073
9930021J03Rik	NM_172836	1864	1936	2325	2093	1873	1241	1349	2541	0	7969
9930104L06Rik	NM_177573	1600	1200	1254	847	1191	778	1054	1996	0	2885
9930111J21Rik1	NM_001114679	1668	1654	1506	828	793	331	260	203	2	1982
9930111J21Rik2	NM_173434|NM_173434	367	411	350	212	218	113	87	67	2	996
a	NM_015770	1	1	2	1	3	1	1	1	0	635
A030009H04Rik	NR_027827	1936	1808	2011	1246	1409	728	729	808	2	1722
A130010J15Rik	NM_181048|NM_001160360|NM_001160359	1955	1686	1836	1119	1247	811	1047	2153	0	3829
A130049A11Rik	NR_030676	236	202	230	251	285	97	175	168	0	3724
A130077B15Rik	NR_040616	2698	3140	3500	3067	3166	2318	2805	4425	0	2447
A1bg	NM_001081067	0	0	0	0	0	0	0	0	0	1766
A1cf	NM_001081074	0	0	0	1	1	1	5	3	0	3771
A230001M10Rik	NR_040391	0	0	0	0	0	0	0	0	0	1807
A230020J21Rik	NR_027298	3	3	1	2	10	2	1	5	0	1592
A230028O05Rik	NR_040374	274	193	319	237	362	239	294	544	1	2736
A230046K03Rik	NM_001033375	23622	22609	27406	17581	25187	15947	18415	27943	0	5686
A230050P20Rik	NM_175687	6224	5383	6799	4471	5380	2837	2975	4248	0	1622
A230056J06Rik	NR_045633	1	0	2	0	1	0	0	0	0	3097
A230056P14Rik	NR_015495	165	142	143	113	114	54	83	97	0	1348
A230057D06Rik	NR_015533	0	0	0	0	0	0	0	0	0	1947
A230065H16Rik	NM_001101503	0	0	0	0	0	0	0	0	0	600
A230070E04Rik	NR_045897	0	0	0	0	0	0	0	0	0	1794
A230072C01Rik	NR_027446|NR_027445	436	365	452	385	512	343	358	592	0	2217
A230072E10Rik	NR_015600	25	27	27	33	49	16	31	37	0	3233
A230073K19Rik	NR_033229	14	9	10	8	13	9	6	18	0	7231
A230077H06Rik	NR_040329	33	18	18	14	15	12	14	27	0	2878
A230108P19Rik	NR_040333	0	0	0	0	0	0	0	0	0	2443
A2m	NM_175628	1	0	0	0	0	0	0	0	0	4630
A330009N23Rik	NR_045327|NR_045328|NR_045326	81	71	59	44	59	25	40	52	0	1717
A330021E22Rik	NM_172447	0	0	0	0	0	1	0	1	0	3188
A330023F24Rik	NR_015566	59	85	105	57	57	51	86	147	1	5083
A330032B11Rik	NR_045329	117	134	165	118	134	86	139	206	0	1859
A330035P11Rik	NR_015586	50	35	36	14	31	30	19	37	2	2654
A330040F15Rik	NR_015503	0	0	0	0	0	0	0	0	0	1049
A330041J22Rik	NR_045835	0	2	2	1	1	0	0	0	0	1786
A330048O09Rik	NR_045162	0	0	0	0	0	0	0	0	0	610
A330049N07Rik	NR_040646	10	12	48	33	26	15	20	24	1	1932
A330050B17Rik	NR_029456	36	49	49	49	50	21	36	64	0	4394
A330050F15Rik	NM_001145192	0	0	0	1	0	0	0	0	0	2239
A330069E16Rik	NR_015464	3705	3303	4481	2401	4317	2330	3284	5493	0	886
A330070K13Rik	NM_198665	0	0	0	0	0	0	0	0	0	578
A330076C08Rik	NR_045088	0	0	0	0	0	0	0	0	0	1880
A330076H08Rik	NR_015599	0	0	0	0	0	0	0	0	0	1779
A330093E20Rik	NR_040342	0	0	0	0	0	0	1	0	0	2350
A330102I10Rik	NR_045077|NR_045075|NR_045074|NR_045073	0	0	0	0	0	0	0	0	0	1497
A3galt2	NM_001009819	1	3	2	3	1	0	2	1	0	3333
A430005L14Rik	NM_175287|NM_001163019	9694	7818	9483	6372	8313	4778	5227	7450	0	1108
A430033K04Rik	NM_183025	874	910	920	462	498	406	485	955	2	3044
A430035B10Rik	NR_040452	6	6	6	6	8	4	8	6	0	1897
A430071A18Rik	NR_045313|NR_045312	2	8	4	4	4	2	4	7	0	1287
A430078G23Rik	NM_001033378	643	659	735	597	738	355	328	517	0	2871
A430088P11Rik	NR_045310|NR_045309	0	2	2	1	3	0	0	2	0	4501
A430089I19Rik	NM_177913|NM_177913|NM_177913|NM_177913	1	1	1	0	0	1	1	0	0	1257
A430090L17Rik	NR_045836	0	0	0	0	0	0	0	0	0	3630
A430092G05Rik	NR_040622	6	5	3	0	5	7	5	9	0	1703
A430093F15Rik	NR_027805	44	26	28	31	51	30	55	114	1	2058
A430105I19Rik	NM_001001982	6	3	9	7	4	1	1	1	0	4659
A430107P09Rik	NM_001205242	60	69	69	78	76	63	74	146	1	2181
A4galt	NM_001170954|NM_001004150	5	8	2	5	13	3	3	30	1	2123
A4gnt	NM_001077424	1	0	0	0	0	1	0	0	0	2700
A530006G24Rik	NR_046014	0	0	0	0	0	0	0	0	0	1274
A530013C23Rik	NR_015500	32	22	34	23	26	25	16	25	0	2083
A530016L24Rik	NM_177039	0	0	0	0	0	0	0	0	0	2579
A530032D15Rik	NM_213615	130	112	140	97	116	79	100	156	0	1297
A530046M15Rik	NR_046131	0	1	0	0	0	1	0	0	0	1481
A530050N04Rik	NR_045419	0	0	0	0	0	0	0	0	0	1751
A530053G22Rik	NR_015565	0	0	0	0	0	0	0	0	0	1391
A530054K11Rik	NM_183146	1878	2065	2277	1325	1619	1283	1651	2262	0	4293
A530058N18Rik	NR_028423	0	0	0	0	0	0	0	0	0	1515
A530064D06Rik	NM_178796|NM_001113556	8	19	8	12	12	2	6	15	0	1645
A530065N20Rik	NR_046142	0	0	0	0	0	0	0	0	0	3675
A530072M11Rik	NR_045765	15	15	16	9	13	11	8	25	0	1795
A530088E08Rik	NR_029458	0	0	0	0	0	0	1	0	0	1738
A530099J19Rik	NM_175688	0	0	0	0	0	0	0	0	0	2716
A630001G21Rik	NM_177055	2644	2239	2710	2134	3060	1927	2508	3985	0	1879
A630007B06Rik	NM_170757	858	956	1129	911	1152	865	970	1376	1	2697
A630010A05Rik	NR_033556	0	0	0	1	0	0	0	0	0	1565
A630012P03Rik	NR_045367	0	0	0	0	0	0	0	0	0	1915
A630019I02Rik	NR_046182	1	0	0	0	0	0	0	0	0	2933
A630020A06	NR_045740	40	35	58	38	35	34	34	76	0	3469
A630023A22Rik	NM_001251843	1	3	0	0	1	0	0	1	0	1281
A630033H20Rik	NM_175442|NM_001122596|NM_001122595	1715	1600	1932	1347	1845	1473	1828	2341	0	3241
A630066F11Rik	NR_030698	113	79	66	53	88	45	57	95	0	1196
A630072M18Rik	NR_030699	394	339	336	262	331	228	261	585	0	5352
A630073D07Rik	NM_001142969	0	0	0	0	0	0	0	0	0	427
A630075F10Rik	NR_033634|NR_033632	102	77	92	82	96	75	86	132	0	2157
A630076J17Rik	NM_001256174	0	0	0	0	0	0	0	0	0	609
A630077J23Rik	NR_040667	0	0	0	0	0	0	1	0	0	900
A630089N07Rik	NR_015491	1380	1557	1746	1354	1544	1051	1368	2085	0	2068
A630095E13Rik	NM_001033325	0	0	0	0	0	0	0	0	0	569
A630095N17Rik	NM_001243090|NM_001243091	0	0	0	0	0	0	0	0	0	709
A730008H23Rik	NM_172505	1294	1183	1442	887	891	567	702	1360	0	1163
A730017C20Rik	NR_033764|NR_033765|NM_173759|NM_001167925	0	0	0	0	1	0	0	0	0	2065
A730017L22Rik	NR_015523	254	311	353	374	355	242	321	553	1	2299
A730018C14Rik	NR_036459	0	0	0	0	0	0	0	0	0	1695
A730020E08Rik	NR_040287	5	4	8	12	7	3	9	12	0	1602
A730020M07Rik	NR_036458|NR_036457|NR_036456	0	0	0	0	0	0	0	0	0	2729
A730036I17Rik	NR_045838	1	1	0	0	0	0	0	0	0	3375
A730043L09Rik	NR_040769	0	0	0	0	0	0	0	0	0	1148
A730046J19Rik	NR_040271	0	0	0	0	0	0	0	0	0	4650
A730056A06Rik	NR_040325|NR_040324	0	0	0	0	0	0	0	0	0	2970
A730082K24Rik	NR_040317|NR_040319	2	3	2	1	0	0	1	2	0	2065
A730085A09Rik	NR_040437	0	0	0	0	0	0	0	0	0	2331
A730085K08Rik	NR_045967	0	0	0	0	1	0	0	1	0	509
A730090H04Rik	NR_040279	5	4	2	0	0	2	3	1	0	1606
A730090N16Rik	NR_040390	14	14	16	11	22	13	10	32	0	1326
A730098P11Rik	NR_038091	1166	1014	1101	972	1166	834	813	1295	0	3616
A830009L08Rik	NR_045161	0	0	0	0	0	0	0	0	0	2750
A830010M20Rik	NM_001168557|NM_001007574	817	888	1072	828	830	396	355	537	0	6754
A830018L16Rik	NM_001160369|NM_001160370|NM_177173|NM_001160371	4	6	12	9	9	7	4	11	0	8357
A830019L24Rik	NR_040551	0	0	0	0	0	0	0	0	0	1595
A830052D11Rik	NR_045403	0	0	0	0	0	1	0	0	0	1073
A830080D01Rik	NM_001033472	950	1054	1315	1169	1473	976	1219	1932	1	3309
A830082K12Rik	NR_045195	2	6	11	11	5	2	3	3	0	2247
A830082N09Rik	NR_015526	153	172	133	129	178	129	114	204	0	7783
A930001A20Rik	NR_040550|NR_040549	6	4	6	1	15	4	5	3	0	1580
A930001C03Rik	NR_045990|NR_045989	0	0	0	0	0	0	0	0	0	1181
A930003A15Rik	NR_015488|NR_027896	0	0	0	0	0	0	0	0	0	1137
A930003O13Rik	NR_027362	0	0	0	0	0	0	0	0	0	1907
A930004D18Rik	NR_028377|NR_028376	190	142	124	53	55	30	31	61	2	3633
A930005H10Rik	NR_015487|NR_027895|NR_027894	707	545	599	466	610	376	408	608	0	1419
A930006I01Rik	NR_040332	1	0	0	0	0	0	0	0	0	2172
A930007I19Rik	NR_015567	9	9	14	8	6	5	6	10	0	2260
A930009A15Rik	NM_029982	0	0	0	0	0	0	0	0	0	950
A930011G23Rik	NR_030692	2	10	8	0	3	6	8	12	0	3297
A930011O12Rik	NR_040709	0	0	0	0	0	0	0	3	0	3939
A930012L18Rik	NR_026853	0	0	0	0	1	0	0	0	0	2307
A930013F10Rik	NR_027886	77	84	106	117	105	64	85	115	1	2382
A930015D03Rik	NR_015618	434	376	364	171	301	183	253	442	4	742
A930016O22Rik	NR_073014|NR_073015	31	33	22	17	17	11	15	23	0	2545
A930017M01Rik	NR_033609	0	0	0	0	0	0	0	0	0	3293
A930018P22Rik	NM_026634	1	0	1	0	1	0	0	0	0	762
A930019D19Rik	NR_040619	0	0	0	0	0	0	0	0	0	901
A930024E05Rik	NR_045820	76	42	24	13	9	4	6	19	2	1850
A930041C12Rik	NR_046195	0	0	0	0	0	0	0	0	0	480
AA387883	NR_030678	0	0	0	0	0	0	0	0	0	1622
AA388235	NR_033305	225	221	256	156	217	158	193	259	0	3808
AA414768	NM_001272033	639	577	608	462	584	499	628	1251	1	1618
AA415398	NM_001004178	34	33	23	31	31	19	13	21	0	1862
AA465934	NR_028363	33	26	31	21	25	16	29	26	0	264
AA467197	NM_001004174	0	0	1	0	0	2	0	0	0	593
AA474331	NR_033628	316	308	304	195	263	106	139	166	2	660
AA536875	NR_045143|NR_045144|NR_045145	3	6	5	5	4	4	4	7	0	2255
AA543186	NR_027448	55	25	32	28	49	35	30	71	0	1639
AA545190	NR_033776	0	0	0	0	0	0	0	0	0	978
AA619741	NR_033627	0	0	0	0	0	0	0	0	0	2619
AA792892	NM_178894	4	3	5	8	13	8	6	7	0	927
AA986860	NM_177604	23	24	23	21	41	28	18	34	0	2883
AA987161	NM_001163246	2381	2714	3344	1843	2153	1696	1955	2760	0	4204
Aaas	NM_153416	6524	5424	6376	4765	5933	3755	4110	6648	0	1759
Aacs	NM_030210	9405	8773	9587	6796	9527	6747	6927	11455	0	3118
Aadac	NM_023383	0	0	0	0	0	0	0	0	0	1237
Aadacl2	NM_001128091	0	0	0	0	0	0	0	0	0	1533
Aadacl3	NM_001085503	0	0	0	0	0	0	0	0	0	3096
Aadat	NM_011834	0	0	0	0	0	0	0	0	0	1723
Aaed1	NM_025370	1723	1547	1896	1308	1587	1044	1070	1574	0	915
Aagab	NM_025857	11965	9923	11300	7849	9298	5227	5422	6609	2	2543
Aak1	NM_177762|NM_001040106	3556	3689	4123	3526	3784	2398	2436	4373	0	19362
Aamdc	NM_001177945|NM_001177947|NM_001177946|NM_183251	359	279	313	218	274	194	206	254	0	948
Aamp	NM_001190444|NM_146110	16710	14435	16598	11599	16346	10381	11600	19818	0	1819
Aanat	NM_009591|NR_033223	0	0	0	0	0	0	0	0	0	1472
Aar2	NM_001164818|NM_026661	5588	4705	5515	3895	5951	3777	4038	6938	0	3587
Aard	NM_175503	0	0	0	0	0	0	0	2	0	1303
Aars	NM_146217	39615	35815	42240	32620	47489	35008	38298	65481	0	4359
Aars2	NM_198608	2287	2117	2277	1612	1965	1251	1303	2144	0	3311
Aarsd1	NM_144829	10546	9166	10603	7061	9333	5901	6215	9979	0	1289
Aasdh	NM_173765	921	810	943	703	768	570	642	990	0	3637
Aasdhppt	NM_026276	9129	8328	9781	6859	8776	5475	6024	9197	0	2813
Aass	NM_013930	0	0	0	0	0	0	0	0	0	3644
Aatf	NM_019816	10128	9183	10783	7847	10029	6353	7397	11287	0	1787
Aatk	NM_001198785|NM_001198787|NM_007377	236	251	241	185	176	100	63	55	2	5753
AB099516	NM_001024672	0	0	0	0	0	0	0	0	0	536
AB124611	NM_206536|NM_001198794	13429	11766	13138	9064	11629	7124	7499	9854	0	1305
Abat	NM_001170978|NM_172961	1	2	1	1	1	2	0	4	0	4652
Abca1	NM_013454	2628	2637	3323	3025	4448	3229	4748	10723	1	10203
Abca12	NM_175210	1	0	0	0	0	1	0	1	0	8266
Abca13	NM_178259	15	10	19	7	7	5	4	9	0	15954
Abca14	NM_026458	1	1	1	1	4	1	2	1	0	5327
Abca15	NM_177213	0	0	0	0	0	0	0	0	0	5278
Abca16	NR_024051	0	0	0	0	0	0	0	1	0	5027
Abca17	NM_001031621	7	0	5	3	2	2	1	2	0	5024
Abca2	NM_007379	8378	8583	9172	6995	8349	5852	5863	9701	0	8004
Abca3	NM_013855|NM_001039581	7071	7170	7901	6840	6634	4798	4902	7866	0	6331
Abca4	NM_007378	1	0	0	0	1	0	0	0	0	7211
Abca5	NM_147219	11	24	35	19	21	11	13	20	1	8261
Abca6	NM_147218|NM_001166557|NM_001166556	1	0	0	0	0	1	1	0	0	5656
Abca7	NM_013850	6161	5805	6579	5091	6127	3868	4047	6739	0	6550
Abca8a	NM_153145	0	0	1	0	0	2	0	1	0	5491
Abca8b	NM_013851	4	1	1	1	1	0	2	1	0	6040
Abca9	NM_147220	40	50	39	40	32	29	31	39	0	6206
Abcb10	NM_019552	1160	1028	1193	797	981	613	548	864	0	4268
Abcb11	NM_021022	0	1	5	0	1	1	2	6	0	4842
Abcb1a	NM_011076	13	11	6	5	10	9	16	17	0	4196
Abcb1b	NM_011075	19560	18850	22475	17184	24246	15681	17440	26513	0	3609
Abcb4	NM_008830	7657	6742	8475	5829	6991	4300	4675	7478	0	3920
Abcb5	NM_029961	0	0	0	0	0	0	0	0	0	3819
Abcb6	NM_023732	7496	6223	7336	4917	6261	3735	3843	6061	0	2889
Abcb7	NM_009592	12511	13070	15079	11365	13596	9279	10428	14593	0	5702
Abcb8	NM_029020	8198	7044	7913	5473	7518	4637	5070	8032	0	2905
Abcb9	NM_019875	37	23	36	35	50	42	32	61	0	3277
Abcc1	NM_008576	27950	26858	30693	24240	29231	20405	23665	48044	1	5902
Abcc10	NM_145140|NM_170680	156	139	165	142	142	78	74	145	0	5665
Abcc12	NM_172912	0	0	0	0	1	0	1	0	0	4454
Abcc2	NM_013806	17	9	11	16	12	6	6	14	0	5332
Abcc3	NM_029600	2766	3028	3085	2388	2904	1961	1973	2775	0	4945
Abcc4	NM_001163675|NM_001163676|NM_001033336	8404	8549	9578	7857	8887	6220	6094	8423	0	5890
Abcc5	NM_013790|NM_176839	2123	1907	2359	1865	2224	1366	1516	2203	0	6183
Abcc6	NM_018795	1	1	0	2	0	0	0	0	0	4901
Abcc8	NM_011510	1	0	0	0	0	0	1	1	0	4895
Abcc9	NM_021041|NM_021042|NM_011511|NM_001044720	33	42	72	43	52	22	32	67	0	7626
Abcd1	NM_007435	5495	5552	5919	4673	5422	3520	3770	5342	0	3364
Abcd2	NM_011994	675	699	770	625	589	314	292	233	2	5483
Abcd3	NM_008991	7432	6961	7964	5972	7071	4571	4823	6892	0	3342
Abcd4	NM_008992	1662	1345	1587	1170	1210	713	711	1074	2	2456
Abce1	NM_015751	55432	53545	62444	47147	63912	43691	49205	76002	0	3756
Abcf1	NM_013854	25539	24593	27396	20139	27234	18842	20380	32734	0	3146
Abcf2	NM_013853|NM_001190443	38543	34594	40821	30255	43434	28559	31799	53770	0	2571
Abcf3	NM_013852	7389	6289	7342	5003	6490	4239	4656	7282	0	3231
Abcg1	NM_009593	16977	15524	16478	10758	11699	5919	5512	6407	2	5764
Abcg2	NM_011920	77	74	109	68	90	45	67	83	0	2436
Abcg3	NM_030239	0	0	0	0	0	1	0	0	0	2977
Abcg4	NM_138955	25	16	24	38	59	18	17	22	1	3569
Abcg5	NM_031884	0	1	0	0	0	0	1	0	0	2209
Abcg8	NM_026180	0	0	0	0	0	0	0	0	0	3617
Abhd1	NR_003522|NM_021304	818	591	634	449	591	368	412	771	0	1403
Abhd10	NM_172511|NR_073572|NM_001272070	1556	1326	1682	1213	1675	1102	1344	2256	0	3006
Abhd11	NM_145215|NM_001190437|NR_033794	3803	3192	3807	2687	3420	2039	2289	3414	0	1695
Abhd12	NM_024465	15140	13038	15498	10855	13706	8644	9270	13416	0	1910
Abhd12b	NM_001195033	0	0	0	0	0	0	0	0	0	1023
Abhd13	NM_001081119|NM_026868	4367	4434	4934	3403	4290	2894	3544	6191	0	5180
Abhd14a	NM_001110271|NM_001110272|NM_145919	347	276	304	226	271	168	203	302	0	1600
Abhd14b	NM_029631	163	111	128	103	117	79	62	88	2	1433
Abhd15	NM_026185	974	922	962	571	459	178	122	152	2	3192
Abhd16a	NM_178592	7466	6378	7610	4998	6713	4122	4698	7596	0	1888
Abhd16b	NM_183181	0	0	0	0	0	0	0	0	0	1718
Abhd2	NM_018811	4280	3975	4345	3364	4041	2866	3074	5095	0	2846
Abhd3	NM_134130	15	2	7	5	8	2	8	11	0	1846
Abhd4	NM_001205181|NM_134076	936	875	914	697	807	557	513	836	0	2692
Abhd5	NM_026179	3087	2520	3104	2145	2907	1967	2159	3220	0	3091
Abhd6	NM_025341	2864	2530	3011	2037	2128	1259	1203	1368	2	1961
Abhd8	NM_022419	2943	2541	2811	1793	2229	1298	1362	2067	0	1928
Abi1	NM_007380|NM_145994|NM_001077192|NM_001077190|NM_001077193	14984	14593	17622	13043	18736	13753	15890	30088	1	3665
Abi2	NM_001198571|NM_001198570|NM_198127	7844	8143	8896	6581	8098	4622	4822	6969	0	6147
Abi3	NM_025659|NM_001163464	2249	2150	2207	1467	1340	642	501	469	2	4048
Abi3bp	NM_178790|NM_001014424|NM_001014423|NM_001014422|NM_001014399	0	0	0	0	0	0	1	0	0	4896
Abl1	NM_001112703|NM_009594	7549	7306	8021	5930	5516	3149	2885	4781	2	7121
Abl2	NM_001136104|NM_009595	15096	15652	17293	14473	19828	17120	19334	26623	1	10686
Ablim1	NM_178688|NM_001103177|NM_001103178	0	0	1	0	4	0	0	1	0	7140
Ablim2	NM_001177700|NM_177678|NM_001177699|NM_001177696|NM_001177697|NM_001177698	28	22	26	19	24	10	17	24	0	3979
Ablim3	NM_001164491|NM_198649	0	0	0	0	0	0	0	0	0	4568
Abo	NM_030718	0	1	2	1	2	0	2	0	0	1722
Abp1	NM_001161622|NM_029638|NM_001161621	0	0	0	0	0	1	0	0	0	2871
Abr	NM_198894|NM_198895|NM_198018	24801	23235	26776	21779	25094	15779	17616	40218	0	5769
Abra	NM_175456	0	0	0	0	0	0	0	1	0	1705
Abracl	NM_028440	7738	6874	8557	6351	8920	5849	6862	10789	0	769
Abt1	NM_013924	4514	3940	4946	3676	5395	3456	3941	6822	0	4399
Abtb1	NM_030251	810	676	748	504	604	341	338	523	0	1839
Abtb2	NM_178890	123	96	141	112	154	304	737	3204	1	4538
Acaa1a	NM_130864	16609	14171	16185	11073	14303	8306	9195	13410	0	1173
Acaa1b	NM_146230	618	550	670	427	545	294	335	548	0	1084
Acaa2	NM_177470	5368	4596	5356	3595	4683	2887	3147	4492	0	1443
Acaca	NM_133360	21911	22061	25802	20257	24968	16456	16641	28268	0	8997
Acacb	NM_133904	206	207	206	206	246	125	110	146	0	8440
Acad10	NM_028037	524	451	501	369	470	320	332	490	0	2869
Acad11	NM_175324	2243	2135	2311	1647	1957	1228	1302	1633	0	3291
Acad12	NM_178799	283	243	232	194	210	140	136	174	0	1623
Acad8	NM_025862	4835	3859	4590	3089	3972	2271	2526	3792	0	2808
Acad9	NM_172678	8103	7206	8257	5973	8173	5250	6092	9698	0	3856
Acadl	NM_007381	2330	2276	2697	2618	2524	1834	2022	3017	0	1891
Acadm	NM_007382	6883	6015	6809	4746	6195	3382	3696	4941	0	2005
Acads	NM_007383	6199	5421	6062	4066	5124	3213	3403	4757	0	1824
Acadsb	NM_025826	3744	3702	4172	3255	4024	2649	2945	4207	0	3291
Acadvl	NM_017366	10436	8610	10139	7153	9840	6152	7003	11055	0	2148
Acan	NM_007424	0	0	0	0	0	0	0	0	0	7298
Acap1	NM_153788	427	309	404	262	324	194	209	376	0	2425
Acap2	NM_030138	17058	17448	20133	15876	17197	10154	10513	14992	0	6436
Acap3	NM_207223	4230	3818	4259	3129	3494	2179	2023	2831	0	4306
Acat1	NM_144784	38776	32365	38378	26454	35324	22035	24842	36407	0	3316
Acat2	NM_009338	6632	5384	6503	4528	6584	3905	4382	6693	0	1049
Acat3	NM_153151	5	7	8	8	15	4	11	10	0	964
Acbd3	NM_133225	7678	7860	8464	5989	7500	5048	5869	10519	0	3430
Acbd4	NM_025988	1245	1019	1293	786	985	624	707	1136	0	2024
Acbd5	NM_001102436|NM_028793|NM_001102437|NM_001102438	6335	6639	7690	5581	6363	3989	4118	5552	0	3829
Acbd6	NM_028250|NM_001145781|NM_026683	5339	4922	5774	3800	5202	3320	3760	6596	0	1890
Acbd7	NM_030063	7	6	4	1	4	3	2	3	0	478
Accs	NM_183220	801	745	816	548	604	361	397	502	2	1941
Accsl	NM_001033452	4	4	2	4	5	1	3	5	0	2168
Acd	NM_001012638	2347	1940	2228	1551	2059	1353	1400	2325	0	1368
Ace	NM_009598|NM_207624	0	0	0	0	0	0	0	0	0	5045
Ace2	NM_027286|NM_001130513	0	0	0	0	1	0	0	0	0	3585
Ace3	NM_001101453	0	0	0	0	0	0	0	0	0	2157
Acer1	NM_175731	42	42	37	33	40	28	31	60	0	2358
Acer2	NM_139306	12	16	14	10	34	23	17	7	0	4147
Acer3	NM_025408	8445	7943	9967	6860	8864	5133	5589	7560	0	4001
Ache	NM_009599	16	13	17	14	9	4	7	14	0	2127
Acin1	NM_023190|NM_001085473|NM_019567|NM_001242606|NM_001085472|NM_001242605	19150	18794	22038	16067	21151	14062	14867	24409	0	5100
Acly	NM_001199296|NM_134037	45092	42024	48582	34764	45939	29657	31569	52633	0	4434
Acmsd	NM_001033041	34	32	21	30	31	19	29	40	0	2245
Acn9	NM_001077713	425	373	446	324	376	178	253	302	0	493
Acnat1	NM_001164565	159	198	178	167	178	129	179	271	0	4527
Acnat2	NM_145368	0	0	0	0	0	0	0	0	0	1141
Aco1	NM_007386	8453	7701	8958	6405	7840	4999	5097	7900	0	4262
Aco2	NM_080633	48815	42118	49472	34763	46776	28456	32220	54838	0	2728
Acot1	NM_012006	0	0	0	0	0	0	0	2	0	838
Acot10	NM_022816	7	4	6	5	13	4	6	7	0	1240
Acot11	NM_025590	527	451	519	375	403	251	252	274	2	5611
Acot12	NM_028790	0	0	0	0	0	0	0	0	0	2992
Acot13	NM_025790	2470	1877	2197	1647	2107	1332	1287	1853	0	629
Acot2	NM_134188	1260	1181	1376	944	1038	634	615	872	0	1613
Acot3	NM_134246	0	0	0	0	0	0	0	0	0	2305
Acot4	NM_134247	0	0	0	0	0	0	0	0	0	2040
Acot5	NM_145444	0	1	0	0	0	0	0	0	0	1169
Acot6	NM_172580	449	414	402	267	302	198	191	288	0	1579
Acot7	NM_133348|NM_001146058|NM_001146057	12357	10385	12253	8789	11053	7281	7605	12537	0	1802
Acot8	NM_133240	1627	1195	1460	987	1345	744	913	1476	0	1104
Acot9	NM_019736	5506	4581	5643	4013	5762	3700	4421	7296	0	1231
Acox1	NM_001271898|NM_015729	6258	5952	6313	4727	6085	3968	3986	6122	0	4152
Acox2	NM_001161667|NM_053115	1	0	0	0	0	0	0	0	0	2587
Acox3	NM_030721	1941	1995	1961	1586	1788	1098	1109	1389	0	3920
Acoxl	NM_028765	4	6	12	11	12	11	11	13	0	2819
Acp1	NM_001110239|NM_021330	16521	13854	16589	11099	15274	9397	10805	16853	0	3215
Acp2	NM_007387	4734	4393	4934	3707	4220	2905	3115	5099	0	4612
Acp5	NM_001102404|NM_001102405|NM_007388	801	751	813	679	810	561	575	889	0	1569
Acp6	NM_019800	4797	4123	4919	3390	4394	2694	3104	4662	0	1699
Acpl2	NM_153420	0	0	0	0	0	0	0	0	0	3063
Acpp	NM_019807|NM_207668	0	0	0	0	0	0	1	10	0	5900
Acpt	NM_001195034	0	0	0	0	0	0	0	0	0	1221
Acr	NM_001205049|NM_013455	0	0	0	0	0	0	0	0	0	1501
Acrbp	NM_016845|NM_001127340	128	85	85	67	84	38	42	49	2	2097
Acrv1	NM_007391	0	0	0	0	0	0	0	0	0	1039
Acsbg1	NM_053178	1403	1068	1416	843	1114	768	989	1787	0	2718
Acsbg2	NM_001039114	2	0	1	0	0	2	0	2	0	2550
Acsf2	NM_153807	61	66	72	57	52	48	47	64	0	3012
Acsf3	NM_144932	2278	2132	2230	1692	2164	1427	1470	2342	0	2179
Acsl1	NM_007981	8089	7314	8530	6181	8742	6129	7038	10987	0	3834
Acsl3	NM_028817|NM_001136222|NM_001033606	7869	7233	8586	6060	8538	5301	5590	8355	0	3641
Acsl4	NM_207625|NM_019477|NM_001033600	15632	14947	18682	15373	22001	15701	18476	30368	1	5335
Acsl5	NM_027976	38001	32228	37952	27894	37726	23044	25979	41651	0	3110
Acsl6	NM_144823|NM_001033598|NM_001033597|NM_001033599	0	0	0	0	0	0	0	0	0	3067
Acsm1	NM_054094	0	0	0	0	0	0	0	0	0	1984
Acsm2	NM_001177978|NM_146197|NM_001177977	1	3	0	1	2	0	1	4	0	6736
Acsm3	NM_016870|NM_212442|NM_212441	0	0	2	0	0	0	0	0	0	2922
Acsm4	NM_178414	0	0	0	0	0	0	0	0	0	2096
Acsm5	NM_178758	0	0	0	0	0	0	0	0	0	2448
Acss1	NM_080575	3186	3119	3240	2399	2833	1640	1659	1988	2	3537
Acss2	NM_019811	1103	956	1096	763	1029	647	683	1066	0	2776
Acss3	NM_001142804|NM_198636	0	0	0	0	1	0	0	0	0	3047
Acta1	NM_009606|NM_001272041	20	29	22	22	20	24	21	37	0	1549
Acta2	NM_007392	12	17	22	19	16	17	21	31	0	2515
Actb	NM_007393	942562	841290	1088135	877894	1193312	822680	879612	1479398	0	1686
Actbl2	NM_175497	0	0	0	0	0	0	0	0	0	2680
Actc1	NM_009608	0	0	0	0	0	0	0	0	0	1333
Actg1	NM_009609	124522	109644	217452	253718	329916	256892	260778	436872	1	1866
Actg2	NM_009610	5	1	1	2	3	2	2	6	0	1284
Actl10	NM_001171640	5	5	3	3	4	2	3	6	0	1444
Actl11	NM_026338	0	0	0	0	0	0	0	0	0	3936
Actl6a	NM_019673	17314	14574	17440	12383	17343	10525	12180	19719	0	1912
Actl6b	NM_031404	0	0	0	0	0	0	0	0	0	1520
Actl7a	NM_009611	0	0	0	0	0	0	1	0	0	1456
Actl7b	NM_025271	3	7	19	9	4	3	3	3	0	1367
Actl9	NM_183282	0	0	0	0	1	0	0	1	0	1323
Actn1	NM_134156	3385	3191	4206	3466	3659	2498	3067	5946	1	3674
Actn2	NM_033268	17	10	8	10	14	9	5	8	0	2976
Actn3	NM_013456	17	9	10	7	11	10	18	28	0	2830
Actn4	NM_021895	22709	25062	27225	24219	23197	22321	20694	30735	1	3794
Actr10	NM_019785	8464	7242	8553	6234	8479	5522	6167	9839	0	3961
Actr1a	NM_016860	22566	19242	21706	14748	19965	12746	14040	22839	0	2685
Actr1b	NM_146107	8763	7436	8813	6168	8079	5384	5805	9901	0	2020
Actr2	NM_146243	43504	43151	48214	42471	47550	35893	38625	55256	0	3631
Actr3	NM_023735|NM_001205386|NM_001205385	33254	31448	39152	34901	47555	32643	39973	65466	1	2801
Actr3b	NM_001004365	226	195	263	199	215	128	130	179	0	1677
Actr5	NM_175419	3644	3239	3802	2483	3567	2206	2353	3822	0	2324
Actr6	NM_025914	1970	1781	2119	1476	1750	1110	1228	1683	0	1646
Actr8	NM_027493	5651	5004	5875	3874	4635	2724	2992	4235	0	2064
Actrt1	NM_028514	0	0	0	0	0	0	0	0	0	1282
Actrt2	NM_028513	0	0	0	0	0	0	0	0	0	1383
Actrt3	NM_029690	3	4	3	3	2	2	0	4	0	1835
Acvr1	NM_001110204|NM_001110205|NM_007394	885	836	1181	1278	970	665	788	1217	3	3366
Acvr1b	NM_007395	1846	1719	1959	1285	1271	628	730	1490	2	3220
Acvr1c	NM_001111030|NM_001033369	0	0	0	2	3	2	0	0	0	9054
Acvr2a	NM_007396	1990	2136	2717	2087	2842	2047	2456	3938	1	5624
Acvr2b	NM_007397	483	491	573	437	364	190	216	390	0	1653
Acvrl1	NM_009612	1221	1123	1281	816	1024	666	622	1207	0	3568
Acy1	NM_025371	3425	2688	3003	2138	3074	1858	1906	3258	0	1374
Acy3	NM_027857	31	12	29	17	25	12	10	21	0	1448
Acyp1	NM_025421	1053	907	1119	771	1026	552	745	1007	0	620
Acyp2	NM_029344	1	0	0	0	0	0	0	0	0	614
Ada	NM_001272052|NM_007398	2762	2423	2899	1994	2688	1599	1717	2655	0	1703
Adad1	NM_009350	0	0	0	0	0	0	0	0	0	1915
Adad2	NM_029428	1	1	2	1	2	0	1	1	0	1871
Adal	NM_029475	1986	1784	2081	1414	1640	1023	1044	1364	0	2277
Adam10	NM_007399	7250	8024	9341	10044	8028	6825	7290	9529	1	4548
Adam11	NM_009613|NM_001110778	0	0	0	0	0	0	0	0	0	5125
Adam12	NM_007400	0	1	0	0	3	0	1	5	0	7618
Adam15	NM_009614|NM_001037722	28984	25081	29454	20341	26082	15155	16287	27326	0	3003
Adam17	NM_009615	41504	37297	44763	36179	56284	39473	45586	79216	1	4353
Adam18	NM_010084	15	11	17	20	14	11	15	17	0	2304
Adam19	NM_009616	4	5	3	1	2	1	0	8	0	6331
Adam1a	NM_172126	112	116	112	117	131	76	89	165	0	2007
Adam1b	NM_172125	1	2	1	1	1	0	1	0	0	1777
[truncated: 21,144 more rows]
